# Supplementary material for: A prognostic model for gastric cancer based on histamine-associated prognostic genes
Source: Hereditas. 2026 Mar 11;163:53. doi: 10.1186/s41065-026-00659-w (PMC13093977; doi:10.1186/s41065-026-00659-w)
Supplement: Supplementary file 1 — Supplementary Material 1. [file 41065_2026_659_MOESM1_ESM.zip › Supplementary Tables/Supplementary Table 1.xlsx]

## Sheet: Sheet1
Gene
HRH1
HRH2
HRH4
HRH3
HNMT
HDC
AOC1
TPT1
KNG1
IL6
IGHE
CXCL8
IL3
IL4
TNF
IL2
IL13
SLC18A2
IFNG
IL5
ALB
GAST
KIT
RNASE3
CCL5
CSF2
NGF
ICAM1
SLC29A4
SLC22A3
SLC22A2
IL1B
IL10
ADCY10
CCL2
KITLG
HSPG2
SST
VIP
TAC1
SELP
ADGRE2
ALOX5
EDN1
SYK
CCL11
MPO
VCAM1
TGFB1
SLC22A1
PRG2
CALCA
PRKCA
SELE
FCER1A
F2RL1
PPBP
IL18
ADRB2
GUSB
HAL
EPX
GRK2
GABRB3
DST
CDH5
TPSAB1
CAMK2G
CHGA
GAL
CRACR2A
VWF
HCRT
MAPK1
ADORA1
STAT6
CHRM2
HTR2A
MRGPRX2
C5AR1
CHRM3
CSF1
LYN
BDKRB2
GABRB1
ENPP3
DEFB4A
CCL3
TLR2
IL16
PDE4A
MUC5AC
CTNNB1
RLN1
INPP5D
TLR4
SRF
LTF
CYSLTR1
CRH
MAOB
GRK6
MS4A2
ODC1
TRPV1
CCK
RHOA
CASP1
MME
IFNA2
CCKBR
HTR3A
PCNA
F12
DBH
ADCYAP1
CD40
GNAI1
KCNH2
NTRK1
GABRB2
ADORA2A
KCNQ2
FOS
ATP2A3
CCL7
ITGAM
TACR2
NPY
BDNF
MAPK10
PLA2G4A
PF4
CD86
DAO
BTK
ADM
SELL
AKR1A1
OLR1
TACR1
IL9
CD55
PTAFR
ETS1
AOX1
IL31
CD79A
FGFR1
TBXA2R
PDE3B
VIM
SOD1
CXCR4
IL7
CRHR1
CCL22
ANXA6
CYP2D6
TGM2
SLPI
RHO
CCR3
CCL4
JUP
PTPA
CDH1
IGF2
FCER2
IL11
CCR5
DRD2
TP53
CSN1S1
IL4R
PTGS2
GHRL
EDN3
LBR
PITX2
GRP
CA1
SCG5
AKT1
PRKCD
PRG3
CMA1
ITGB2
CYSLTR2
MRGPRX1
NEU1
TJP1
TSPAN4
MMP3
PLA2G6
CXCR3
ABCB1
NMUR1
DGKQ
CNR1
CXCL9
IL1RAPL2
CD14
GAPDH
PTGER2
IFNA1
PLCG1
FPR1
PLG
NOS3
CA5A
KCNMA1
EDN2
CXCL10
CEMIP
NOS2
SRC
TSPO
CCL13
HTR6
CA7
RAF1
AQP4
IL1A
VEGFA
AOC2
NTS
PLAT
NPPB
GPR32
CDKN3
JUN
SLC34A1
IL6R
GPRC6A
SLC6A2
SFTPD
ADAM17
MAOA
CREB1
EZR
GABRG2
AHSP
MAPK14
ALOX5AP
MAPK3
TPMT
PTPRC
PECAM1
ADA
PTGDS
PNMT
CBL
TGFA
HGF
TF
FPR2
BGLAP
CYP3A4
IL2RB
FCGR2B
PTK2
CYP11A1
SSTR2
CTSG
NPY5R
TYR
PIK3CA
C3AR1
NPPC
CA2
GNA15
NCAM1
OSM
PGM3
NPPA
THBD
GCG
CHRM1
TH
NGFR
HCRTR2
F3
LMNA
SYP
MARCKS
SCIN
RARS1
MMP9
CPQ
LTA4H
SCG2
IL2RA
CGA
IL15
CAMP
ACE
BCHE
OXT
CD40LG
SCT
CYP20A1
HMGCR
TAAR1
GABRA4
OPRM1
CTRL
CLCA1
CTSC
AGFG1
CCL24
MLN
GRK5
ALDH2
CCL17
PYY
ACHE
ADH7
COX5A
C3
EGF
GABRA1
SLC6A3
NR3C1
PPP1R14A
FGA
PTK2B
TIMP1
TLR3
CASP3
MAPK8
F2R
PIK3CG
TRPC3
AOC3
HIF1A
LALBA
C5
KCNN4
ADORA3
NTF4
NTF3
ZNF219
EGFR
CAT
SGCB
SCN9A
DRD4
THPO
GABRD
LTC4S
ELP1
PLAU
B3GAT1
BMP6
CYP1A2
S100A12
PLA2G2A
TAT
AMD1
GCGR
CHRM5
HTR2C
PTGS1
KCNJ5
PDE5A
ADRA2A
CHRM4
CXCL1
PVALB
ADRA1A
NTSR2
CTNND1
TSLP
CALR
DDC
RHOD
PRKG1
HMOX1
CTNNA1
ADRA1B
EGR1
MAP2K1
NOS1
GABBR1
CD160
LAMP3
PI3
UCN
IL33
ANXA5
AMELX
F10
EDNRA
ADCY1
SLC18B1
KCNC2
WNK1
KIF1A
PPIG
CRP
TFRC
FGF7
NPY1R
ELN
PNOC
GRK3
GLRA3
XDH
ROCK1
TRPC6
ADRA1D
CCR8
ITCH
SNAP25
CD9
C4A
C4B
SERPINE1
RELA
IL1RN
SELPLG
RGS4
DRD1
PARP1
PRKACA
TRPV4
THBS1
KLRK1
DEFB103B
RAB18
ELANE
COMT
POMC
IAPP
UCP2
CAV1
MMP1
CYP2C19
SLC22A5
CLIC4
OXA1L
SPHK1
DNM3
PRL
ITGB1
AQP5
TPH1
PLCB4
GDF15
HTR1A
PLEK
IL3RA
SLC22A8
CASP6
CNTF
S100A8
ADPRH
UCN2
ORAI1
DYNC1H1
CXCL12
SLC6A4
ADRB3
MYLK
FCGR2A
FHIT
CYP2C9
EHMT2
DRD3
ADRA2B
KCNQ3
CYP2J2
CCR1
STAT3
CA4
CA14
HTR2B
CCL18
IKBKE
PTGER4
SPTLC2
SPTLC1
ATL3
RETREG1
PRDM12
JAK2
CSF3
PANX1
RAC1
CCN2
STAT4
MUC2
CCL1
USP1
UBE2K
RAPGEF3
INPPL1
ANXA1
IL17A
SERPING1
BIRC5
ADGRE5
ADGRG1
ADGRG6
ADGRV1
ADGRB2
ADGRF5
ADGRG3
ADGRG5
TPSD1
ADGRF1
CLEC4A
RGS19
GSK3B
F2RL2
DPT
PRKCB
CCR7
HGS
SCN11A
HAS2
CYCS
IL12B
TRPM4
APLN
BCR
NR4A1
CD36
KRIT1
STAT1
STIM1
GZMB
KCNA5
SAG
ABCC4
ANO1
UCP3
PRKCE
HTN3
GNAO1
ARRB2
RLN3
HMGB1
MYD88
HBEGF
LY96
MYC
GFAP
ANGPT1
UCP1
RGS2
POU5F1
EPS15
DCN
ASXL1
VAMP3
MAPRE1
MACF1
THG1L
FIGN
PSD
GAS2
DSTN
MZT2A
PSMG4
PLEKHN1
CR1
MCL1
APOA1
SLC24A3
KRT10
IVL
MIP
MBL2
JAK3
PTEN
ADORA2B
CD226
CD59
MMP8
PTGER3
CLDN5
CAMK2A
PTPN6
TAC4
SNAP23
PDGFRA
NOTCH1
MMP13
INS
NOD2
NOTCH4
HES1
SNAI2
SRGN
CD2
CCL16
DNAH8
CFTR
CASP2
PLCB1
P2RX7
CYP2A6
GSN
TRPC4
VAMP2
VAMP7
VAMP8
PLA1A
C4B_2
TNFRSF1A
CA12
TKT
CD46
ABCG2
NLRP3
MUC5B
CTNNBIP1
DEFB1
GSTM1
AKT2
VEGFC
P2RX4
FN1
RIGI
ATP4A
NTRK2
CLC
OXTR
MSR1
KCNQ5
S100A6
MRC1
FCER1G
CASP9
STEAP3
APP
PRKAB1
AVP
CEBPB
MYLK3
NCR1
ITGA4
FGF2
CYP2B6
CD4
SNX4
SNX6
VDR
CYP27B1
ARHGEF12
KCNJ15
TAS2R46
C1S
KLKB1
CYP3A5
CCR4
GSTP1
EEF1D
TNFRSF8
GNRH1
ITGB3
SNCA
SLC9A1
ITGAV
CYP1A1
GHR
KLF6
VTN
SARM1
ENSG00000273171
BECN1
POU2F2
SCP2
EPHX1
SLC22A6
ADRA2C
RAB44
TACR3
MASP1
C1R
MYOF
HS3ST6
HTR7
CDC42
HTR1B
RPSA
PTGDR2
ESR1
MMP2
ZACN
STK39
COL17A1
IL5RA
PTGDR
GLUL
HLA-A
GSTT1
RUNX1
LYST
ATP11C
IL13RA1
NTRK3
HSP90AA1
CHRNA7
TRPC5
ITPR1
GPR55
CCL8
EIF2AK2
SSH1
BDKRB1
SCGB1A1
FIP1L1
IFNA5
IFNA14
IFNA6
IFNA8
IFNA10
IFNA21
IFNA4
IFNA13
IFNA7
IFNA16
GLRA1
GLRA2
GLRB
GABRG3
ALDH9A1
HCRTR1
FMO3
HBS1L
P2RY12
BCAR1
PDE3A
OPRK1
KLF4
PDE4D
CPN1
PDE4C
TSPAN18
ANXA2
S100B
MICU1
RAB11FIP1
HTN1
EVC2
ADRB1
HR
FLT1
ITPR3
SLC4A2
CTLA4
IL18R1
DIAPH1
TRH
PLA2G3
LEP
HTR1D
SLC18A1
IL13RA2
KLK1
F11
MASP2
C1QBP
COL18A1
KLK2
PRCP
CFP
XPNPEP2
FOXH1
APEX2
PFDN4
PXN
NTSR1
RASA4
PPP3CA
GRM1
ITK
LPL
STXBP1
UBE2I
MYLK2
TEC
CCL26
RASA3
TMBIM4
LTA
FMO1
SLC47A1
NUDT6
KCND3
SLC10A2
KDR
ABL1
GRB2
CAV3
CAV2
SPN
MCU
DUSP19
RAB3D
SLCO1A2
TET2
AP3B1
SRSF2
CYP26C1
HPS4
HPS5
HPS3
HPS6
BLOC1S5
IKZF5
HBA1
MCM5
ELOVL4
SOX10
CCT5
ISL1
ASCL1
ELOVL5
MYT1L
WNK4
ELP3
SMN1
ATL1
ELP4
POU4F1
SMN2
ELP2
NEUROG2
LHX8
CTU1
ADAT3
ELP5
ELP6
RETREG3
TMEM245
URM1
KTI12
ABITRAM
PPARG
CD63
SRD5A1
PLCB2
ITPKB
NEUROG1
IGF1R
EDNRB
SERPINC1
MAPK9
ITGA5
ITGAX
RAB11A
GAB2
DOK1
HPCA
MYO5B
RAB11B
ADAMTSL1
CXCL2
RAB25
PDCD6
RAB11FIP2
SLC25A23
RAB11FIP3
PRKAR1A
ADAMTS13
PDE1B
RCAN2
NMT1
AZIN2
CBS
GATA3
ADSL
GLDC
HAVCR2
QDPR
HAVCR1
FLG
NANS
TNFSF4
UROC1
FOXJ1
HAO2
KIN
NIT2
SLC5A10
GOT1L1
METTL22
HYKK
CD44
RYR1
YAP1
FYN
MALT1
MPL
TAB2
IL1R1
CD33
NPR1
PTH
VAV1
NPR3
P2RY2
LPAR3
TAB1
VASP
CERK
TAB3
TEAD4
FZD4
HSPA8
RARA
CSF2RA
GABRR1
CD69
TIMP2
ORM1
NFKB1
HDAC4
ITGB4
PRKCQ
TRPA1
CSK
GNA11
RASA1
ELK1
SOCS1
PTGIS
SOCS3
AREG
FCGR1A
TCN1
CPA3
PSIP1
STXBP3
MPIG6B
RAB35
SLC7A8
KLRG1
POU2AF1
FCRL6
TBC1D10A
ACAP2
SLC9A4
GAD1
GGT1
CETP
GCLC
KCNH1
EPRS1
CASR
ABCC2
FOLH1
HBG1
FMO5
ERBB2
TEK
F2
PPP2CA
ACE2
APOE
RARB
RPS6KB1
ECE1
ESR2
REN
SLC4A1
TLR7
ITGAL
DRD5
PBX1
AIMP1
CALCRL
CD47
CFL1
NR1H2
ROCK2
TGIF1
VDAC1
ADCYAP1R1
ATP2B4
BMX
PDE4B
SLC8A1
PPP1R12A
TXK
GH1
PTPN3
KLK11
LTB4R
MLNR
PPA1
TRPC1
GHRH
LILRA2
CD300C
LILRB3
MOK
XCL1
CYP4F12
CST1
KRBOX4
ZNF267
FAS
PRKCG
ZAP70
AIFM1
GATA2
HSP90AB1
MGMT
STAT5A
F9
FGF10
IKBKG
VCL
CSF3R
EPHA3
GAMT
GRM5
P2RY1
PIP5K1C
ARID1A
CLEC7A
GP9
PDE8B
PRKG2
SERPINA6
SIGMAR1
CCKAR
CPOX
GUCY2C
LAMP1
PLAUR
ABL2
CANT1
IGFBP4
NNMT
OPA1
OPTN
PI4K2A
S1PR3
TAGLN
TOLLIP
UNC13D
S100A10
CADPS
PPAT
SEC31A
SIGLEC8
OPRL1
PTMA
TRPM3
CLCA2
KISS1
LSP1
MMRN1
SLC8A2
GPR39
NPY4R
PDLIM5
RECK
S100A7
UTS2
VGF
OSBPL5
OXER1
PEMT
PI4K2B
RAB11FIP5
ORMDL3
OSBPL8
IFNL1
RGN
SHROOM3
CLEC4E
PDE8A
OMP
FPR3
RAB11FIP4
GSDMB
MRGPRD
ERAS
CASP8
BAX
BCL2
GSR
KAT2A
CACNA1S
EIF4EBP1
FGF1
PRMT5
CSF2RB
GSTM3
SLCO1B1
NAT1
ARF6
OCRL
NAT2
VEGFB
IL1RL1
SLCO2B1
S100A13
TNFSF8
CLNS1A
IMPACT
MTOR
ATP2A2
GLUD1
CAD
CHRNA4
GLS
GRIK2
CES1
VKORC1
GOT2
OAT
ABCB11
ALDH1A1
ASNS
ATP2B2
CYP2C8
GFPT1
PSAT1
ABAT
ALDH18A1
CHRNA1
CHRNA3
CTPS1
CYP2E1
GOT1
GPT2
SAT1
ATP2B1
BAD
BCAT2
CHRNB1
GMNN
KDM4A
ALDH4A1
BCAT1
CACNG2
CHRNB4
GAD2
HTT
NEFM
RPTOR
DDIT4
GRIK4
NR1I2
QPCT
AASS
CD8B
EARS2
FPGS
GPT
NAGS
OPLAH
BAAT
FTCD
GLS2
GLUD2
NADSYN1
AADAT
ADGRL3
AGXT2
ORM2
CYP3A7
GFPT2
GGT5
GGT7
CTPS2
FCHSD1
GGT6
TAS2R31
TAS2R10
ICAM2
ADIPOQ
PNLIP
CSTA
STX3
SMAD2
TAC3
HVCN1
HECA
EZH2
CDKN1A
HDAC9
ITGA2B
UGT1A1
BCL2L1
DNM1
DPP4
KCNQ1
MAP2K3
MAP2K4
MLH1
SGK1
CSNK2B
DHFR
FASLG
IGF1
KAT2B
MIF
SYT1
TBXAS1
NRP1
CD3E
LPAR1
PPARGC1A
ABCC8
ACP5
GDI1
GRM2
GRM3
HP
ITGA1
ITGA2
KCNJ11
NEDD4L
ABCC3
BAK1
NRP2
SI
COL4A5
ITGB7
PLTP
SLCO1B3
BMI1
EXO1
GYPC
HSPA4
MYL9
VDAC2
ICAM3
KCNE2
LTB4R2
PSMC4
SLC10A1
SLK
UGT2B15
WIPF1
LASP1
PGC
TNPO1
CDIPT
CXCL11
LPO
PDE1A
COG2
P2RY4
SLC24A1
UGT1A8
CYP4F3
UGT1A3
PPRC1
FMO2
SIGLEC5
RNPC3
SLC47A2
NMD3
RLN2
MRGPRX4
RASA4B
CHEK1
CDC25C
RAB27A
S1PR2
ADH1B
ALDH1B1
CD80
ADH1C
STK26
HTR1E
GPR61
TMEM79
HRAS
PIK3CB
PLD1
GNAQ
HPRT1
NF1
GNB3
CTSS
SHC1
SIK2
SLC22A4
TIAM1
SOD3
ITIH4
SLC18A3
ADAM33
MED14
SMOX
SLC22A16
CABP1
GPR52
TMEM266
CARNMT1
FLT3
HSPB1
SOS1
PAK1
ANGPT2
CP
FAAH
MUC1
SOD2
TNFRSF1B
ENO2
CCNB1
CD38
CFH
FCGR3A
FES
LAT
LYZ
PDE2A
RALA
MC4R
PFKL
TLR9
TMPO
MAP2
LIF
P2RX1
STX4
APLNR
CYP21A2
DGKA
F2RL3
HBG2
JAM3
LCP2
TMPRSS15
GALR1
MLST8
RDH11
USP5
AGRP
CNDP2
USP13
MC3R
MUC4
OPN1SW
PCDH12
RAB8A
MUC6
RGS7
STIM2
VPS45
ARHGEF25
DGKH
IL37
STX2
SYTL4
ORAI2
RAP1GAP
DPEP2
MUC7
OPN1LW
OPN1MW
TPSB2
IPMK
TMEM184B
DEFB118
DEFB127
FGFR2
ADAM10
CDK4
PTPN11
AGTR1
AR
NT5E
PIK3R1
ADK
CDK2
CTSB
JAG1
NFKBIA
TUBB3
CAMK2B
CXCR2
GNAS
PCSK1
TNFSF11
ATP1A2
CACNA1C
CAST
CDKN1B
CHAT
DNM1L
EPCAM
FASN
GABBR2
MAP3K5
SLC16A1
AHR
CACNA1A
CTSL
DLL4
GGCX
KRT1
LIPE
MMP7
PLCB3
PLCD1
ST14
TLR1
WNT3A
ACTN4
ARHGEF2
BRD4
CA9
CD22
CFI
CPE
CRKL
GCH1
GNAI2
GNRHR
GP1BA
HLA-B
KLK3
LHCGR
MC1R
SLC2A4
VIPR1
CANX
CTSH
DDR1
GP6
HBB
HELLS
HMOX2
KCNJ10
LCN2
MEN1
PAFAH1B1
PPARD
TFPI
CISH
LAMP2
LGALS3
MBP
OSMR
PDYN
AGTR2
ALOX12
CNP
CXCR1
GNB5
MADD
MYO5A
PDGFA
PPARA
PTPRN
SERPINA3
ATP2C1
CD70
COPA
CRHR2
FABP1
FGF13
FYB1
GZMA
MFGE8
NCK1
NPEPPS
PTGFR
RAMP2
RCAN1
TNFRSF18
TREM1
TRPV3
APOA4
BPI
CA6
DDAH1
MCHR1
PLA2G10
RAMP1
SLC24A4
SLC8A3
TGM3
BLVRB
BRS3
IL24
MC5R
SLC7A1
SOX11
TFF3
TRPV2
AGK
CA5B
CACNA2D3
CALB2
DCTN2
DIO2
FUT4
LGR6
NCR3
P2RY14
PCSK6
RAMP3
RGS5
VTI1B
AZU1
CXCL5
NCR2
NMB
RAP2A
SLC44A2
TSC22D3
IL25
IL4I1
LACTB
TGM4
ARHGEF11
CSN3
EFHD2
SH2D2A
GPR182
INTS3
MYRIP
NMU
PTPMT1
SLURP1
CEMIP2
CGN
MPP3
SLA
MT-ND1
SPIRE1
CALHM1
MYO5C
ZNF318
GPR151
INTS5
RAB3B
SLC22A15
DEFA4
THAP4
GPR149
NPW
NPB
SH2D4B
SLC10A4
PRLH
OPN1MW2
