# Supplementary material for: A prognostic model for gastric cancer based on histamine-associated prognostic genes
Source: Hereditas. 2026 Mar 11;163:53. doi: 10.1186/s41065-026-00659-w (PMC13093977; doi:10.1186/s41065-026-00659-w)
Supplement: Supplementary file 1 — Supplementary Material 1. [file 41065_2026_659_MOESM1_ESM.zip › Supplementary Tables/Supplementary Table 2.xlsx]

## Sheet: Sheet1
Lot No	Oligo Name	Sequence(5' to 3')	Length	Purification	Modification	ods	μgs	nmoles	%GC	TM	MW	OD per Vial	μgs per OD	nmoles per OD	To make 100μM stock solution
2604968963	SLC22A16-FORWARD	ctc tgt gga cct cag cag cat ttg	24	PAGE		2	67	9.16	54.2	60.7	7319.8	1	33.5	4.58	add 45.8 μl of buffer per vial
2604968964	SLC22A16-REVERSE	cta gcc gtt tcc caa ggg ttt ctg	24	PAGE		2	67.7	9.26	54.2	60.6	7310.79	1	33.9	4.63	add 46.3 μl of buffer per vial
2604968965	MMRN1-FORWARD	cag caa agt ttg ata cac acc a	22	PAGE		2	60.6	9.05	40.9	53	6696.45	1	30.3	4.52	add 45.2 μl of buffer per vial
2604968966	MMRN1-REVERSE	ctc tgc ttt tat ctt cgc tga c	22	PAGE		2	71.1	10.74	45.5	53.5	6618.35	1	35.5	5.37	add 53.7 μl of buffer per vial
2604968967	GAMT-FORWARD	tca ctt tga tgg gat cct gta c	22	PAGE		2	65.7	9.78	45.5	54	6716.42	1	32.8	4.89	add 48.9 μl of buffer per vial
2604968968	GAMT-REVERSE	aac atg atg gtg atg tct gag t	22	PAGE		2	61.4	9	40.9	53.3	6829.51	1	30.7	4.5	add 45.0 μl of buffer per vial
2604968969	SERPINE1-FORWARD	aac gtg gtt ttc tca ccc tat	21	PAGE		2	66	10.41	42.9	53.5	6347.19	1	33	5.2	add 52.0 μl of buffer per vial
2604968970	SERPINE1-REVERSE	caa tct tga atc cca tag ctg c	22	PAGE		2	64.9	9.75	45.5	53.7	6654.4	1	32.4	4.88	add 48.8 μl of buffer per vial
2604968971	GRP-FORWARD	ggg agt ctt ctt ctg ttt ctg a	22	PAGE		2	67.4	10.01	45.5	53.8	6738.42	1	33.7	5	add 50.0 μl of buffer per vial
2604968972	GRP-REVERSE	tat gag acc cag caa att cct t	22	PAGE		2	63.1	9.45	40.9	53.4	6678.43	1	31.5	4.72	add 47.2 μl of buffer per vial
2604968973	NPPB-FORWARD	ctt tcc tgg gag gtc gtt c	19	PAGE		2	68.9	11.87	57.9	55.7	5801.81	1	34.4	5.93	add 59.3 μl of buffer per vial
2604968974	NPPB-REVERSE	agg gtg tag agg acc att ttg	21	PAGE		2	61.5	9.4	47.6	54.2	6541.31	1	30.8	4.7	add 47.0 μl of buffer per vial
