# Supplementary material for: A prognostic model for gastric cancer based on histamine-associated prognostic genes
Source: Hereditas. 2026 Mar 11;163:53. doi: 10.1186/s41065-026-00659-w (PMC13093977; doi:10.1186/s41065-026-00659-w)
Supplement: Supplementary file 1 — Supplementary Material 1. [file 41065_2026_659_MOESM1_ESM.zip › Supplementary Tables/Supplementary Table 3.xlsx]

## Sheet: go.bp.sig
	ID	Description	GeneRatio	BgRatio	pvalue	p.adjust	qvalue	geneID	Count
GO:0003018	GO:0003018	vascular process in circulatory system	54/437	265/18614	4.46723534555517e-35	2.13042453629526e-31	1.27904001472737e-31	HRH2/KNG1/ADRB2/TACR2/TACR1/EDN3/EDN2/NPPB/NPPC/ACE/FGA/F2R/BMP6/ADRA1A/NOS1/UCN/CRP/TFRC/ADRA1D/DRD1/CAV1/SLC6A4/ADRB3/CD36/KCNA5/ANGPT1/RGS2/CLDN5/ABCG2/CTNNBIP1/OXTR/HTR7/HTR1B/PDE3A/LEP/NPR1/NPR3/P2RY2/SLC7A8/CASR/ACE2/APOE/ATP2B4/P2RY1/SLC8A2/UTS2/ABCC8/SOD3/PDE2A/AGTR1/CXCR2/ATP1A2/SLC2A4/HBB	54
GO:0035296	GO:0035296	regulation of tube diameter	38/437	142/18614	1.32853604706298e-29	2.11186144019025e-26	1.26789531454624e-26	HRH2/KNG1/ADRB2/TACR1/EDN3/EDN2/NPPB/NPPC/ACE/FGA/F2R/ADRA1A/NOS1/UCN/CRP/ADRA1D/DRD1/CAV1/SLC6A4/ADRB3/KCNA5/RGS2/OXTR/HTR7/HTR1B/LEP/NPR1/NPR3/P2RY2/CASR/ACE2/APOE/P2RY1/UTS2/SOD3/AGTR1/ATP1A2/HBB	38
GO:0097746	GO:0097746	blood vessel diameter maintenance	38/437	142/18614	1.32853604706298e-29	2.11186144019025e-26	1.26789531454624e-26	HRH2/KNG1/ADRB2/TACR1/EDN3/EDN2/NPPB/NPPC/ACE/FGA/F2R/ADRA1A/NOS1/UCN/CRP/ADRA1D/DRD1/CAV1/SLC6A4/ADRB3/KCNA5/RGS2/OXTR/HTR7/HTR1B/LEP/NPR1/NPR3/P2RY2/CASR/ACE2/APOE/P2RY1/UTS2/SOD3/AGTR1/ATP1A2/HBB	38
GO:0035150	GO:0035150	regulation of tube size	38/437	143/18614	1.77132433649843e-29	2.11186144019025e-26	1.26789531454624e-26	HRH2/KNG1/ADRB2/TACR1/EDN3/EDN2/NPPB/NPPC/ACE/FGA/F2R/ADRA1A/NOS1/UCN/CRP/ADRA1D/DRD1/CAV1/SLC6A4/ADRB3/KCNA5/RGS2/OXTR/HTR7/HTR1B/LEP/NPR1/NPR3/P2RY2/CASR/ACE2/APOE/P2RY1/UTS2/SOD3/AGTR1/ATP1A2/HBB	38
GO:0007200	GO:0007200	phospholipase C-activating G protein-coupled receptor signaling pathway	34/437	113/18614	1.72858222775916e-28	1.64872172883668e-25	9.89840770422085e-26	VIP/CHGA/CHRM2/CCKBR/TACR1/DRD2/GRP/GNA15/CHRM1/F2R/HTR2C/ADRA1A/ADRA1D/DRD1/F2RL2/PRKCB/PTGER3/ITPR1/GPR55/P2RY12/OPRK1/GRM1/NPR3/P2RY2/GNA11/CASR/F2/LTB4R/P2RY1/CCKAR/FPR3/LPAR1/AGTR1/CXCR2	34
GO:0023061	GO:0023061	signal release	62/437	483/18614	2.9370513861096e-28	2.33446634339278e-25	1.40154031056458e-25	IL6/IFNG/VIP/CHGA/MAOB/TACR2/NPY/TACR1/IL11/DRD2/GHRL/EDN3/GRP/CNR1/OSM/GCG/FGA/F2R/BMP6/HTR2C/UCN/IL1RN/CXCL12/SLC6A4/ANXA1/F2RL2/PRKCB/NR4A1/KCNA5/CAMK2A/OXTR/SNCA/HTR1B/GLUL/ITPR1/OPRK1/LEP/ISL1/GNA11/CASR/F2/GHRH/PRKCG/P2RY1/CCKAR/CADPS/ABAT/CHRNA3/CHRNB4/ADIPOQ/ABCC8/GRM2/SLC18A3/LIF/GALR1/AGTR1/TNFSF11/CPE/GNRHR/PLA2G10/SOX11/MYRIP	62
GO:0007188	GO:0007188	adenylate cyclase-modulating G protein-coupled receptor signaling pathway	44/437	234/18614	3.71550733451634e-27	2.53132206832978e-24	1.5197263082533e-24	VIP/ADGRE2/ADRB2/CHGA/CHRM2/GNAI1/DRD2/CNR1/CXCL9/CXCL10/GNA15/GCG/CHRM1/CHRM5/CHRM4/ADRA1A/ADRA1D/DRD1/UCN2/ADRB3/GNAO1/RGS2/PTGER3/HTR1B/PTGDR2/P2RY12/OPRK1/GRM1/NPR3/GNA11/CASR/ADCYAP1R1/ATP2B4/GHRH/P2RY1/ADGRL3/LPAR1/GRM2/CXCL11/PDE2A/GALR1/MC1R/PTGFR/MC5R	44
GO:0008217	GO:0008217	regulation of blood pressure	39/437	187/18614	6.19029115750451e-26	3.69018731626738e-23	2.21547262479109e-23	ADRB2/CHGA/NPY/TACR1/DRD2/EDN3/CMA1/CNR1/EDN2/NPPB/CTSG/ACE/F2R/PTGS1/ADRA1A/NOS1/UCN/ADRB3/APLN/OXTR/BDKRB1/LEP/KLK1/NTSR1/NPR1/NPR3/GNA11/CPA3/ACE2/CYP4F12/UTS2/ABAT/ADIPOQ/TAC3/SGK1/AGTR1/AR/ATP1A2/HBB	39
GO:0009914	GO:0009914	hormone transport	47/437	315/18614	2.1686914538731e-24	1.14916550483565e-21	6.89922895267232e-22	IL6/IFNG/VIP/CHGA/TACR2/TACR1/IL11/DRD2/GHRL/EDN3/GRP/CNR1/OSM/GCG/FGA/BMP6/HTR2C/UCN/IL1RN/ANXA1/F2RL2/PRKCB/KCNA5/GLUL/ITPR1/OPRK1/LEP/ISL1/GNA11/SLC7A8/CASR/F2/GHRH/P2RY1/CCKAR/SLCO1B1/ABAT/ADIPOQ/ABCC8/LIF/GALR1/AGTR1/TNFSF11/CPE/GNRHR/SOX11/MYRIP	47
GO:0009410	GO:0009410	response to xenobiotic stimulus	54/437	440/18614	1.02772842200407e-23	4.90123684453739e-21	2.94254874510638e-21	SST/MAOB/PCNA/KCNH2/FOS/CYP2D6/DRD2/JUN/ADA/CYP3A4/NPPC/ACE/BCHE/SLC6A3/TLR3/S100A12/ADRA1A/NOS1/TFRC/DRD1/CYP2C19/SLC6A4/CYP2C9/CYP2J2/STAT1/GSTM1/ATP4A/OXTR/CYP2B6/SNCA/CYP1A1/EPHX1/HTR1B/GABRG3/PDE3A/FMO1/SOX10/FMO5/ADCYAP1R1/CYP4F12/SLCO1B1/NAT2/ABCB11/ABAT/ADIPOQ/UGT1A1/ABCC8/GRM2/SLCO1B3/KCNE2/UGT2B15/UGT1A8/FMO2/CA9	54
GO:0043410	GO:0043410	positive regulation of MAPK cascade	57/437	495/18614	1.33522045616476e-23	5.78878759586338e-21	3.47540635480204e-21	IL6/KIT/CCL11/ADRB2/CCL3/CCL7/NPY/IGF2/IL11/DRD2/GHRL/EDN3/JUN/MAPK3/OSM/GCG/EGF/FGA/TLR3/F2R/THPO/S100A12/PLA2G2A/HTR2C/PDE5A/ADRA1A/XDH/ELANE/GDF15/ADRB3/CCL18/CD36/ANGPT1/MMP8/NOD2/FGF2/GHR/NTRK3/GPR55/OPRK1/LEP/GRM1/CCL26/DUSP19/HAVCR2/LPAR3/CASR/ERBB2/APOE/FGF10/P2RY1/S100A7/EZH2/LPAR1/LIF/AR/TNFSF11	57
GO:0051047	GO:0051047	positive regulation of secretion	46/437	317/18614	2.28670361383112e-23	9.08774127863385e-21	5.45599458738654e-21	IFNG/VIP/TLR2/TACR2/TACR1/DRD2/GHRL/EDN3/GRP/NPPB/GCG/SCIN/FGA/BMP6/UCN/S100A8/CXCL12/SLC6A4/F2RL2/PRKCB/OXTR/SNCA/GLUL/ITPR1/OPRK1/LEP/NTSR1/ISL1/NPR1/P2RY2/GNA11/CASR/F2/GHRH/P2RY1/CADPS/ABCB11/ABAT/ABCC8/RAB27A/SLC18A3/GALR1/TNFSF11/PLA2G10/SOX11/MYRIP	46
GO:0046883	GO:0046883	regulation of hormone secretion	41/437	247/18614	3.41207052063985e-23	1.19641080899129e-20	7.18287492789246e-21	IL6/IFNG/CHGA/TACR2/TACR1/IL11/DRD2/GHRL/EDN3/GRP/CNR1/OSM/GCG/FGA/BMP6/HTR2C/UCN/ANXA1/F2RL2/PRKCB/KCNA5/GLUL/ITPR1/OPRK1/LEP/ISL1/GNA11/CASR/F2/GHRH/P2RY1/CCKAR/ABAT/ADIPOQ/ABCC8/LIF/GALR1/AGTR1/TNFSF11/SOX11/MYRIP	41
GO:0046879	GO:0046879	hormone secretion	45/437	305/18614	3.51221457871212e-23	1.19641080899129e-20	7.18287492789246e-21	IL6/IFNG/VIP/CHGA/TACR2/TACR1/IL11/DRD2/GHRL/EDN3/GRP/CNR1/OSM/GCG/FGA/BMP6/HTR2C/UCN/IL1RN/ANXA1/F2RL2/PRKCB/KCNA5/GLUL/ITPR1/OPRK1/LEP/ISL1/GNA11/CASR/F2/GHRH/P2RY1/CCKAR/ABAT/ADIPOQ/ABCC8/LIF/GALR1/AGTR1/TNFSF11/CPE/GNRHR/SOX11/MYRIP	45
GO:0050878	GO:0050878	regulation of body fluid levels	48/437	361/18614	1.14929639253137e-22	3.44030060182955e-20	2.06544848571948e-20	KNG1/IL6/VIP/TACR1/DRD2/AQP4/NPPB/ADA/CTSG/THBD/CHRM1/SLC6A3/FGA/F2R/PLAU/UCN/F10/XDH/SERPINE1/CAV1/TPH1/F2RL2/APLN/CD36/OXTR/VTN/P2RY12/OPRK1/F11/NPR1/NPR3/P2RY2/MPIG6B/F2/APOE/CYP4F12/FGF10/P2RY1/MMRN1/ABAT/MYL9/RAB27A/HSPB1/DGKA/KRT1/WNT3A/HBB/ALOX12	48
GO:0032496	GO:0032496	response to lipopolysaccharide	47/437	345/18614	1.15422121260794e-22	3.44030060182955e-20	2.06544848571948e-20	IL6/CXCL8/CSF2/PPBP/CCL3/TLR2/LTF/MAOB/FOS/CD55/SLPI/CNR1/CXCL9/CXCL10/MAPK3/CTSG/THBD/ACE/F2R/THPO/BMP6/CXCL1/NOS1/SERPINE1/ELANE/S100A8/NR4A1/CD36/NOD2/CYP27B1/SNCA/CYP1A1/BDKRB1/OPRK1/FMO1/HAVCR2/TNFSF4/FGF10/S100A7/UGT1A1/ABCC8/CXCL11/CD80/IL37/PTGFR/IL24/CXCL5	47
GO:0002237	GO:0002237	response to molecule of bacterial origin	47/437	366/18614	1.45208884146102e-21	4.07353628525153e-19	2.44562331193435e-19	IL6/CXCL8/CSF2/PPBP/CCL3/TLR2/LTF/MAOB/FOS/CD55/SLPI/CNR1/CXCL9/CXCL10/MAPK3/CTSG/THBD/ACE/F2R/THPO/BMP6/CXCL1/NOS1/SERPINE1/ELANE/S100A8/NR4A1/CD36/NOD2/CYP27B1/SNCA/CYP1A1/BDKRB1/OPRK1/FMO1/HAVCR2/TNFSF4/FGF10/S100A7/UGT1A1/ABCC8/CXCL11/CD80/IL37/PTGFR/IL24/CXCL5	47
GO:0055074	GO:0055074	calcium ion homeostasis	44/437	327/18614	4.69430998417038e-21	1.24373135080603e-18	7.46697260639966e-19	CCL11/CCL3/CCL7/NPY/DRD2/EDN3/CNR1/CXCL9/EDN2/CXCL10/CEMIP/NPPC/F2R/HTR2C/NOS1/DRD1/ELANE/CAV1/CXCL12/PRKCB/TRPC4/FGF2/CYP27B1/SNCA/HTR1B/ITPR1/BDKRB1/NTSR1/GRM1/SLC25A23/CASR/F2/APOE/ATP2B4/TRPC1/P2RY1/SLC8A2/RGN/GRIK2/ATP2B2/CXCL11/TNFSF11/ATP1A2/PLCD1	44
GO:0006874	GO:0006874	intracellular calcium ion homeostasis	42/437	303/18614	1.22767798451451e-20	3.08147174113143e-18	1.85001890187229e-18	CCL11/CCL3/CCL7/NPY/DRD2/EDN3/CNR1/CXCL9/EDN2/CXCL10/CEMIP/NPPC/F2R/HTR2C/NOS1/DRD1/ELANE/CAV1/CXCL12/PRKCB/TRPC4/FGF2/SNCA/HTR1B/ITPR1/BDKRB1/NTSR1/GRM1/SLC25A23/CASR/F2/APOE/ATP2B4/TRPC1/P2RY1/SLC8A2/RGN/GRIK2/ATP2B2/CXCL11/ATP1A2/PLCD1	42
GO:0015850	GO:0015850	organic hydroxy compound transport	41/437	296/18614	3.71035002719422e-20	8.84732963984462e-18	5.3116589862991e-18	VIP/CHGA/MAOB/DRD2/GHRL/CNR1/EGF/SLC6A3/BMP6/CHRM5/NOS1/DRD1/CAV1/CXCL12/SLC6A4/CD36/APOA1/OXTR/MSR1/SNCA/HTR1B/OPRK1/LEP/SLCO1A2/CETP/APOE/P2RY1/SLCO1B1/CES1/ABCB11/ABAT/ADIPOQ/GRM2/SLCO1B3/SLC18A3/GALR1/AGTR1/APOA4/PLA2G10/RAB3B/SLC10A4	41
GO:1903532	GO:1903532	positive regulation of secretion by cell	40/437	289/18614	1.11958079729345e-19	2.54251467728212e-17	1.52644599931738e-17	IFNG/VIP/TLR2/TACR2/TACR1/DRD2/GHRL/EDN3/GRP/GCG/FGA/BMP6/UCN/CXCL12/SLC6A4/F2RL2/PRKCB/OXTR/SNCA/GLUL/ITPR1/OPRK1/LEP/NTSR1/ISL1/GNA11/CASR/F2/GHRH/P2RY1/CADPS/ABAT/ABCC8/RAB27A/SLC18A3/GALR1/TNFSF11/PLA2G10/SOX11/MYRIP	40
GO:0007586	GO:0007586	digestion	29/437	139/18614	1.42838283291472e-19	3.09634442280468e-17	1.85894799307562e-17	HRH2/SST/CCK/CCKBR/TACR1/GHRL/NPPC/CHRM1/CHRM5/UCN/UCN2/CD36/APOA1/PTGER3/NOD2/OXTR/OPRK1/LEP/NPR3/SLC9A4/FGF10/SGK1/SI/PGC/MUC4/MUC6/SERPINA3/FABP1/APOA4	29
GO:0007204	GO:0007204	positive regulation of cytosolic calcium ion concentration	32/437	179/18614	2.45586447060434e-19	5.09218159144004e-17	3.05718597713675e-17	KNG1/TAC1/CYSLTR1/CCKBR/TACR1/CD55/DRD2/GHRL/EDN2/GNA15/F2R/HTR2C/ADRA1A/NOS1/ADRA1D/DRD1/CAV1/F2RL2/CD36/PTGER3/OXTR/GPR55/BDKRB1/GRM1/LPAR3/ADCYAP1R1/P2RY1/FPR3/LPAR1/GALR1/AGTR1/PTGFR	32
GO:0060326	GO:0060326	cell chemotaxis	41/437	312/18614	2.67253904303311e-19	5.31055779009371e-17	3.18829219168863e-17	IL6/CXCL8/KIT/ADGRE2/CCL11/PPBP/CHGA/CCL3/IL16/CCL7/EDN3/CXCL9/EDN2/CXCL10/IL6R/SFTPD/MAPK3/CTSG/SCG2/S100A12/CXCL1/SERPINE1/S100A8/CXCL12/CCL18/ANXA1/NR4A1/NOD2/FGF2/CCL26/S100A7/DPP4/LPAR1/CXCL11/HSPB1/JAM3/AGTR1/CXCR2/TNFSF11/TREM1/CXCL5	41
GO:0030595	GO:0030595	leukocyte chemotaxis	36/437	241/18614	6.36781296373291e-19	1.16800384707855e-16	7.01232844589211e-17	IL6/CXCL8/KIT/ADGRE2/CCL11/PPBP/CHGA/CCL3/IL16/CCL7/EDN3/CXCL9/EDN2/CXCL10/IL6R/SFTPD/MAPK3/CTSG/SCG2/S100A12/CXCL1/SERPINE1/S100A8/CXCL12/CCL18/ANXA1/NOD2/CCL26/S100A7/DPP4/CXCL11/JAM3/CXCR2/TNFSF11/TREM1/CXCL5	36
GO:0097529	GO:0097529	myeloid leukocyte migration	36/437	241/18614	6.36781296373291e-19	1.16800384707855e-16	7.01232844589211e-17	IL6/CXCL8/KIT/ADGRE2/CCL11/PPBP/CHGA/CCL3/CCL7/EDN3/CXCL9/EDN2/CXCL10/IL6R/SFTPD/MAPK3/CTSG/SCG2/S100A12/CXCL1/SERPINE1/S100A8/CXCL12/CCL18/ANXA1/NOD2/P2RY12/CCL26/S100A7/DPP4/CXCL11/JAM3/CXCR2/TNFSF11/TREM1/CXCL5	36
GO:0043270	GO:0043270	positive regulation of monoatomic ion transport	35/437	231/18614	1.24802739723242e-18	2.20438616940793e-16	1.32344425749403e-16	IFNG/ADRB2/CCL3/KCNH2/EDN3/CXCL9/CXCL10/CEMIP/GCG/CHRM1/F2R/NOS1/UCN/DRD1/CAV1/CXCL12/SLC6A4/MYLK/CAMK2A/SNCA/BDKRB1/P2RY12/OPRK1/LEP/NTSR1/CASR/F2/ADCYAP1R1/TRPC1/P2RY1/RGN/ABCC8/KCNE2/CXCL11/TRPV3	35
GO:0071466	GO:0071466	cellular response to xenobiotic stimulus	32/437	189/18614	1.33202459804516e-18	2.26872332431335e-16	1.36207026567024e-16	PCNA/KCNH2/CYP2D6/ADA/CYP3A4/BCHE/TLR3/S100A12/NOS1/TFRC/CYP2C19/CYP2C9/CYP2J2/GSTM1/CYP2B6/CYP1A1/EPHX1/HTR1B/FMO1/SOX10/FMO5/CYP4F12/SLCO1B1/NAT2/ABCB11/ADIPOQ/UGT1A1/SLCO1B3/KCNE2/UGT2B15/UGT1A8/FMO2	32
GO:0003012	GO:0003012	muscle system process	48/437	452/18614	1.62660962600515e-18	2.67493148497192e-16	1.60594489391434e-16	KIT/ADRB2/CHGA/CHRM2/KCNH2/TACR2/TACR1/DRD2/GHRL/EDN3/KCNMA1/EDN2/ADA/F2R/PDE5A/ADRA1A/NOS1/UCN/RGS4/DRD1/CAV1/MYLK/NR4A1/KCNA5/GNAO1/RGS2/PTGER3/GSN/OXTR/HTR7/LEP/MYLK2/ACE2/ATP2B4/LTB4R/GAMT/P2RY1/UTS2/ABAT/CHRNA1/CHRNA3/CHRNB4/EZH2/ABCC8/MYL9/KCNE2/CAMK2B/ATP1A2	48
GO:0006816	GO:0006816	calcium ion transport	48/437	455/18614	2.1349159340849e-18	3.3938046965503e-16	2.03753380375822e-16	CCL3/IL16/CYSLTR1/DRD2/CXCL9/CXCL10/CEMIP/GCG/ACE/CLCA1/EGF/F2R/HTR2C/ADRA1A/NOS1/UCN/RGS4/DRD1/CAV1/CXCL12/MYLK/PRKCB/CAMK2A/TRPC4/FGF2/CYP27B1/SNCA/ITPR1/BDKRB1/NTSR1/SLC25A23/CASR/F2/ADCYAP1R1/ATP2B4/TRPC1/SLC8A2/RGN/ATP2B2/KCNE2/CXCL11/CAMK2B/ATP1A2/PLCD1/WNT3A/TRPV3/CACNA2D3/CALHM1	48
GO:0006936	GO:0006936	muscle contraction	42/437	349/18614	2.63657802988661e-18	4.05607762081589e-16	2.43514167785793e-16	KIT/ADRB2/CHGA/CHRM2/KCNH2/TACR2/TACR1/DRD2/GHRL/EDN3/KCNMA1/EDN2/ADA/F2R/PDE5A/ADRA1A/NOS1/UCN/DRD1/CAV1/MYLK/NR4A1/KCNA5/GNAO1/RGS2/PTGER3/GSN/OXTR/HTR7/MYLK2/ACE2/ATP2B4/LTB4R/GAMT/UTS2/ABAT/CHRNA1/CHRNA3/CHRNB4/MYL9/KCNE2/ATP1A2	42
GO:0050900	GO:0050900	leukocyte migration	44/437	393/18614	6.41914910114588e-18	9.56653814480148e-16	5.74344919576211e-16	IL6/CXCL8/KIT/ADGRE2/CCL11/PPBP/CHGA/CCL3/IL16/CCL7/TACR1/EDN3/CXCL9/EDN2/CXCL10/IL6R/SFTPD/MAPK3/ADA/CTSG/SCG2/S100A12/CXCL1/SERPINE1/ELANE/S100A8/CXCL12/CCL18/ANXA1/NOD2/BDKRB1/P2RY12/LEP/CCL26/FOXJ1/S100A7/DPP4/ITGB7/CXCL11/JAM3/CXCR2/TNFSF11/TREM1/CXCL5	44
GO:0050727	GO:0050727	regulation of inflammatory response	45/437	414/18614	8.35830832077989e-18	1.20790219338786e-15	7.25186559251078e-16	IL6/IFNG/ENPP3/CCL3/TLR2/IL16/NPY/GHRL/CMA1/MMP3/CNR1/ADA/OSM/MMP9/IL2RA/ACE/TLR3/S100A12/PLA2G2A/TSLP/SERPINE1/ELANE/S100A8/ANXA1/APOA1/MMP8/PTGER3/NOD2/SNCA/KLF4/ISL1/TNFSF4/PTGIS/SOCS3/FCGR1A/ACE2/APOE/ADIPOQ/PDE2A/IL37/AGTR1/TNFSF11/KRT1/OSMR/PLA2G10	45
GO:1903522	GO:1903522	regulation of blood circulation	36/437	261/18614	9.13878873864848e-18	1.28184951454749e-15	7.69582209570398e-16	HRH2/CHGA/CHRM2/KCNH2/TACR1/DRD2/GHRL/EDN3/EDN2/ADA/ACE/FGA/F2R/PDE5A/ADRA1A/NOS1/UCN/ADRA1D/RGS4/CAV1/CYP2J2/APLN/KCNA5/RGS2/OXTR/LEP/ISL1/CASR/ACE2/ATP2B4/TRPC1/SLC8A2/ATP2B2/KCNE2/AGTR1/ATP1A2	36
GO:0090066	GO:0090066	regulation of anatomical structure size	49/437	492/18614	1.00545381106927e-17	1.37000263571124e-15	8.22506576273205e-16	HRH2/KNG1/CCL11/ADRB2/TACR1/EDN3/KCNMA1/EDN2/AQP4/NPPB/NPPC/SCIN/ACE/FGA/F2R/ADRA1A/NOS1/UCN/CRP/ADRA1D/DRD1/CAV1/CXCL12/SLC6A4/ADRB3/KCNA5/RGS2/DSTN/GSN/OXTR/HTR7/HTR1B/LEP/CCL26/NPR1/NPR3/P2RY2/LPAR3/CASR/ACE2/APOE/P2RY1/UTS2/SOD3/AGTR1/ATP1A2/WNT3A/HBB/RAB3B	49
GO:0006939	GO:0006939	smooth muscle contraction	25/437	113/18614	1.08351780456693e-17	1.43536011388325e-15	8.61745154509373e-16	KIT/ADRB2/CHRM2/TACR2/TACR1/DRD2/GHRL/EDN3/KCNMA1/EDN2/ADA/F2R/ADRA1A/DRD1/CAV1/MYLK/RGS2/PTGER3/OXTR/HTR7/ATP2B4/ABAT/CHRNA3/CHRNB4/ATP1A2	25
GO:0046717	GO:0046717	acid secretion	18/437	48/18614	1.27006935179511e-17	1.63701641586781e-15	9.8281326796094e-16	HRH2/CCKBR/DRD2/GHRL/CHRM5/UCN/PTGER3/TRPC4/OXTR/HTR1B/NTSR1/SLC9A4/CASR/CES1/ABCB11/ABAT/SGK1/SLC22A16	18
GO:0015837	GO:0015837	amine transport	24/437	107/18614	3.5057221069409e-17	4.28686890461569e-15	2.57370151980547e-15	VIP/CHGA/TACR2/DRD2/CNR1/RGS4/DRD1/CXCL12/RGS2/OXTR/SNCA/HTR1B/OPRK1/LEP/NTSR1/ACE2/P2RY1/ABAT/CHRNA3/GRM2/SLC18A3/SLC22A16/ATP1A2/RAB3B	24
GO:0022600	GO:0022600	digestive system process	24/437	107/18614	3.5057221069409e-17	4.28686890461569e-15	2.57370151980547e-15	HRH2/CCKBR/TACR1/GHRL/NPPC/CHRM1/CHRM5/UCN/CD36/APOA1/PTGER3/NOD2/OXTR/OPRK1/LEP/NPR3/SLC9A4/FGF10/SGK1/MUC4/MUC6/SERPINA3/FABP1/APOA4	24
GO:0071621	GO:0071621	granulocyte chemotaxis	26/437	131/18614	4.17543264800816e-17	4.97815957458773e-15	2.98873073752163e-15	CXCL8/ADGRE2/CCL11/PPBP/CCL3/CCL7/EDN3/CXCL9/EDN2/CXCL10/MAPK3/SCG2/S100A12/CXCL1/S100A8/CCL18/ANXA1/NOD2/CCL26/S100A7/DPP4/CXCL11/JAM3/CXCR2/TREM1/CXCL5	26
GO:0051952	GO:0051952	regulation of amine transport	23/437	98/18614	5.48409595737672e-17	6.28579051540514e-15	3.77379130611117e-15	VIP/CHGA/TACR2/DRD2/CNR1/RGS4/DRD1/CXCL12/RGS2/OXTR/SNCA/HTR1B/OPRK1/LEP/NTSR1/ACE2/P2RY1/ABAT/CHRNA3/GRM2/SLC18A3/ATP1A2/RAB3B	23
GO:0007631	GO:0007631	feeding behavior	24/437	109/18614	5.53581886447925e-17	6.28579051540514e-15	3.77379130611117e-15	CCK/FOS/NPY/TACR1/DRD2/GHRL/CNR1/GCG/ACE/PYY/HTR2C/UCN/DRD1/GDF15/ADRB3/APLN/OXTR/HTR1B/OPRK1/LEP/POU4F1/ACE2/P2RY1/MC1R	24
GO:0042310	GO:0042310	vasoconstriction	21/437	79/18614	8.02778299463603e-17	8.72424777140485e-15	5.23776449619167e-15	HRH2/TACR1/EDN3/EDN2/ACE/FGA/F2R/ADRA1A/CRP/ADRA1D/CAV1/SLC6A4/KCNA5/OXTR/HTR7/HTR1B/LEP/CASR/ACE2/AGTR1/ATP1A2	21
GO:1902074	GO:1902074	response to salt	42/437	383/18614	8.04921161547103e-17	8.72424777140485e-15	5.23776449619167e-15	CHRM2/PCNA/FOS/TACR1/DRD2/CNR1/KCNMA1/JUN/GNA15/CHRM1/SLC6A3/FGA/CHRM5/CHRM4/EGR1/RGS4/DRD1/CAV1/PRKCB/CD36/OXTR/CYP1A1/GHR/HTR1B/ITPR1/P2RY12/OPRK1/LEP/ITPKB/SLC25A23/GLDC/P2RY2/GNA11/CASR/ATP2B4/TRPC1/PRKCG/P2RY1/ABAT/CHRNA3/ADIPOQ/GRM2	42
GO:0042886	GO:0042886	amide transport	40/437	349/18614	9.7998896792852e-17	1.03857053067802e-14	6.23525144506567e-15	IL6/IFNG/VIP/CHGA/TACR2/DRD2/GHRL/EDN3/GRP/CNR1/CA2/GCG/FGA/HTR2C/UCN/IL1RN/S100A8/ANXA1/F2RL2/PRKCB/KCNA5/ABCG2/SNCA/GLUL/ITPR1/LEP/NTSR1/GRM1/ISL1/GNA11/CASR/F2/GHRH/ABAT/ABCC8/GRM2/TNFSF11/ATP1A2/CPE/MYRIP	40
GO:0046887	GO:0046887	positive regulation of hormone secretion	26/437	138/18614	1.6057020232638e-16	1.66469411933589e-14	9.99430092283192e-15	TACR1/DRD2/GHRL/EDN3/GRP/GCG/FGA/BMP6/UCN/F2RL2/PRKCB/GLUL/ITPR1/LEP/ISL1/GNA11/CASR/F2/GHRH/P2RY1/ABAT/ABCC8/GALR1/TNFSF11/SOX11/MYRIP	26
GO:0002790	GO:0002790	peptide secretion	33/437	243/18614	3.55635276361107e-16	3.53995671834592e-14	2.12527888973765e-14	IL6/IFNG/VIP/CHGA/TACR2/DRD2/GHRL/EDN3/GRP/CNR1/GCG/FGA/HTR2C/UCN/IL1RN/S100A8/ANXA1/F2RL2/PRKCB/KCNA5/GLUL/ITPR1/LEP/ISL1/GNA11/CASR/F2/GHRH/ABAT/ABCC8/TNFSF11/CPE/MYRIP	33
GO:0015833	GO:0015833	peptide transport	34/437	259/18614	3.56296755044253e-16	3.53995671834592e-14	2.12527888973765e-14	IL6/IFNG/VIP/CHGA/TACR2/DRD2/GHRL/EDN3/GRP/CNR1/CA2/GCG/FGA/HTR2C/UCN/IL1RN/S100A8/ANXA1/F2RL2/PRKCB/KCNA5/GLUL/ITPR1/LEP/ISL1/GNA11/CASR/F2/GHRH/ABAT/ABCC8/TNFSF11/CPE/MYRIP	34
GO:0006805	GO:0006805	xenobiotic metabolic process	24/437	123/18614	1.03909470133097e-15	1.0113148225811e-13	6.07161672958161e-14	CYP2D6/ADA/CYP3A4/BCHE/S100A12/NOS1/CYP2C19/CYP2C9/CYP2J2/GSTM1/CYP2B6/CYP1A1/EPHX1/FMO1/FMO5/CYP4F12/SLCO1B1/NAT2/ABCB11/UGT1A1/SLCO1B3/UGT2B15/UGT1A8/FMO2	24
GO:0030072	GO:0030072	peptide hormone secretion	32/437	238/18614	1.35573872485425e-15	1.29310359576598e-13	7.76338806653378e-14	IL6/IFNG/VIP/CHGA/TACR2/DRD2/GHRL/EDN3/GRP/CNR1/GCG/FGA/HTR2C/UCN/IL1RN/ANXA1/F2RL2/PRKCB/KCNA5/GLUL/ITPR1/LEP/ISL1/GNA11/CASR/F2/GHRH/ABAT/ABCC8/TNFSF11/CPE/MYRIP	32
GO:0002526	GO:0002526	acute inflammatory response	23/437	114/18614	1.9221241273713e-15	1.79737450263407e-13	1.07908722940143e-13	IL6/NPY/TACR1/CNR1/IL6R/OSM/CRP/TFRC/ELANE/S100A8/PTGER3/CTNNBIP1/TNFSF4/ORM1/FCGR1A/F2/UGT1A1/HP/FCGR3A/CXCR2/TNFSF11/OSMR/SERPINA3	23
GO:0050731	GO:0050731	positive regulation of peptidyl-tyrosine phosphorylation	28/437	181/18614	2.22559346822286e-15	2.04112600960669e-13	1.22542798250327e-13	IL6/IFNG/KIT/CSF2/IGF2/IL11/IL6R/OSM/ACE/EGF/BMP6/ADRA1A/TSLP/CD36/ANGPT1/NOD2/GHR/VTN/LEP/ISL1/FCGR1A/FGF10/IFNL1/ADIPOQ/CD80/LIF/WNT3A/IL24	28
GO:0097530	GO:0097530	granulocyte migration	26/437	156/18614	3.59099498932782e-15	3.23121794417063e-13	1.93992182144422e-13	CXCL8/ADGRE2/CCL11/PPBP/CCL3/CCL7/EDN3/CXCL9/EDN2/CXCL10/MAPK3/SCG2/S100A12/CXCL1/S100A8/CCL18/ANXA1/NOD2/CCL26/S100A7/DPP4/CXCL11/JAM3/CXCR2/TREM1/CXCL5	26
GO:0015844	GO:0015844	monoamine transport	20/437	86/18614	7.39674336780269e-15	6.53242020760204e-13	3.9218600312716e-13	VIP/CHGA/MAOB/DRD2/CNR1/SLC6A3/CHRM5/NOS1/DRD1/CXCL12/SLC6A4/OXTR/SNCA/HTR1B/OPRK1/P2RY1/ABAT/GRM2/SLC18A3/RAB3B	20
GO:0051051	GO:0051051	negative regulation of transport	44/437	483/18614	1.3377710442334e-14	1.15996911089983e-12	6.96409041208582e-13	VIP/CHGA/TLR2/MAOB/KCNH2/TACR2/IL11/DRD2/GHRL/GRP/CNR1/ADA/OSM/MMP9/ACE/EGF/F2R/NOS1/UCN/RGS4/CAV1/ANXA1/PRKCB/CD36/ANGPT1/RGS2/PTGER3/OXTR/SNCA/HTR1B/OPRK1/LEP/IL13RA2/NTSR1/APOE/P2RY1/PRKG2/ABAT/ADIPOQ/ABCC8/KCNE2/LIF/ATP1A2/PLA2G10	44
GO:0010959	GO:0010959	regulation of metal ion transport	41/437	423/18614	1.39284956811807e-14	1.18616064113484e-12	7.12133613774653e-13	IFNG/VIP/ADRB2/CCL3/IL16/KCNH2/DRD2/EDN3/GRP/CXCL9/CXCL10/CEMIP/GCG/ACE/EGF/F2R/NOS1/UCN/RGS4/DRD1/CAV1/CXCL12/MYLK/KCNA5/CAMK2A/SNCA/BDKRB1/OPRK1/NTSR1/CASR/F2/ADCYAP1R1/ATP2B4/TRPC1/RGN/ABCC8/KCNE2/CXCL11/CAMK2B/ATP1A2/TRPV3	41
GO:0051048	GO:0051048	negative regulation of secretion	27/437	180/18614	1.55591968892977e-14	1.30178613973791e-12	7.81551533497502e-13	CHGA/MAOB/TACR2/IL11/DRD2/GHRL/CNR1/ADA/OSM/ACE/EGF/F2R/UCN/ANXA1/PTGER3/OXTR/SNCA/HTR1B/OPRK1/LEP/IL13RA2/APOE/P2RY1/ABAT/ADIPOQ/ABCC8/LIF	27
GO:0045471	GO:0045471	response to ethanol	23/437	126/18614	1.8887121635171e-14	1.55297729445053e-12	9.32358817561981e-13	MAOB/FOS/CCL7/TACR1/DRD2/CNR1/NPPC/ADH7/SLC6A3/RGS4/S100A8/RGS2/CLDN5/HTR1B/NTRK3/OPRK1/LEP/ADCYAP1R1/ABCB11/ABAT/ADIPOQ/UGT1A1/SLC2A4	23
GO:0090087	GO:0090087	regulation of peptide transport	28/437	197/18614	2.03905003095992e-14	1.64817450807591e-12	9.89512236255307e-13	IL6/IFNG/CHGA/DRD2/GHRL/GRP/CNR1/CA2/GCG/FGA/HTR2C/UCN/S100A8/F2RL2/PRKCB/KCNA5/GLUL/ITPR1/LEP/ISL1/GNA11/CASR/F2/GHRH/ABAT/ABCC8/TNFSF11/MYRIP	28
GO:0007599	GO:0007599	hemostasis	30/437	230/18614	2.45737054695779e-14	1.95320002307362e-12	1.17263998030267e-12	KNG1/IL6/CTSG/THBD/FGA/F2R/PLAU/F10/SERPINE1/CAV1/TPH1/F2RL2/CD36/VTN/P2RY12/F11/MPIG6B/F2/APOE/P2RY1/MMRN1/ABAT/MYL9/RAB27A/HSPB1/DGKA/KRT1/WNT3A/HBB/ALOX12	30
GO:0019229	GO:0019229	regulation of vasoconstriction	17/437	61/18614	3.05633196941451e-14	2.38945035444882e-12	1.43455098478127e-12	HRH2/TACR1/EDN3/EDN2/ACE/FGA/F2R/ADRA1A/ADRA1D/CAV1/KCNA5/OXTR/LEP/CASR/ACE2/AGTR1/ATP1A2	17
GO:0051928	GO:0051928	positive regulation of calcium ion transport	23/437	129/18614	3.20704941200793e-14	2.46684171707513e-12	1.48101432948414e-12	CCL3/CXCL9/CXCL10/CEMIP/GCG/F2R/UCN/DRD1/CAV1/CXCL12/MYLK/CAMK2A/SNCA/BDKRB1/NTSR1/CASR/F2/ADCYAP1R1/TRPC1/RGN/KCNE2/CXCL11/TRPV3	23
GO:0006959	GO:0006959	humoral immune response	31/437	250/18614	3.67037773764606e-14	2.77841768743398e-12	1.6680747613028e-12	IL6/CXCL8/IFNG/PPBP/LTF/CD55/SLPI/CXCL9/CXCL10/SFTPD/CTSG/FGA/S100A12/CXCL1/C4A/ELANE/NOD2/DEFB1/MASP1/FOXJ1/POU2AF1/F2/S100A7/EXO1/PGC/CXCL11/MUC7/KRT1/KLK3/TREM1/CXCL5	31
GO:0003073	GO:0003073	regulation of systemic arterial blood pressure	20/437	94/18614	4.59660717825779e-14	3.42519056767366e-12	2.05637689553638e-12	ADRB2/TACR1/DRD2/EDN3/CMA1/EDN2/NPPB/CTSG/ACE/F2R/ADRA1A/ADRB3/OXTR/KLK1/NTSR1/CPA3/ACE2/CYP4F12/AGTR1/AR	20
GO:0030593	GO:0030593	neutrophil chemotaxis	21/437	107/18614	5.83347799065467e-14	4.27997792883571e-12	2.56956439426408e-12	CXCL8/CCL11/PPBP/CCL3/CCL7/EDN3/CXCL9/EDN2/CXCL10/S100A12/CXCL1/S100A8/CCL18/NOD2/CCL26/DPP4/CXCL11/JAM3/CXCR2/TREM1/CXCL5	21
GO:0044703	GO:0044703	multi-organism reproductive process	28/437	207/18614	7.2818168088107e-14	5.2400098463442e-12	3.14593742085536e-12	TAC1/FOS/TACR1/GHRL/CNR1/AQP4/THBD/MMP9/ACE/TIMP1/UCN/PNOC/SLC6A4/RGS2/OXTR/CYP27B1/CYP1A1/LEP/HAVCR2/TEAD4/ACE2/RECK/TAC3/ABCC8/ANGPT2/LIF/AR/PTGFR	28
GO:0006940	GO:0006940	regulation of smooth muscle contraction	17/437	64/18614	7.36172488372954e-14	5.2400098463442e-12	3.14593742085536e-12	KIT/ADRB2/CHRM2/TACR2/TACR1/GHRL/EDN2/ADA/F2R/ADRA1A/CAV1/RGS2/OXTR/ABAT/CHRNA3/CHRNB4/ATP1A2	17
GO:0002274	GO:0002274	myeloid leukocyte activation	30/437	240/18614	7.74158356717445e-14	5.4293547105669e-12	3.25961413354714e-12	IL6/CXCL8/IFNG/KIT/CSF2/ADGRE2/CHGA/ENPP3/CCL3/TLR2/NPY/GRP/CNR1/EDN2/JUN/PTGDS/CTSG/TLR3/S100A12/PLA2G2A/TSLP/ANXA1/MMP8/SNCA/IL13RA2/HAVCR2/HAVCR1/FCGR3A/CXCR2/PLA2G10	30
GO:0051235	GO:0051235	maintenance of location	36/437	347/18614	7.87345685806234e-14	5.44181387769555e-12	3.26709422638132e-12	IL6/ALB/CCL3/DRD2/CXCL9/CXCL10/CEMIP/SCIN/F2R/HTR2C/NOS1/CRP/DRD1/CAV1/S100A8/ANXA1/CD36/APOA1/GSN/MSR1/FGF2/SNCA/ITPR1/BDKRB1/LEP/NTSR1/SLC25A23/F2/APOE/TRPC1/S100A7/CES1/CXCL11/ATP1A2/PLCD1/PLA2G10	36
GO:0050804	GO:0050804	modulation of chemical synaptic transmission	43/437	487/18614	8.07453747100093e-14	5.48832877827209e-12	3.29502031252278e-12	KIT/ADRB2/CHRM2/MME/TACR2/NPY/TACR1/DRD2/GHRL/CNR1/CA7/MAPK3/CA2/CHRM1/ACE/BCHE/ADRA1A/UCN/RGS4/DRD1/SLC6A4/PRKCB/CAMK2A/OXTR/SNCA/HTR1B/GLUL/S100B/GRM1/GABRR1/APOE/PRKCG/P2RY1/SLC8A2/GRIK2/CHRNA3/CHRNB4/ADIPOQ/GRM2/SLC18A3/CAMK2B/ATP1A2/WNT3A	43
GO:0007596	GO:0007596	blood coagulation	29/437	224/18614	8.1709235323405e-14	5.48832877827209e-12	3.29502031252278e-12	KNG1/IL6/CTSG/THBD/FGA/F2R/PLAU/F10/SERPINE1/CAV1/F2RL2/CD36/VTN/P2RY12/F11/MPIG6B/F2/APOE/P2RY1/MMRN1/ABAT/MYL9/RAB27A/HSPB1/DGKA/KRT1/WNT3A/HBB/ALOX12	29
GO:0099177	GO:0099177	regulation of trans-synaptic signaling	43/437	488/18614	8.66798642707385e-14	5.74133712093267e-12	3.44691857918726e-12	KIT/ADRB2/CHRM2/MME/TACR2/NPY/TACR1/DRD2/GHRL/CNR1/CA7/MAPK3/CA2/CHRM1/ACE/BCHE/ADRA1A/UCN/RGS4/DRD1/SLC6A4/PRKCB/CAMK2A/OXTR/SNCA/HTR1B/GLUL/S100B/GRM1/GABRR1/APOE/PRKCG/P2RY1/SLC8A2/GRIK2/CHRNA3/CHRNB4/ADIPOQ/GRM2/SLC18A3/CAMK2B/ATP1A2/WNT3A	43
GO:0007187	GO:0007187	G protein-coupled receptor signaling pathway	coupled to cyclic nucleotide second messenger	16/437	56/18614	1.14306372630069e-13	7.43475278087814e-12	4.46359218284503e-12	HRH2/CHRM2/NPY/CNR1/CHRM1/CHRM5/HTR2C/CHRM4/DRD1/ADRB3/ANXA1/HTR7/HTR1B/LPAR3/MC1R/MC5R	16
GO:0002791	GO:0002791	regulation of peptide secretion	27/437	195/18614	1.1536416560809e-13	7.43475278087814e-12	4.46359218284503e-12	IL6/IFNG/CHGA/DRD2/GHRL/GRP/CNR1/GCG/FGA/HTR2C/UCN/S100A8/F2RL2/PRKCB/KCNA5/GLUL/ITPR1/LEP/ISL1/GNA11/CASR/F2/GHRH/ABAT/ABCC8/TNFSF11/MYRIP	27
GO:0050817	GO:0050817	coagulation	29/437	229/18614	1.45307077877318e-13	9.23959272529241e-12	5.54716142914113e-12	KNG1/IL6/CTSG/THBD/FGA/F2R/PLAU/F10/SERPINE1/CAV1/F2RL2/CD36/VTN/P2RY12/F11/MPIG6B/F2/APOE/P2RY1/MMRN1/ABAT/MYL9/RAB27A/HSPB1/DGKA/KRT1/WNT3A/HBB/ALOX12	29
GO:0050920	GO:0050920	regulation of chemotaxis	29/437	230/18614	1.62726320662515e-13	1.02110766215728e-11	6.13040986429421e-12	IL6/CXCL8/CCL3/IL16/CCL7/EDN3/EDN2/CXCL10/IL6R/MAPK3/SCG2/SERPINE1/ELANE/CXCL12/NOD2/FGF2/NTRK3/P2RY12/CCL26/CASR/FGF10/S100A7/DPP4/LPAR1/HSPB1/ANGPT2/JAM3/CXCR2/WNT3A	29
GO:0044706	GO:0044706	multi-multicellular organism process	28/437	216/18614	2.14639973415891e-13	1.32937406911738e-11	7.98114460275083e-12	TAC1/FOS/TACR1/GHRL/CNR1/AQP4/THBD/MMP9/ACE/TIMP1/UCN/PNOC/SLC6A4/RGS2/OXTR/CYP27B1/CYP1A1/LEP/HAVCR2/TEAD4/ACE2/RECK/TAC3/ABCC8/ANGPT2/LIF/AR/PTGFR	28
GO:0097305	GO:0097305	response to alcohol	30/437	252/18614	2.8380725427481e-13	1.73522666107252e-11	1.04177561623142e-11	CCL3/MAOB/GNAI1/FOS/CCL7/TACR1/DRD2/CNR1/NPPC/ACE/ADH7/SLC6A3/RGS4/S100A8/RGS2/CLDN5/HTR1B/NTRK3/OPRK1/LEP/TNFSF4/ADCYAP1R1/CES1/ABCB11/ABAT/ADIPOQ/UGT1A1/SGK1/SLC2A4/PTGFR	30
GO:0007193	GO:0007193	adenylate cyclase-inhibiting G protein-coupled receptor signaling pathway	18/437	80/18614	3.09543539041045e-13	1.86862422491993e-11	1.12186332603816e-11	CHRM2/GNAI1/DRD2/CHRM1/CHRM5/CHRM4/RGS2/HTR1B/PTGDR2/P2RY12/OPRK1/GRM1/NPR3/CASR/P2RY1/LPAR1/GRM2/PDE2A	18
GO:0050921	GO:0050921	positive regulation of chemotaxis	23/437	143/18614	3.14705033121673e-13	1.87603537869657e-11	1.12631275011967e-11	IL6/CXCL8/CCL3/IL16/CCL7/EDN3/EDN2/CXCL10/IL6R/MAPK3/SCG2/SERPINE1/CXCL12/FGF2/NTRK3/P2RY12/CCL26/CASR/FGF10/S100A7/LPAR1/HSPB1/CXCR2	23
GO:0006937	GO:0006937	regulation of muscle contraction	25/437	173/18614	3.56407778865619e-13	2.09840579927178e-11	1.25981697012928e-11	KIT/ADRB2/CHGA/CHRM2/TACR2/TACR1/GHRL/EDN2/ADA/F2R/PDE5A/ADRA1A/NOS1/UCN/CAV1/NR4A1/RGS2/OXTR/MYLK2/ACE2/ABAT/CHRNA3/CHRNB4/MYL9/ATP1A2	25
GO:0050730	GO:0050730	regulation of peptidyl-tyrosine phosphorylation	30/437	255/18614	3.87892644199834e-13	2.25592685388903e-11	1.35438766652574e-11	IL6/IFNG/KIT/CSF2/IGF2/IL11/IL6R/OSM/ACE/EGF/BMP6/ADRA1A/TSLP/CAV1/CD36/ANGPT1/NOD2/GHR/VTN/LEP/ISL1/SOCS3/FCGR1A/FGF10/IFNL1/ADIPOQ/CD80/LIF/WNT3A/IL24	30
GO:0045860	GO:0045860	positive regulation of protein kinase activity	36/437	366/18614	3.94879774885933e-13	2.26889354991688e-11	1.36217246377899e-11	IFNG/KIT/ADRB2/LTF/DRD2/EDN3/CEMIP/IL6R/GCG/ACE/EGF/TLR3/S100A12/PDE5A/ADRA1A/EGR1/UCN/ELANE/ANGPT1/NOD2/FGF2/SNCA/GHR/NTRK3/LEP/DUSP19/FCGR1A/ERBB2/ATP2B4/SLC8A2/CHRNA3/ADIPOQ/EZH2/CDKN1A/TNFSF11/WNT3A	36
GO:0070374	GO:0070374	positive regulation of ERK1 and ERK2 cascade	28/437	222/18614	4.27692357024476e-13	2.42817244124968e-11	1.45779851015862e-11	CCL11/CCL3/CCL7/NPY/DRD2/JUN/MAPK3/GCG/FGA/F2R/THPO/PLA2G2A/HTR2C/ADRA1A/CCL18/CD36/ANGPT1/NOD2/FGF2/GPR55/CCL26/HAVCR2/CASR/APOE/FGF10/P2RY1/S100A7/TNFSF11	28
GO:0050886	GO:0050886	endocrine process	19/437	93/18614	4.3532724727588e-13	2.44244193206903e-11	1.46636546450823e-11	TACR2/TACR1/GHRL/EDN3/CMA1/EDN2/CTSG/ACE/F2R/BMP6/UCN/OXTR/OPRK1/LEP/CPA3/ACE2/GALR1/AGTR1/GNRHR	19
GO:0019932	GO:0019932	second-messenger-mediated signaling	32/437	292/18614	4.4845145625692e-13	2.48681976149913e-11	1.49300852021888e-11	CXCL8/CCL3/GNAI1/EDN3/EDN2/NPPB/ADA/NPPC/HTR2C/PDE5A/NOS1/UCN/CD36/DEFB1/PTGDR2/ITPR1/P2RY12/PDE3A/RCAN2/NPR1/APOE/ADCYAP1R1/ATP2B4/SLC8A2/RGN/LPAR1/FCGR3A/PDE2A/AGTR1/TNFSF11/ATP1A2/PTGFR	32
GO:0090276	GO:0090276	regulation of peptide hormone secretion	26/437	192/18614	5.63553010720177e-13	3.08917736566037e-11	1.85464511694964e-11	IL6/IFNG/CHGA/DRD2/GHRL/GRP/CNR1/GCG/FGA/HTR2C/UCN/F2RL2/PRKCB/KCNA5/GLUL/ITPR1/LEP/ISL1/GNA11/CASR/F2/GHRH/ABAT/ABCC8/TNFSF11/MYRIP	26
GO:0001505	GO:0001505	regulation of neurotransmitter levels	27/437	211/18614	7.97714648287108e-13	4.32306949736502e-11	2.59543521930734e-11	MAOB/TACR2/NPY/DRD2/MAOA/BCHE/SLC6A3/NOS1/DRD1/SLC6A4/PRKCB/NR4A1/CAMK2A/SNCA/HTR1B/PDE1B/GAD1/PRKCG/P2RY1/CADPS/ABAT/CHRNA3/CHRNB4/SLC18A3/ATP1A2/CHAT/RAB3B	27
GO:0002793	GO:0002793	positive regulation of peptide secretion	20/437	109/18614	8.84763032074311e-13	4.74093808984538e-11	2.84631040478075e-11	DRD2/GHRL/GRP/GCG/FGA/UCN/S100A8/F2RL2/PRKCB/GLUL/ITPR1/ISL1/GNA11/CASR/F2/GHRH/ABAT/ABCC8/TNFSF11/MYRIP	20
GO:0042060	GO:0042060	wound healing	39/437	439/18614	1.02159408648298e-12	5.41331355381923e-11	3.24998352658911e-11	KNG1/IL6/CTSG/THBD/FGA/TIMP1/F2R/PLAU/F10/SERPINE1/CAV1/S100A8/MYLK/ANXA1/F2RL2/CD36/FGF2/VTN/P2RY12/F11/MPIG6B/ERBB2/F2/APOE/FGF10/P2RY1/MMRN1/ABAT/CDKN1A/ABCC8/MYL9/RAB27A/HSPB1/DGKA/KRT1/WNT3A/HBB/ALOX12/IL24	39
GO:0051924	GO:0051924	regulation of calcium ion transport	30/437	266/18614	1.17268290744411e-12	6.14563163252851e-11	3.68964431260609e-11	CCL3/IL16/CXCL9/CXCL10/CEMIP/GCG/ACE/EGF/F2R/NOS1/UCN/RGS4/DRD1/CAV1/CXCL12/MYLK/CAMK2A/SNCA/BDKRB1/NTSR1/CASR/F2/ADCYAP1R1/TRPC1/RGN/KCNE2/CXCL11/CAMK2B/ATP1A2/TRPV3	30
GO:0070371	GO:0070371	ERK1 and ERK2 cascade	34/437	341/18614	1.24017858005617e-12	6.42870831335637e-11	3.85959466562102e-11	CCL11/CCL3/CCL7/NPY/DRD2/JUN/MAPK3/GCG/EGF/FGA/F2R/THPO/PLA2G2A/HTR2C/ADRA1A/CCL18/CD36/ANGPT1/NOD2/OXTR/FGF2/GPR55/CCL26/HAVCR2/CASR/ERBB2/ACE2/APOE/FGF10/P2RY1/S100A7/ADIPOQ/LIF/TNFSF11	34
GO:0050729	GO:0050729	positive regulation of inflammatory response	23/437	154/18614	1.57084557802746e-12	8.05522856087414e-11	4.83610636359331e-11	IL6/IFNG/CCL3/TLR2/IL16/CNR1/OSM/ACE/TLR3/S100A12/PLA2G2A/TSLP/SERPINE1/S100A8/MMP8/PTGER3/SNCA/TNFSF4/FCGR1A/PDE2A/AGTR1/TNFSF11/OSMR	23
GO:0032102	GO:0032102	negative regulation of response to external stimulus	39/437	446/18614	1.67618140771984e-12	8.38377596954742e-11	5.03335591421991e-11	KNG1/ENPP3/LTF/NPY/DRD2/GHRL/ADA/THBD/IL2RA/SLC6A3/FGA/PLAU/UCN/SERPINE1/DRD1/ELANE/APOA1/NOD2/FGF2/VTN/KLF4/LEP/F11/ISL1/HAVCR2/PTGIS/SOCS3/F2/APOE/MMRN1/ABAT/ADIPOQ/DPP4/ABCC8/ANGPT2/KRT1/WNT3A/ALOX12/PLA2G10	39
GO:0019730	GO:0019730	antimicrobial humoral response	21/437	126/18614	1.67705295690722e-12	8.38377596954742e-11	5.03335591421991e-11	CXCL8/PPBP/LTF/SLPI/CXCL9/CXCL10/SFTPD/CTSG/FGA/S100A12/CXCL1/ELANE/NOD2/DEFB1/F2/S100A7/PGC/CXCL11/MUC7/KLK3/CXCL5	21
GO:0007189	GO:0007189	adenylate cyclase-activating G protein-coupled receptor signaling pathway	22/437	140/18614	1.68765463006197e-12	8.38377596954742e-11	5.03335591421991e-11	VIP/ADGRE2/ADRB2/CHGA/DRD2/CXCL9/CXCL10/GCG/ADRA1A/ADRA1D/DRD1/UCN2/ADRB3/PTGER3/ATP2B4/GHRH/ADGRL3/CXCL11/GALR1/MC1R/PTGFR/MC5R	22
GO:0090257	GO:0090257	regulation of muscle system process	29/437	254/18614	2.06782217662464e-12	1.01630262618287e-10	6.10156193666865e-11	KIT/ADRB2/CHGA/CHRM2/TACR2/TACR1/GHRL/EDN2/ADA/F2R/PDE5A/ADRA1A/NOS1/UCN/RGS4/CAV1/NR4A1/RGS2/OXTR/MYLK2/ACE2/ATP2B4/ABAT/CHRNA3/CHRNB4/ABCC8/MYL9/CAMK2B/ATP1A2	29
GO:0019221	GO:0019221	cytokine-mediated signaling pathway	41/437	492/18614	2.08843903052886e-12	1.01630262618287e-10	6.10156193666865e-11	IL6/CXCL8/IFNG/KIT/CSF2/CCL11/PPBP/CCL3/CCL7/CXCL9/EDN2/CXCL10/IL6R/MAPK3/CTSG/OSM/IL2RA/THPO/CXCL1/TSLP/EGR1/CCR8/IL1RN/CAV1/CXCL12/CCL18/STAT1/ANGPT1/APOA1/GHR/LEP/IL13RA2/CCL26/IFNL1/ADIPOQ/CXCL11/IL37/CXCR2/TNFSF11/OSMR/CXCL5	41
GO:1990266	GO:1990266	neutrophil migration	21/437	128/18614	2.30206147682933e-12	1.10894254373728e-10	6.65774292076106e-11	CXCL8/CCL11/PPBP/CCL3/CCL7/EDN3/CXCL9/EDN2/CXCL10/S100A12/CXCL1/S100A8/CCL18/NOD2/CCL26/DPP4/CXCL11/JAM3/CXCR2/TREM1/CXCL5	21
GO:0033674	GO:0033674	positive regulation of kinase activity	38/437	430/18614	2.37893623906607e-12	1.13451469241061e-10	6.81127007395758e-11	IFNG/KIT/ADRB2/LTF/DRD2/EDN3/CEMIP/IL6R/GCG/ACE/EGF/TLR3/S100A12/PDE5A/ADRA1A/EGR1/UCN/ELANE/ANGPT1/NOD2/FGF2/SNCA/GHR/NTRK3/P2RY12/LEP/DUSP19/FCGR1A/ERBB2/F2/ATP2B4/SLC8A2/CHRNA3/ADIPOQ/EZH2/CDKN1A/TNFSF11/WNT3A	38
GO:0003044	GO:0003044	regulation of systemic arterial blood pressure mediated by a chemical signal	14/437	48/18614	2.92770088528878e-12	1.38239658633091e-10	8.29947515162634e-11	ADRB2/TACR1/EDN3/CMA1/EDN2/CTSG/ACE/F2R/ADRA1A/ADRB3/OXTR/CPA3/ACE2/AGTR1	14
GO:0070372	GO:0070372	regulation of ERK1 and ERK2 cascade	32/437	315/18614	3.53418915797361e-12	1.65240667591923e-10	9.92053096975049e-11	CCL11/CCL3/CCL7/NPY/DRD2/JUN/MAPK3/GCG/FGA/F2R/THPO/PLA2G2A/HTR2C/ADRA1A/CCL18/CD36/ANGPT1/NOD2/FGF2/GPR55/CCL26/HAVCR2/CASR/ERBB2/ACE2/APOE/FGF10/P2RY1/S100A7/ADIPOQ/LIF/TNFSF11	32
GO:0043114	GO:0043114	regulation of vascular permeability	14/437	49/18614	4.01193153914322e-12	1.83970206828596e-10	1.10449937110016e-10	TACR2/TACR1/NPPB/BMP6/UCN/ANGPT1/CLDN5/CTNNBIP1/PDE3A/NPR1/APOE/ABCC8/PDE2A/CXCR2	14
GO:0045933	GO:0045933	positive regulation of muscle contraction	14/437	49/18614	4.01193153914322e-12	1.83970206828596e-10	1.10449937110016e-10	KIT/CHGA/TACR2/TACR1/GHRL/EDN2/ADA/F2R/ADRA1A/UCN/RGS2/OXTR/ACE2/ABAT	14
GO:0045776	GO:0045776	negative regulation of blood pressure	14/437	50/18614	5.45406505440361e-12	2.47718440423341e-10	1.48722375418324e-10	ADRB2/NPY/DRD2/CNR1/NPPB/ADRA1A/NOS1/UCN/ADRB3/APLN/BDKRB1/NTSR1/ABAT/ADIPOQ	14
GO:0061844	GO:0061844	antimicrobial humoral immune response mediated by antimicrobial peptide	17/437	82/18614	5.86923670652915e-12	2.64060281636203e-10	1.5853350389036e-10	CXCL8/PPBP/LTF/CXCL9/CXCL10/S100A12/CXCL1/ELANE/NOD2/DEFB1/F2/S100A7/PGC/CXCL11/MUC7/KLK3/CXCL5	17
GO:0060047	GO:0060047	heart contraction	28/437	247/18614	5.96799217729196e-12	2.65993969098181e-10	1.59694429141506e-10	CHGA/CHRM2/KCNH2/DRD2/EDN3/EDN2/ADA/ACE/PDE5A/ADRA1A/NOS1/UCN/RGS4/CAV1/CYP2J2/APLN/KCNA5/RGS2/GSN/MYLK2/ISL1/ACE2/ATP2B4/TRPC1/SLC8A2/ATP2B2/KCNE2/ATP1A2	28
GO:0090277	GO:0090277	positive regulation of peptide hormone secretion	19/437	107/18614	6.08598633724348e-12	2.68741378169575e-10	1.61343887303141e-10	DRD2/GHRL/GRP/GCG/FGA/UCN/F2RL2/PRKCB/GLUL/ITPR1/ISL1/GNA11/CASR/F2/GHRH/ABAT/ABCC8/TNFSF11/MYRIP	19
GO:1900046	GO:1900046	regulation of hemostasis	16/437	72/18614	8.00830062620589e-12	3.50381520058494e-10	2.10358065700435e-10	KNG1/THBD/FGA/F2R/PLAU/SERPINE1/CAV1/TPH1/CD36/VTN/F11/F2/APOE/ABAT/KRT1/ALOX12	16
GO:0036293	GO:0036293	response to decreased oxygen levels	31/437	306/18614	8.3545530082711e-12	3.62207848149499e-10	2.1745822184208e-10	TLR2/FOS/DRD2/KCNMA1/ADA/NPPC/ACE/CLCA1/PLAU/EGR1/NOS1/TFRC/CAV1/CXCL12/SLC6A4/KCNA5/PLEKHN1/OXTR/CYP1A1/ITPR1/LEP/PTGIS/CASR/ABAT/ADIPOQ/DPP4/SOD3/ANGPT2/CA9/SLC2A4/FABP1	31
GO:0051937	GO:0051937	catecholamine transport	16/437	73/18614	1.00381007846419e-11	4.31276600377994e-10	2.58924932519924e-10	VIP/CHGA/DRD2/CNR1/SLC6A3/CHRM5/DRD1/CXCL12/OXTR/SNCA/HTR1B/OPRK1/P2RY1/ABAT/GRM2/RAB3B	16
GO:0070661	GO:0070661	leukocyte proliferation	33/437	348/18614	1.06191649606295e-11	4.52167836582518e-10	2.71467374933385e-10	IL6/KIT/CSF2/ENPP3/TACR1/CD55/CD79A/IGF2/SFTPD/MAPK3/ADA/IL2RA/ACE/PLA2G2A/PDE5A/CRP/TFRC/ANXA1/LEP/HAVCR2/TNFSF4/FOXJ1/NPR3/ERBB2/FGF10/CDKN1A/CD80/FCGR3A/TNFSF11/WNT3A/HELLS/SOX11/IL4I1	33
GO:0097553	GO:0097553	calcium ion transmembrane import into cytosol	25/437	201/18614	1.07960641029734e-11	4.55632121301596e-10	2.73547222730207e-10	CCL3/DRD2/CXCL9/CXCL10/CEMIP/F2R/HTR2C/ADRA1A/NOS1/DRD1/CAV1/FGF2/SNCA/ITPR1/BDKRB1/NTSR1/F2/ADCYAP1R1/ATP2B4/TRPC1/SLC8A2/CXCL11/ATP1A2/PLCD1/TRPV3	25
GO:0016053	GO:0016053	organic acid biosynthetic process	32/437	331/18614	1.32609494561454e-11	5.54749718915416e-10	3.33054316904113e-10	CYP2D6/EDN2/PTGDS/CYP3A4/LTC4S/PTGS1/CYP2C9/ANXA1/GSTM1/CYP1A1/GLUL/FMO1/ELOVL4/PTGIS/GAD1/ATP2B4/GAMT/RGN/CAD/CES1/OAT/ABCB11/PSAT1/ABAT/BCAT1/NAGS/BAAT/AGXT2/GGT6/ALOX12/APOA4/PLA2G10	32
GO:0001666	GO:0001666	response to hypoxia	30/437	293/18614	1.4010452676582e-11	5.81007380996692e-10	3.48818592954719e-10	TLR2/FOS/DRD2/KCNMA1/ADA/NPPC/ACE/CLCA1/PLAU/EGR1/NOS1/TFRC/CAV1/CXCL12/SLC6A4/KCNA5/PLEKHN1/CYP1A1/ITPR1/LEP/PTGIS/CASR/ABAT/ADIPOQ/DPP4/SOD3/ANGPT2/CA9/SLC2A4/FABP1	30
GO:0070482	GO:0070482	response to oxygen levels	32/437	333/18614	1.55510301317457e-11	6.35195091386675e-10	3.81351193248448e-10	TLR2/FOS/DRD2/KCNMA1/ADA/NPPC/ACE/CLCA1/PLAU/EGR1/NOS1/TFRC/CAV1/CXCL12/SLC6A4/KCNA5/PLEKHN1/OXTR/CYP1A1/ITPR1/LEP/PTGIS/CASR/ABAT/ADIPOQ/DPP4/LPAR1/SOD3/ANGPT2/CA9/SLC2A4/FABP1	32
GO:1903531	GO:1903531	negative regulation of secretion by cell	22/437	156/18614	1.5583523944693e-11	6.35195091386675e-10	3.81351193248448e-10	CHGA/MAOB/TACR2/IL11/DRD2/GHRL/CNR1/OSM/F2R/UCN/ANXA1/SNCA/HTR1B/OPRK1/LEP/IL13RA2/APOE/P2RY1/ABAT/ADIPOQ/ABCC8/LIF	22
GO:0006631	GO:0006631	fatty acid metabolic process	35/437	394/18614	1.57192206342768e-11	6.35296298346323e-10	3.8141195473e-10	CYP2D6/CNR1/EDN2/PTGDS/CYP3A4/ADH7/LTC4S/PTGS1/CAV1/CYP2C19/CYP2C9/CYP2J2/ANXA1/CD36/GSTM1/CYP2B6/SNCA/CYP1A1/EPHX1/LEP/FMO1/ELOVL4/PTGIS/CYP4F12/RGN/CES1/ABCB11/BAAT/ADIPOQ/UGT1A8/FMO2/ALOX12/FABP1/APOA4/PLA2G10	35
GO:0007611	GO:0007611	learning or memory	29/437	276/18614	1.64167367790997e-11	6.57911073105262e-10	3.9498915558736e-10	KIT/VIP/CCL11/TLR2/MME/FOS/TACR2/TACR1/DRD2/CNR1/BCHE/B3GAT1/UCN/DRD1/SLC6A4/CLDN5/OXTR/OPRK1/S100B/NTSR1/PDE1B/APOE/PRKCG/PDE8B/SLC8A2/SGK1/ABCC8/ATP1A2/SLC2A4	29
GO:0003015	GO:0003015	heart process	28/437	259/18614	1.87704227056862e-11	7.45967882361812e-10	4.47855699644442e-10	CHGA/CHRM2/KCNH2/DRD2/EDN3/EDN2/ADA/ACE/PDE5A/ADRA1A/NOS1/UCN/RGS4/CAV1/CYP2J2/APLN/KCNA5/RGS2/GSN/MYLK2/ISL1/ACE2/ATP2B4/TRPC1/SLC8A2/ATP2B2/KCNE2/ATP1A2	28
GO:0042445	GO:0042445	hormone metabolic process	27/437	241/18614	1.8930388067386e-11	7.46107609036066e-10	4.47939587153458e-10	MME/CYP2D6/CMA1/CYP3A4/CYP11A1/CTSG/ACE/BCHE/ADH7/BMP6/EGR1/CYP2C9/CYP27B1/CYP1A1/GHR/LEP/CPA3/ACE2/PDE8B/UGT1A1/DPP4/UGT2B15/UGT1A8/ADH1B/ADH1C/CPE/IL4I1	27
GO:0071222	GO:0071222	cellular response to lipopolysaccharide	26/437	224/18614	2.02328968193467e-11	7.90907253536594e-10	4.74835887391053e-10	IL6/CXCL8/CSF2/PPBP/CCL3/TLR2/LTF/CD55/CXCL9/CXCL10/MAPK3/CTSG/THPO/BMP6/CXCL1/SERPINE1/CD36/NOD2/OPRK1/HAVCR2/TNFSF4/CXCL11/CD80/IL37/IL24/CXCL5	26
GO:0070588	GO:0070588	calcium ion transmembrane transport	33/437	360/18614	2.6494993715126e-11	1.0272733742068e-09	6.16742686394034e-10	CCL3/DRD2/CXCL9/CXCL10/CEMIP/F2R/HTR2C/ADRA1A/NOS1/DRD1/CAV1/TRPC4/FGF2/SNCA/ITPR1/BDKRB1/NTSR1/SLC25A23/F2/ADCYAP1R1/ATP2B4/TRPC1/SLC8A2/RGN/ATP2B2/KCNE2/CXCL11/ATP1A2/PLCD1/WNT3A/TRPV3/CACNA2D3/CALHM1	33
GO:0071868	GO:0071868	cellular response to monoamine stimulus	18/437	104/18614	3.44931409815441e-11	1.31598231472787e-09	7.90074471324632e-10	HRH2/CHRM2/DRD2/MAPK3/GNA15/CHRM1/CHRM5/HTR2C/CHRM4/RGS4/DRD1/GNAO1/SNCA/HTR7/HTR1B/GNA11/ATP2B4/ADIPOQ	18
GO:0071870	GO:0071870	cellular response to catecholamine stimulus	18/437	104/18614	3.44931409815441e-11	1.31598231472787e-09	7.90074471324632e-10	HRH2/CHRM2/DRD2/MAPK3/GNA15/CHRM1/CHRM5/HTR2C/CHRM4/RGS4/DRD1/GNAO1/SNCA/HTR7/HTR1B/GNA11/ATP2B4/ADIPOQ	18
GO:0008016	GO:0008016	regulation of heart contraction	25/437	213/18614	3.89033874765718e-11	1.47246234028389e-09	8.84020166552007e-10	CHGA/CHRM2/KCNH2/DRD2/EDN3/EDN2/ADA/PDE5A/ADRA1A/NOS1/UCN/RGS4/CAV1/CYP2J2/APLN/KCNA5/RGS2/ISL1/ACE2/ATP2B4/TRPC1/SLC8A2/ATP2B2/KCNE2/ATP1A2	25
GO:0051282	GO:0051282	regulation of sequestering of calcium ion	20/437	133/18614	4.01697720316852e-11	1.50842238440242e-09	9.05609448207076e-10	CCL3/DRD2/CXCL9/CXCL10/CEMIP/F2R/HTR2C/NOS1/DRD1/FGF2/SNCA/ITPR1/BDKRB1/NTSR1/SLC25A23/F2/TRPC1/CXCL11/ATP1A2/PLCD1	20
GO:0070663	GO:0070663	regulation of leukocyte proliferation	28/437	268/18614	4.24024750105086e-11	1.57982346347747e-09	9.48476414708745e-10	IL6/KIT/CSF2/ENPP3/TACR1/CD55/IGF2/SFTPD/MAPK3/ADA/IL2RA/PLA2G2A/PDE5A/CRP/TFRC/ANXA1/LEP/HAVCR2/TNFSF4/FOXJ1/ERBB2/FGF10/CDKN1A/CD80/FCGR3A/WNT3A/SOX11/IL4I1	28
GO:0051651	GO:0051651	maintenance of location in cell	26/437	233/18614	4.92921043538527e-11	1.82227942374824e-09	1.09403936223973e-09	ALB/CCL3/DRD2/CXCL9/CXCL10/CEMIP/SCIN/F2R/HTR2C/NOS1/DRD1/CAV1/S100A8/GSN/FGF2/SNCA/ITPR1/BDKRB1/NTSR1/SLC25A23/F2/APOE/TRPC1/CXCL11/ATP1A2/PLCD1	26
GO:0046394	GO:0046394	carboxylic acid biosynthetic process	31/437	328/18614	4.98933568096734e-11	1.83031860481025e-09	1.09886583418876e-09	CYP2D6/EDN2/PTGDS/CYP3A4/LTC4S/PTGS1/CYP2C9/ANXA1/GSTM1/CYP1A1/GLUL/ELOVL4/PTGIS/GAD1/ATP2B4/GAMT/RGN/CAD/CES1/OAT/ABCB11/PSAT1/ABAT/BCAT1/NAGS/BAAT/AGXT2/GGT6/ALOX12/APOA4/PLA2G10	31
GO:0018108	GO:0018108	peptidyl-tyrosine phosphorylation	33/437	370/18614	5.50329573288277e-11	2.00345170611587e-09	1.20280951333396e-09	IL6/IFNG/KIT/CSF2/IGF2/IL11/IL6R/MAPK3/OSM/ACE/EGF/BMP6/ADRA1A/TSLP/CAV1/CD36/ANGPT1/NOD2/GHR/VTN/NTRK3/LEP/ISL1/SOCS3/FCGR1A/ERBB2/FGF10/IFNL1/ADIPOQ/CD80/LIF/WNT3A/IL24	33
GO:0071867	GO:0071867	response to monoamine	18/437	107/18614	5.65127353547606e-11	2.02638522486356e-09	1.21657807807637e-09	HRH2/CHRM2/DRD2/MAPK3/GNA15/CHRM1/CHRM5/HTR2C/CHRM4/RGS4/DRD1/GNAO1/SNCA/HTR7/HTR1B/GNA11/ATP2B4/ADIPOQ	18
GO:0071869	GO:0071869	response to catecholamine	18/437	107/18614	5.65127353547606e-11	2.02638522486356e-09	1.21657807807637e-09	HRH2/CHRM2/DRD2/MAPK3/GNA15/CHRM1/CHRM5/HTR2C/CHRM4/RGS4/DRD1/GNAO1/SNCA/HTR7/HTR1B/GNA11/ATP2B4/ADIPOQ	18
GO:0062012	GO:0062012	regulation of small molecule metabolic process	31/437	331/18614	6.28756722409068e-11	2.22640375959727e-09	1.33666292748222e-09	IFNG/KIT/IGF2/CNR1/GCG/BMP6/EGR1/NOS1/CAV1/ANXA1/APOA1/CYP27B1/SNCA/LEP/NTSR1/FMO1/FMO5/APOE/ADCYAP1R1/ATP2B4/P2RY1/RGN/CES1/ABCB11/GPT/ADIPOQ/KAT2B/UGT1A8/FMO2/FABP1/APOA4	31
GO:0030193	GO:0030193	regulation of blood coagulation	15/437	70/18614	6.33499254323989e-11	2.22640375959727e-09	1.33666292748222e-09	KNG1/THBD/FGA/F2R/PLAU/SERPINE1/CAV1/CD36/VTN/F11/F2/APOE/ABAT/KRT1/ALOX12	15
GO:0018212	GO:0018212	peptidyl-tyrosine modification	33/437	372/18614	6.34914890554053e-11	2.22640375959727e-09	1.33666292748222e-09	IL6/IFNG/KIT/CSF2/IGF2/IL11/IL6R/MAPK3/OSM/ACE/EGF/BMP6/ADRA1A/TSLP/CAV1/CD36/ANGPT1/NOD2/GHR/VTN/NTRK3/LEP/ISL1/SOCS3/FCGR1A/ERBB2/FGF10/IFNL1/ADIPOQ/CD80/LIF/WNT3A/IL24	33
GO:1904064	GO:1904064	positive regulation of cation transmembrane transport	21/437	152/18614	6.75071327994611e-11	2.34993807533307e-09	1.41082905274325e-09	IFNG/KCNH2/EDN3/CXCL9/CXCL10/CEMIP/F2R/NOS1/DRD1/CAV1/SNCA/BDKRB1/OPRK1/NTSR1/F2/ADCYAP1R1/TRPC1/RGN/ABCC8/KCNE2/CXCL11	21
GO:0051208	GO:0051208	sequestering of calcium ion	20/437	137/18614	6.98015260134983e-11	2.39484516229045e-09	1.43778985805918e-09	CCL3/DRD2/CXCL9/CXCL10/CEMIP/F2R/HTR2C/NOS1/DRD1/FGF2/SNCA/ITPR1/BDKRB1/NTSR1/SLC25A23/F2/TRPC1/CXCL11/ATP1A2/PLCD1	20
GO:0061041	GO:0061041	regulation of wound healing	20/437	137/18614	6.98015260134983e-11	2.39484516229045e-09	1.43778985805918e-09	KNG1/THBD/FGA/F2R/PLAU/SERPINE1/CAV1/MYLK/ANXA1/CD36/FGF2/VTN/F11/F2/APOE/MMRN1/ABAT/ABCC8/KRT1/ALOX12	20
GO:0071219	GO:0071219	cellular response to molecule of bacterial origin	26/437	237/18614	7.21929974835258e-11	2.45920289284953e-09	1.47642821921196e-09	IL6/CXCL8/CSF2/PPBP/CCL3/TLR2/LTF/CD55/CXCL9/CXCL10/MAPK3/CTSG/THPO/BMP6/CXCL1/SERPINE1/CD36/NOD2/OPRK1/HAVCR2/TNFSF4/CXCL11/CD80/IL37/IL24/CXCL5	26
GO:1903524	GO:1903524	positive regulation of blood circulation	12/437	40/18614	7.43576601884632e-11	2.51497646410483e-09	1.50991292058694e-09	CHGA/GHRL/EDN3/EDN2/ADA/ADRA1A/UCN/RGS4/APLN/RGS2/ACE2/ATP1A2	12
GO:0002548	GO:0002548	monocyte chemotaxis	15/437	71/18614	7.86140012795126e-11	2.64021247959152e-09	1.58510069295978e-09	IL6/CCL11/CCL3/CCL7/CXCL10/IL6R/CTSG/S100A12/SERPINE1/CXCL12/CCL18/ANXA1/CCL26/S100A7/TNFSF11	15
GO:0001696	GO:0001696	gastric acid secretion	9/437	18/18614	8.0482159333565e-11	2.66541262404008e-09	1.60023006862059e-09	HRH2/CCKBR/GHRL/CHRM5/UCN/PTGER3/OXTR/SLC9A4/SGK1	9
GO:0043117	GO:0043117	positive regulation of vascular permeability	9/437	18/18614	8.0482159333565e-11	2.66541262404008e-09	1.60023006862059e-09	TACR2/TACR1/BMP6/UCN/ANGPT1/PDE3A/APOE/PDE2A/CXCR2	9
GO:0007565	GO:0007565	female pregnancy	23/437	187/18614	9.21139007554268e-11	3.02959443243193e-09	1.81887339422694e-09	FOS/GHRL/CNR1/AQP4/THBD/MMP9/ACE/TIMP1/UCN/PNOC/RGS2/OXTR/CYP27B1/LEP/HAVCR2/TEAD4/ACE2/RECK/TAC3/ABCC8/ANGPT2/LIF/AR	23
GO:0050890	GO:0050890	cognition	30/437	317/18614	9.99136404784182e-11	3.26361747562724e-09	1.95937348306631e-09	KIT/VIP/CCL11/TLR2/MME/FOS/TACR2/TACR1/DRD2/CNR1/CHRM1/BCHE/B3GAT1/UCN/DRD1/SLC6A4/CLDN5/OXTR/OPRK1/S100B/NTSR1/PDE1B/APOE/PRKCG/PDE8B/SLC8A2/SGK1/ABCC8/ATP1A2/SLC2A4	30
GO:0006690	GO:0006690	icosanoid metabolic process	19/437	125/18614	1.02530362259262e-10	3.32630814703688e-09	1.99701099423697e-09	TLR2/CYP2D6/EDN2/PTGDS/LTC4S/PTGS1/CYP2C19/CYP2C9/CYP2J2/ANXA1/GSTM1/CYP2B6/CYP1A1/EPHX1/PTGIS/CYP4F12/GGT6/ALOX12/PLA2G10	19
GO:0001819	GO:0001819	positive regulation of cytokine production	38/437	489/18614	1.09411329284683e-10	3.52555830647738e-09	2.11663453523711e-09	IL6/IFNG/KIT/CSF2/CCL3/TLR2/IL16/CD55/DRD2/IL6R/OSM/TLR3/F2R/TSLP/EGR1/UCN/SERPINE1/ELANE/ANXA1/CD36/STAT1/MMP8/NOD2/TNFRSF8/RUNX1/LEP/ISL1/HAVCR2/TNFSF4/ORM1/POU2AF1/IFNL1/ADIPOQ/ABCC8/CD80/HSPB1/FCGR3A/WNT3A	38
GO:0009636	GO:0009636	response to toxic substance	26/437	242/18614	1.14973162935007e-10	3.67991284588624e-09	2.20930415530357e-09	ALB/GABRB1/CCL3/TLR2/MAOB/FOS/DRD2/LTC4S/PTGS1/SLC6A4/CD36/ABCG2/GSTM1/CYP1A1/EPHX1/HBA1/SLC7A8/APOE/PRKCG/CES1/HP/SLC47A2/SOD3/HBB/FABP1/APOA4	26
GO:0022407	GO:0022407	regulation of cell-cell adhesion	38/437	491/18614	1.23153231950185e-10	3.91545175446956e-09	2.35071432213687e-09	IL6/IFNG/CD55/IGF2/SFTPD/ADA/CTSG/IL2RA/FGA/BMP6/PLA2G2A/PDE5A/TFRC/IL1RN/ELANE/CAV1/CXCL12/ANXA1/APOA1/NOD2/RUNX1/KLF4/LEP/ITPKB/HAVCR2/TNFSF4/FOXJ1/ERBB2/MMRN1/IFNL1/ABAT/ADIPOQ/DPP4/CD80/TNFSF11/WNT3A/ALOX12/IL4I1	38
GO:0003014	GO:0003014	renal system process	19/437	127/18614	1.35984664203911e-10	4.29477393104934e-09	2.57844744952692e-09	TACR1/DRD2/KCNMA1/AQP4/NPPB/ACE/F2R/ADRA1A/GSN/ABCG2/NPR1/NPR3/CYP4F12/CHRNA3/CHRNB4/ADIPOQ/SGK1/AGTR1/HBB	19
GO:0034767	GO:0034767	positive regulation of monoatomic ion transmembrane transport	22/437	175/18614	1.54568677070205e-10	4.84959224307769e-09	2.91154294758281e-09	IFNG/ADRB2/KCNH2/EDN3/CXCL9/CXCL10/CEMIP/F2R/NOS1/DRD1/CAV1/SNCA/BDKRB1/OPRK1/NTSR1/F2/ADCYAP1R1/TRPC1/RGN/ABCC8/KCNE2/CXCL11	22
GO:0019216	GO:0019216	regulation of lipid metabolic process	31/437	344/18614	1.6593409968699e-10	5.17215504187748e-09	3.10519952630624e-09	IFNG/KIT/CNR1/BMP6/CHRM5/HTR2C/EGR1/CAV1/ANXA1/APOA1/NOD2/FGF2/CYP27B1/SNCA/P2RY12/LEP/FMO1/FMO5/F2/APOE/PDE8B/RGN/CES1/ABCB11/ADIPOQ/UGT1A1/UGT1A8/FMO2/SERPINA3/FABP1/APOA4	31
GO:0050818	GO:0050818	regulation of coagulation	15/437	75/18614	1.7983760644981e-10	5.56912691661782e-09	3.34352897842436e-09	KNG1/THBD/FGA/F2R/PLAU/SERPINE1/CAV1/CD36/VTN/F11/F2/APOE/ABAT/KRT1/ALOX12	15
GO:0051209	GO:0051209	release of sequestered calcium ion into cytosol	19/437	130/18614	2.05588174661705e-10	6.32548390297851e-09	3.79762196998191e-09	CCL3/DRD2/CXCL9/CXCL10/CEMIP/F2R/HTR2C/NOS1/DRD1/FGF2/SNCA/ITPR1/BDKRB1/NTSR1/F2/TRPC1/CXCL11/ATP1A2/PLCD1	19
GO:0032635	GO:0032635	interleukin-6 production	22/437	178/18614	2.15732725333433e-10	6.55305329372703e-09	3.93424748848098e-09	IL6/IFNG/TLR2/IL16/GHRL/AQP4/IL6R/TLR3/F2R/TSLP/UCN/CD36/MMP8/NOD2/LEP/ISL1/HAVCR2/TNFSF4/FOXJ1/ORM1/POU2AF1/IL37	22
GO:0032675	GO:0032675	regulation of interleukin-6 production	22/437	178/18614	2.15732725333433e-10	6.55305329372703e-09	3.93424748848098e-09	IL6/IFNG/TLR2/IL16/GHRL/AQP4/IL6R/TLR3/F2R/TSLP/UCN/CD36/MMP8/NOD2/LEP/ISL1/HAVCR2/TNFSF4/FOXJ1/ORM1/POU2AF1/IL37	22
GO:0051283	GO:0051283	negative regulation of sequestering of calcium ion	19/437	131/18614	2.35335542036538e-10	7.10258728407737e-09	4.26417044568329e-09	CCL3/DRD2/CXCL9/CXCL10/CEMIP/F2R/HTR2C/NOS1/DRD1/FGF2/SNCA/ITPR1/BDKRB1/NTSR1/F2/TRPC1/CXCL11/ATP1A2/PLCD1	19
GO:0045765	GO:0045765	regulation of angiogenesis	31/437	349/18614	2.3785967754487e-10	7.10258728407737e-09	4.26417044568329e-09	IL6/CXCL8/CCL11/GHRL/CMA1/CXCL10/NPPB/TLR3/SERPINE1/PRKCB/STAT1/DCN/CLDN5/FGF2/GLUL/RUNX1/KLF4/LEP/ISL1/ITGAX/NPR1/PTGIS/ERBB2/ATP2B4/RECK/ABCC8/HSPB1/ANGPT2/CXCR2/KRT1/KLK3	31
GO:0007589	GO:0007589	body fluid secretion	16/437	89/18614	2.38291877847008e-10	7.10258728407737e-09	4.26417044568329e-09	VIP/TACR1/NPPB/ADA/CHRM1/SLC6A3/UCN/XDH/CAV1/APLN/OXTR/OPRK1/NPR1/NPR3/P2RY2/FGF10	16
GO:0019233	GO:0019233	sensory perception of pain	17/437	103/18614	2.64880992381586e-10	7.8460711345825e-09	4.71053481057805e-09	VIP/TAC1/CCL3/MME/TACR1/CNR1/MAPK3/ACE/F2R/CXCL12/PRDM12/BDKRB1/OPRK1/NTSR1/GRM1/P2RY1/MC1R	17
GO:0051953	GO:0051953	negative regulation of amine transport	10/437	27/18614	2.71053373515169e-10	7.97934282897431e-09	4.79054695231487e-09	CHGA/DRD2/CNR1/RGS4/RGS2/SNCA/HTR1B/LEP/P2RY1/ABAT	10
GO:0061045	GO:0061045	negative regulation of wound healing	15/437	78/18614	3.23054605295136e-10	9.38073711243099e-09	5.63190008846879e-09	KNG1/THBD/FGA/PLAU/SERPINE1/FGF2/VTN/F11/F2/APOE/MMRN1/ABAT/ABCC8/KRT1/ALOX12	15
GO:0034764	GO:0034764	positive regulation of transmembrane transport	25/437	235/18614	3.25575604636246e-10	9.38073711243099e-09	5.63190008846879e-09	IFNG/ADRB2/KCNH2/EDN3/CXCL9/CXCL10/CEMIP/CA2/F2R/NOS1/DRD1/CAV1/SNCA/BDKRB1/OPRK1/NTSR1/F2/ACE2/ADCYAP1R1/TRPC1/RGN/ADIPOQ/ABCC8/KCNE2/CXCL11	25
GO:0006584	GO:0006584	catecholamine metabolic process	13/437	55/18614	3.26525972041003e-10	9.38073711243099e-09	5.63190008846879e-09	HDC/MAOB/NPY/DAO/DRD2/MAOA/PNMT/SLC6A3/DRD1/SNCA/PDE1B/NPR1/ABAT	13
GO:0009712	GO:0009712	catechol-containing compound metabolic process	13/437	55/18614	3.26525972041003e-10	9.38073711243099e-09	5.63190008846879e-09	HDC/MAOB/NPY/DAO/DRD2/MAOA/PNMT/SLC6A3/DRD1/SNCA/PDE1B/NPR1/ABAT	13
GO:0070098	GO:0070098	chemokine-mediated signaling pathway	16/437	91/18614	3.36851866005988e-10	9.61944041306922e-09	5.77521005695738e-09	CXCL8/CCL11/PPBP/CCL3/CCL7/CXCL9/CXCL10/THPO/CXCL1/CCR8/CXCL12/CCL18/CCL26/CXCL11/CXCR2/CXCL5	16
GO:1901342	GO:1901342	regulation of vasculature development	31/437	355/18614	3.6307270413635e-10	1.03065102739658e-08	6.18770523340145e-09	IL6/CXCL8/CCL11/GHRL/CMA1/CXCL10/NPPB/TLR3/SERPINE1/PRKCB/STAT1/DCN/CLDN5/FGF2/GLUL/RUNX1/KLF4/LEP/ISL1/ITGAX/NPR1/PTGIS/ERBB2/ATP2B4/RECK/ABCC8/HSPB1/ANGPT2/CXCR2/KRT1/KLK3	31
GO:0019369	GO:0019369	arachidonic acid metabolic process	13/437	56/18614	4.16267744785459e-10	1.17466323957506e-08	7.05230934796915e-09	CYP2D6/PTGDS/PTGS1/CYP2C19/CYP2C9/CYP2J2/CYP2B6/CYP1A1/EPHX1/PTGIS/CYP4F12/ALOX12/PLA2G10	13
GO:0032640	GO:0032640	tumor necrosis factor production	22/437	185/18614	4.57071817861796e-10	1.27472251425901e-08	7.65303382323228e-09	IL6/IFNG/CCL3/TLR2/LTF/GHRL/TLR3/CD36/ANGPT1/MMP8/NOD2/TNFRSF8/LEP/ISL1/HAVCR2/ORM1/ADIPOQ/ABCC8/HSPB1/FCGR3A/IL37/MC1R	22
GO:0032680	GO:0032680	regulation of tumor necrosis factor production	22/437	185/18614	4.57071817861796e-10	1.27472251425901e-08	7.65303382323228e-09	IL6/IFNG/CCL3/TLR2/LTF/GHRL/TLR3/CD36/ANGPT1/MMP8/NOD2/TNFRSF8/LEP/ISL1/HAVCR2/ORM1/ADIPOQ/ABCC8/HSPB1/FCGR3A/IL37/MC1R	22
GO:0048545	GO:0048545	response to steroid hormone	30/437	339/18614	5.11518325885959e-10	1.41827377683148e-08	8.5148705410637e-09	IL6/SST/GABRB1/TLR2/MAOB/PCNA/FOS/TACR1/AQP4/PTGDS/ACE/BCHE/BMP6/UCN/IL1RN/CAV1/ANXA1/OXTR/GHR/HTR1B/NTRK3/CPN1/FOXH1/SOX10/ISL1/ADIPOQ/UGT1A1/SGK1/AR/ATP1A2	30
GO:1903034	GO:1903034	regulation of response to wounding	21/437	170/18614	5.63419185887389e-10	1.55314803323524e-08	9.32461323768602e-09	KNG1/THBD/FGA/F2R/PLAU/SERPINE1/CAV1/MYLK/ANXA1/CD36/FGF2/VTN/KLF4/F11/F2/APOE/MMRN1/ABAT/ABCC8/KRT1/ALOX12	21
GO:0042509	GO:0042509	regulation of tyrosine phosphorylation of STAT protein	15/437	82/18614	6.76598600642517e-10	1.84634059160011e-08	1.10848493210588e-08	IL6/IFNG/KIT/CSF2/IL6R/OSM/TSLP/CAV1/GHR/LEP/ISL1/SOCS3/IFNL1/LIF/IL24	15
GO:0009314	GO:0009314	response to radiation	35/437	452/18614	6.77520661627215e-10	1.84634059160011e-08	1.10848493210588e-08	KIT/CCL11/MME/PCNA/FOS/CCL7/NPY/MAPK10/DRD2/MMP3/CXCL10/AQP4/THBD/MMP9/TIMP1/B3GAT1/EGR1/DRD1/ELANE/MMP1/CXCL12/ANXA1/SAG/IVL/OPRK1/ELOVL4/PDE1B/GNA11/PDE8B/CDKN1A/ABCC8/CHEK1/ANGPT2/ATP1A2/MC1R	35
GO:0007620	GO:0007620	copulation	9/437	22/18614	7.57405643021682e-10	2.04818804732419e-08	1.22966780826209e-08	VIP/TAC1/TACR1/CNR1/ADA/SLC6A4/OXTR/P2RY1/ABAT	9
GO:0071706	GO:0071706	tumor necrosis factor superfamily cytokine production	22/437	190/18614	7.64473626386466e-10	2.04818804732419e-08	1.22966780826209e-08	IL6/IFNG/CCL3/TLR2/LTF/GHRL/TLR3/CD36/ANGPT1/MMP8/NOD2/TNFRSF8/LEP/ISL1/HAVCR2/ORM1/ADIPOQ/ABCC8/HSPB1/FCGR3A/IL37/MC1R	22
GO:1903555	GO:1903555	regulation of tumor necrosis factor superfamily cytokine production	22/437	190/18614	7.64473626386466e-10	2.04818804732419e-08	1.22966780826209e-08	IL6/IFNG/CCL3/TLR2/LTF/GHRL/TLR3/CD36/ANGPT1/MMP8/NOD2/TNFRSF8/LEP/ISL1/HAVCR2/ORM1/ADIPOQ/ABCC8/HSPB1/FCGR3A/IL37/MC1R	22
GO:0071216	GO:0071216	cellular response to biotic stimulus	26/437	264/18614	7.74249252636123e-10	2.06279032727468e-08	1.23843455875934e-08	IL6/CXCL8/CSF2/PPBP/CCL3/TLR2/LTF/CD55/CXCL9/CXCL10/MAPK3/CTSG/THPO/BMP6/CXCL1/SERPINE1/CD36/NOD2/OPRK1/HAVCR2/TNFSF4/CXCL11/CD80/IL37/IL24/CXCL5	26
GO:0006953	GO:0006953	acute-phase response	12/437	48/18614	7.82235470158246e-10	2.07248942065815e-08	1.24425758995932e-08	IL6/CNR1/IL6R/CRP/TFRC/PTGER3/ORM1/F2/UGT1A1/HP/TNFSF11/SERPINA3	12
GO:0098657	GO:0098657	import into cell	26/437	265/18614	8.40132480553362e-10	2.2135866297011e-08	1.32896792503934e-08	IFNG/KCNH2/DRD2/SLC6A3/NOS1/RGS4/DRD1/SLC6A4/CD36/RGS2/ATP4A/KCNJ15/SNCA/NTSR1/GRM1/SLC7A8/SLC9A4/ACE2/ATP2B4/SLC8A2/ABCC8/KCNE2/SLC18A3/ATP1A2/TRPV3/RAB3B	26
GO:0045907	GO:0045907	positive regulation of vasoconstriction	10/437	30/18614	9.06295226674144e-10	2.37479227253241e-08	1.42575073253538e-08	HRH2/TACR1/ACE/FGA/F2R/ADRA1A/ADRA1D/CAV1/OXTR/CASR	10
GO:0120254	GO:0120254	olefinic compound metabolic process	20/437	158/18614	9.41374975572238e-10	2.45323347459235e-08	1.47284436787834e-08	CYP2D6/PTGDS/CYP3A4/CYP11A1/ADH7/BMP6/PTGS1/EGR1/CYP2C19/CYP2C9/CYP2J2/CYP2B6/CYP1A1/EPHX1/PTGIS/CYP4F12/ADH1B/ADH1C/ALOX12/PLA2G10	20
GO:0001990	GO:0001990	regulation of systemic arterial blood pressure by hormone	11/437	39/18614	9.77057734586988e-10	2.50515501948675e-08	1.50401643354647e-08	TACR1/EDN3/CMA1/EDN2/CTSG/ACE/F2R/OXTR/CPA3/ACE2/AGTR1	11
GO:0007588	GO:0007588	excretion	11/437	39/18614	9.77057734586988e-10	2.50515501948675e-08	1.50401643354647e-08	TACR1/DRD2/KCNMA1/NPPB/ACE/ADRA1A/ABCG2/NPR1/CHRNA3/CHRNB4/AGTR1	11
GO:0045823	GO:0045823	positive regulation of heart contraction	11/437	39/18614	9.77057734586988e-10	2.50515501948675e-08	1.50401643354647e-08	CHGA/EDN3/EDN2/ADA/ADRA1A/UCN/RGS4/APLN/RGS2/ACE2/ATP1A2	11
GO:0007159	GO:0007159	leukocyte cell-cell adhesion	33/437	415/18614	1.08543350141144e-09	2.76814565146051e-08	1.66190775335723e-08	IL6/IFNG/OLR1/CD55/IGF2/SFTPD/ADA/CTSG/IL2RA/PLA2G2A/PDE5A/TFRC/ELANE/CAV1/S100A8/CXCL12/ANXA1/NOD2/RUNX1/KLF4/LEP/ITPKB/HAVCR2/TNFSF4/FOXJ1/ERBB2/IFNL1/DPP4/ITGB7/CD80/TNFSF11/APOA4/IL4I1	33
GO:0009306	GO:0009306	protein secretion	31/437	373/18614	1.21993115161931e-09	3.07423329865763e-08	1.84567316823537e-08	IL6/IFNG/VIP/CHGA/TLR2/TACR2/DRD2/GHRL/CNR1/GCG/SCG2/FGA/F2R/BMP6/IL1RN/ANXA1/F2RL2/PRKCB/KCNA5/GLUL/ITPR1/LEP/ISL1/GNA11/CASR/F2/APOE/ABAT/ABCC8/MYRIP/RAB3B	31
GO:0051588	GO:0051588	regulation of neurotransmitter transport	16/437	99/18614	1.23124042785407e-09	3.07423329865763e-08	1.84567316823537e-08	TACR2/NPY/DRD2/NOS1/DRD1/PRKCB/CAMK2A/SNCA/HTR1B/PRKCG/P2RY1/CHRNA3/CHRNB4/SLC18A3/ATP1A2/RAB3B	16
GO:1990868	GO:1990868	response to chemokine	16/437	99/18614	1.23124042785407e-09	3.07423329865763e-08	1.84567316823537e-08	CXCL8/CCL11/PPBP/CCL3/CCL7/CXCL9/CXCL10/THPO/CXCL1/CCR8/CXCL12/CCL18/CCL26/CXCL11/CXCR2/CXCL5	16
GO:1990869	GO:1990869	cellular response to chemokine	16/437	99/18614	1.23124042785407e-09	3.07423329865763e-08	1.84567316823537e-08	CXCL8/CCL11/PPBP/CCL3/CCL7/CXCL9/CXCL10/THPO/CXCL1/CCR8/CXCL12/CCL18/CCL26/CXCL11/CXCR2/CXCL5	16
GO:0046942	GO:0046942	carboxylic acid transport	30/437	352/18614	1.25642864389665e-09	3.10575890315948e-08	1.86460015154756e-08	DRD2/ACE/PLA2G2A/RGS4/ANXA1/CD36/RGS2/TRPC4/ABCG2/SNCA/HTR1B/LEP/NTSR1/GRM1/SLCO1A2/SLC7A8/CASR/ACE2/APOE/SLCO1B1/CES1/ABCB11/ABAT/GRM2/SLCO1B3/TNFSF11/ATP1A2/FABP1/PLA2G10/SLC10A4	30
GO:0071902	GO:0071902	positive regulation of protein serine/threonine kinase activity	22/437	195/18614	1.25689131539061e-09	3.10575890315948e-08	1.86460015154756e-08	IFNG/KIT/ADRB2/LTF/EDN3/CEMIP/EGF/S100A12/PDE5A/ELANE/NOD2/FGF2/SNCA/GHR/NTRK3/DUSP19/ERBB2/ATP2B4/SLC8A2/ADIPOQ/EZH2/TNFSF11	22
GO:0051480	GO:0051480	regulation of cytosolic calcium ion concentration	13/437	61/18614	1.29997329361532e-09	3.16206558575616e-08	1.89840491623683e-08	NPY/CNR1/CAV1/TRPC4/HTR1B/ITPR1/GRM1/F2/ATP2B4/TRPC1/P2RY1/SLC8A2/ATP2B2	13
GO:0035592	GO:0035592	establishment of protein localization to extracellular region	31/437	374/18614	1.30179383569428e-09	3.16206558575616e-08	1.89840491623683e-08	IL6/IFNG/VIP/CHGA/TLR2/TACR2/DRD2/GHRL/CNR1/GCG/SCG2/FGA/F2R/BMP6/IL1RN/ANXA1/F2RL2/PRKCB/KCNA5/GLUL/ITPR1/LEP/ISL1/GNA11/CASR/F2/APOE/ABAT/ABCC8/MYRIP/RAB3B	31
GO:0030195	GO:0030195	negative regulation of blood coagulation	12/437	50/18614	1.30635859600911e-09	3.16206558575616e-08	1.89840491623683e-08	KNG1/THBD/FGA/PLAU/SERPINE1/VTN/F11/F2/APOE/ABAT/KRT1/ALOX12	12
GO:0045987	GO:0045987	positive regulation of smooth muscle contraction	10/437	31/18614	1.31002393866046e-09	3.16206558575616e-08	1.89840491623683e-08	KIT/TACR2/TACR1/GHRL/EDN2/ADA/F2R/ADRA1A/OXTR/ABAT	10
GO:0050795	GO:0050795	regulation of behavior	14/437	73/18614	1.31434722219249e-09	3.16206558575616e-08	1.89840491623683e-08	CSF2/CCL3/NPY/DRD2/GHRL/GRP/CNR1/PTGDS/UCN/HTR1B/OPRK1/APOE/GHRH/MC1R	14
GO:0042755	GO:0042755	eating behavior	11/437	40/18614	1.31946121108298e-09	3.16206558575616e-08	1.89840491623683e-08	CCK/NPY/TACR1/GHRL/ACE/GDF15/ADRB3/OXTR/OPRK1/LEP/P2RY1	11
GO:0031349	GO:0031349	positive regulation of defense response	34/437	441/18614	1.34275268475092e-09	3.17257693464018e-08	1.90471560014155e-08	IL6/IFNG/CCL3/TLR2/IL16/LTF/GRP/CNR1/MAPK3/OSM/ACE/TLR3/S100A12/PLA2G2A/TSLP/UCN/SERPINE1/CAV1/S100A8/CD36/MMP8/PTGER3/NOD2/SNCA/HAVCR2/TNFSF4/FCGR1A/PGC/PDE2A/AGTR1/TNFSF11/KLK3/OSMR/NCR3	34
GO:0048732	GO:0048732	gland development	34/437	441/18614	1.34275268475092e-09	3.17257693464018e-08	1.90471560014155e-08	IL6/CCL11/CCKBR/PCNA/IGF2/DRD2/JUN/MAPK3/ADA/EGF/SLC6A3/XDH/CAV1/TPH1/ANXA1/APLN/APOA1/OXTR/FGF2/CYP1A1/VTN/SOX10/ISL1/PBX1/GHRH/FGF10/RGN/BAAT/EZH2/UGT1A1/UGT1A8/AR/TNFSF11/WNT3A	34
GO:0015849	GO:0015849	organic acid transport	30/437	353/18614	1.34380486642339e-09	3.17257693464018e-08	1.90471560014155e-08	DRD2/ACE/PLA2G2A/RGS4/ANXA1/CD36/RGS2/TRPC4/ABCG2/SNCA/HTR1B/LEP/NTSR1/GRM1/SLCO1A2/SLC7A8/CASR/ACE2/APOE/SLCO1B1/CES1/ABCB11/ABAT/GRM2/SLCO1B3/TNFSF11/ATP1A2/FABP1/PLA2G10/SLC10A4	30
GO:0033559	GO:0033559	unsaturated fatty acid metabolic process	17/437	114/18614	1.35244311643049e-09	3.17283490248083e-08	1.90487047593512e-08	CYP2D6/EDN2/PTGDS/PTGS1/CYP2C19/CYP2C9/CYP2J2/ANXA1/GSTM1/CYP2B6/CYP1A1/EPHX1/ELOVL4/PTGIS/CYP4F12/ALOX12/PLA2G10	17
GO:0007260	GO:0007260	tyrosine phosphorylation of STAT protein	15/437	86/18614	1.35722021410377e-09	3.17283490248083e-08	1.90487047593512e-08	IL6/IFNG/KIT/CSF2/IL6R/OSM/TSLP/CAV1/GHR/LEP/ISL1/SOCS3/IFNL1/LIF/IL24	15
GO:0050673	GO:0050673	epithelial cell proliferation	36/437	488/18614	1.42400224673314e-09	3.3127154705709e-08	1.98885037797902e-08	IL6/KIT/VIP/CCL11/TACR1/IGF2/DRD2/GHRL/JUN/SCG2/EGF/BMP6/XDH/CAV1/CXCL12/APLN/NR4A1/STAT1/APOA1/NOD2/FGF2/GLUL/LEP/CCL26/ISL1/ERBB2/APOE/FGF10/RGN/NRP2/AGTR1/AR/TNFSF11/WNT3A/SOX11/SLURP1	36
GO:0032755	GO:0032755	positive regulation of interleukin-6 production	16/437	100/18614	1.43461916040519e-09	3.32121299804483e-08	1.99395202672566e-08	IL6/IFNG/TLR2/IL16/IL6R/TLR3/F2R/TSLP/UCN/CD36/MMP8/NOD2/LEP/ISL1/TNFSF4/POU2AF1	16
GO:0030073	GO:0030073	insulin secretion	22/437	197/18614	1.52643545121749e-09	3.51670080524455e-08	2.11131676954568e-08	IL6/IFNG/CHGA/DRD2/GHRL/CNR1/GCG/IL1RN/ANXA1/F2RL2/PRKCB/KCNA5/GLUL/ITPR1/LEP/ISL1/GNA11/CASR/F2/ABAT/ABCC8/MYRIP	22
GO:0062013	GO:0062013	positive regulation of small molecule metabolic process	19/437	146/18614	1.54821732887792e-09	3.5497348276052e-08	2.13114935958904e-08	IFNG/IGF2/GCG/BMP6/NOS1/ANXA1/APOA1/SNCA/NTSR1/APOE/ADCYAP1R1/P2RY1/RGN/CES1/GPT/ADIPOQ/KAT2B/FABP1/APOA4	19
GO:0050796	GO:0050796	regulation of insulin secretion	20/437	163/18614	1.64051654101843e-09	3.74336047086934e-08	2.24739611763795e-08	IL6/IFNG/CHGA/DRD2/GHRL/CNR1/GCG/F2RL2/PRKCB/KCNA5/GLUL/ITPR1/LEP/ISL1/GNA11/CASR/F2/ABAT/ABCC8/MYRIP	20
GO:0042742	GO:0042742	defense response to bacterium	28/437	314/18614	1.65270819410154e-09	3.75322160841439e-08	2.25331643506575e-08	IL6/PPBP/CHGA/TLR2/LTF/SLPI/IL6R/SFTPD/CTSG/FGA/TLR3/S100A12/PLA2G2A/CRP/SERPINE1/ELANE/S100A8/CD36/NOD2/DEFB1/HAVCR2/FCGR1A/F2/S100A7/HP/PGC/KLK3/TREM1	28
GO:0015872	GO:0015872	dopamine transport	12/437	51/18614	1.67240457916152e-09	3.76212143302891e-08	2.25865961038696e-08	DRD2/CNR1/SLC6A3/CHRM5/DRD1/CXCL12/SNCA/HTR1B/OPRK1/ABAT/GRM2/RAB3B	12
GO:1900047	GO:1900047	negative regulation of hemostasis	12/437	51/18614	1.67240457916152e-09	3.76212143302891e-08	2.25865961038696e-08	KNG1/THBD/FGA/PLAU/SERPINE1/VTN/F11/F2/APOE/ABAT/KRT1/ALOX12	12
GO:0042417	GO:0042417	dopamine metabolic process	11/437	41/18614	1.76552835091639e-09	3.93448818014965e-08	2.36214319453644e-08	MAOB/NPY/DAO/DRD2/MAOA/SLC6A3/DRD1/SNCA/PDE1B/NPR1/ABAT	11
GO:0051281	GO:0051281	positive regulation of release of sequestered calcium ion into cytosol	11/437	41/18614	1.76552835091639e-09	3.93448818014965e-08	2.36214319453644e-08	CXCL9/CXCL10/CEMIP/F2R/DRD1/SNCA/BDKRB1/NTSR1/F2/TRPC1/CXCL11	11
GO:0051482	GO:0051482	positive regulation of cytosolic calcium ion concentration involved in phospholipase C-activating G protein-coupled signaling pathway	10/437	32/18614	1.86584243684679e-09	4.13869887503365e-08	2.48474488529903e-08	DRD2/GNA15/F2R/HTR2C/DRD1/F2RL2/GPR55/GRM1/LPAR1/AGTR1	10
GO:0060078	GO:0060078	regulation of postsynaptic membrane potential	19/437	148/18614	1.95384297794869e-09	4.31383201936911e-08	2.58988932749534e-08	ADRB2/GABRB1/DRD2/GHRL/CHRM1/GABRD/RGS4/SNCA/GLRB/GABRG3/NTSR1/GRM1/GABRR1/SLC8A2/GRIK2/ABAT/CHRNA1/CHRNA3/CHRNB4	19
GO:0009308	GO:0009308	amine metabolic process	17/437	117/18614	2.03975377172187e-09	4.48275840430489e-08	2.69130742618651e-08	HDC/MAOB/NPY/DAO/DRD2/MAOA/PNMT/SLC6A3/AOC3/DRD1/SNCA/CYP1A1/PDE1B/NPR1/ATP2B4/ABAT/IL4I1	17
GO:0071692	GO:0071692	protein localization to extracellular region	31/437	382/18614	2.17006262625161e-09	4.74726085531831e-08	2.85010639469067e-08	IL6/IFNG/VIP/CHGA/TLR2/TACR2/DRD2/GHRL/CNR1/GCG/SCG2/FGA/F2R/BMP6/IL1RN/ANXA1/F2RL2/PRKCB/KCNA5/GLUL/ITPR1/LEP/ISL1/GNA11/CASR/F2/APOE/ABAT/ABCC8/MYRIP/RAB3B	31
GO:0030168	GO:0030168	platelet activation	18/437	133/18614	2.20901197232105e-09	4.81040095707721e-08	2.8880137297348e-08	IL6/CTSG/THBD/FGA/F2R/F2RL2/P2RY12/F2/APOE/P2RY1/MMRN1/ABAT/MYL9/HSPB1/DGKA/WNT3A/HBB/ALOX12	18
GO:0001935	GO:0001935	endothelial cell proliferation	22/437	201/18614	2.23437463737873e-09	4.84351483893599e-08	2.90789426491395e-08	VIP/CCL11/IGF2/GHRL/JUN/SCG2/EGF/BMP6/XDH/CAV1/CXCL12/APLN/NR4A1/STAT1/APOA1/FGF2/LEP/CCL26/APOE/FGF10/NRP2/AGTR1	22
GO:0031960	GO:0031960	response to corticosteroid	20/437	166/18614	2.26584456830511e-09	4.88950802997604e-08	2.93550713302686e-08	IL6/MAOB/PCNA/FOS/AQP4/PTGDS/ACE/BCHE/BMP6/UCN/IL1RN/ANXA1/GHR/HTR1B/NTRK3/CPN1/ISL1/ADIPOQ/UGT1A1/SGK1	20
GO:0097696	GO:0097696	receptor signaling pathway via STAT	21/437	184/18614	2.43012430600245e-09	5.2203886555521e-08	3.1341574738391e-08	IL6/IFNG/KIT/CSF2/IL6R/OSM/EGF/F2R/THPO/TSLP/CAV1/STAT1/CAMK2A/GHR/LEP/ISL1/SOCS3/F2/IFNL1/LIF/IL24	21
GO:1903351	GO:1903351	cellular response to dopamine	15/437	90/18614	2.61880416358626e-09	5.58097547948411e-08	3.35064248362711e-08	HRH2/CHRM2/DRD2/MAPK3/GNA15/CHRM1/CHRM5/HTR2C/CHRM4/RGS4/DRD1/GNAO1/HTR7/HTR1B/GNA11	15
GO:1905145	GO:1905145	cellular response to acetylcholine	10/437	33/18614	2.6213850018965e-09	5.58097547948411e-08	3.35064248362711e-08	CHRM2/GNA15/CHRM1/CHRM5/CHRM4/PRKCB/ITPR1/GNA11/ATP2B4/CHRNA3	10
GO:0001936	GO:0001936	regulation of endothelial cell proliferation	21/437	185/18614	2.6827712709473e-09	5.68628275162119e-08	3.41386566408265e-08	VIP/CCL11/IGF2/GHRL/JUN/SCG2/EGF/BMP6/XDH/CAV1/CXCL12/APLN/NR4A1/STAT1/FGF2/LEP/CCL26/APOE/FGF10/NRP2/AGTR1	21
GO:0031667	GO:0031667	response to nutrient levels	35/437	477/18614	2.79823966613826e-09	5.90478095920946e-08	3.54504512896883e-08	ALB/GAST/SST/ADRB2/FOS/NPY/GHRL/CNR1/CXCL10/MAPK3/NPPC/ACE/BCHE/HTR2C/UCN/TFRC/GDF15/UCN2/SLC6A4/ADRB3/STAT1/NOD2/CYP27B1/CYP1A1/GHR/GLUL/LEP/CASR/APOE/GHRH/PRKCG/GPT/ADIPOQ/CDKN1A/UGT1A1	35
GO:0032760	GO:0032760	positive regulation of tumor necrosis factor production	16/437	105/18614	2.99764312699347e-09	6.29769166195236e-08	3.78093638090528e-08	IL6/IFNG/CCL3/TLR2/TLR3/CD36/MMP8/NOD2/TNFRSF8/LEP/ISL1/HAVCR2/ORM1/ABCC8/HSPB1/FCGR3A	16
GO:1901617	GO:1901617	organic hydroxy compound biosynthetic process	24/437	242/18614	3.05831609979624e-09	6.33365256515848e-08	3.80252617832958e-08	HDC/IFNG/DAO/PNMT/CYP3A4/SLC6A3/BMP6/TPH1/FGF2/CYP27B1/SNCA/LEP/NTSR1/ITPKB/APOE/ADCYAP1R1/TRPC1/P2RY1/CES1/ABCB11/PSAT1/BAAT/MC1R/ALOX12	24
GO:1903350	GO:1903350	response to dopamine	15/437	91/18614	3.06918948547711e-09	6.33365256515848e-08	3.80252617832958e-08	HRH2/CHRM2/DRD2/MAPK3/GNA15/CHRM1/CHRM5/HTR2C/CHRM4/RGS4/DRD1/GNAO1/HTR7/HTR1B/GNA11	15
GO:0019098	GO:0019098	reproductive behavior	11/437	43/18614	3.08116459449941e-09	6.33365256515848e-08	3.80252617832958e-08	VIP/TAC1/TACR1/CNR1/ADA/DRD1/SLC6A4/OXTR/OPRK1/P2RY1/ABAT	11
GO:0044058	GO:0044058	regulation of digestive system process	11/437	43/18614	3.08116459449941e-09	6.33365256515848e-08	3.80252617832958e-08	TACR1/GHRL/UCN/APOA1/PTGER3/OXTR/OPRK1/LEP/FGF10/SGK1/APOA4	11
GO:0051954	GO:0051954	positive regulation of amine transport	11/437	43/18614	3.08116459449941e-09	6.33365256515848e-08	3.80252617832958e-08	VIP/TACR2/DRD2/CXCL12/OXTR/OPRK1/NTSR1/ACE2/ABAT/SLC18A3/RAB3B	11
GO:0015711	GO:0015711	organic anion transport	33/437	433/18614	3.16062945430759e-09	6.44147088358671e-08	3.86725691215324e-08	DRD2/ACE/PLA2G2A/RGS4/ANXA1/CD36/RGS2/TRPC4/ABCG2/SNCA/HTR1B/LEP/NTSR1/GRM1/SLCO1A2/SLC25A23/SLC7A8/CASR/ACE2/APOE/SLCO1B1/CES1/ABCB11/ABAT/GRM2/SLCO1B3/TNFSF11/ATP1A2/SLC2A4/FABP1/PLA2G10/CALHM1/SLC10A4	33
GO:0042391	GO:0042391	regulation of membrane potential	33/437	433/18614	3.16062945430759e-09	6.44147088358671e-08	3.86725691215324e-08	ADRB2/GABRB1/KCNH2/TACR1/DRD2/GHRL/CNR1/KCNMA1/GNA15/CHRM1/GABRD/ADRA1A/RGS4/DRD1/CAV1/CD36/KCNA5/DCN/SNCA/GLRB/GABRG3/NTSR1/GRM1/GABRR1/GNA11/SLC8A2/GRIK2/ABAT/CHRNA1/CHRNA3/CHRNB4/KCNE2/ATP1A2	33
GO:0022408	GO:0022408	negative regulation of cell-cell adhesion	22/437	205/18614	3.23897163164657e-09	6.5730449835415e-08	3.94624987147981e-08	SFTPD/CTSG/IL2RA/BMP6/PLA2G2A/PDE5A/IL1RN/CXCL12/ANXA1/APOA1/RUNX1/KLF4/HAVCR2/TNFSF4/FOXJ1/ERBB2/IFNL1/ABAT/ADIPOQ/CD80/ALOX12/IL4I1	22
GO:0032944	GO:0032944	regulation of mononuclear cell proliferation	24/437	243/18614	3.32095792506857e-09	6.71086794264916e-08	4.02899444968176e-08	IL6/TACR1/CD55/IGF2/SFTPD/ADA/IL2RA/PLA2G2A/PDE5A/CRP/TFRC/ANXA1/LEP/HAVCR2/TNFSF4/FOXJ1/ERBB2/FGF10/CDKN1A/CD80/FCGR3A/WNT3A/SOX11/IL4I1	24
GO:0050819	GO:0050819	negative regulation of coagulation	12/437	54/18614	3.39036576222991e-09	6.82221701268964e-08	4.09584493593843e-08	KNG1/THBD/FGA/PLAU/SERPINE1/VTN/F11/F2/APOE/ABAT/KRT1/ALOX12	12
GO:0050679	GO:0050679	positive regulation of epithelial cell proliferation	23/437	225/18614	3.6552645445728e-09	7.29370569584422e-08	4.37891194064656e-08	VIP/CCL11/TACR1/IGF2/GHRL/JUN/SCG2/EGF/BMP6/CXCL12/APLN/NR4A1/NOD2/FGF2/GLUL/CCL26/ERBB2/FGF10/NRP2/AGTR1/AR/WNT3A/SOX11	23
GO:0050866	GO:0050866	negative regulation of cell activation	23/437	225/18614	3.6552645445728e-09	7.29370569584422e-08	4.37891194064656e-08	ENPP3/CNR1/SFTPD/CTSG/THBD/IL2RA/PLA2G2A/PDE5A/ANXA1/RUNX1/IL13RA2/HAVCR2/TNFSF4/FOXJ1/ERBB2/F2/APOE/IFNL1/ABAT/CD80/ALOX12/SOX11/IL4I1	23
GO:0071900	GO:0071900	regulation of protein serine/threonine kinase activity	30/437	369/18614	3.80574527241641e-09	7.56233300173078e-08	4.54018734253186e-08	IFNG/KIT/ADRB2/LTF/EDN3/CEMIP/CDKN3/EGF/S100A12/PDE5A/ELANE/CAV1/RGS2/NOD2/FGF2/SNCA/GHR/NTRK3/DUSP19/ERBB2/APOE/ATP2B4/SLC8A2/ADIPOQ/EZH2/CDKN1A/KAT2B/CDC25C/CCNB1/TNFSF11	30
GO:1903035	GO:1903035	negative regulation of response to wounding	15/437	93/18614	4.18886534118448e-09	8.25483421987966e-08	4.95594333537268e-08	KNG1/THBD/FGA/PLAU/SERPINE1/FGF2/VTN/F11/F2/APOE/MMRN1/ABAT/ABCC8/KRT1/ALOX12	15
GO:1904427	GO:1904427	positive regulation of calcium ion transmembrane transport	15/437	93/18614	4.18886534118448e-09	8.25483421987966e-08	4.95594333537268e-08	CXCL9/CXCL10/CEMIP/F2R/DRD1/CAV1/SNCA/BDKRB1/NTSR1/F2/ADCYAP1R1/TRPC1/RGN/KCNE2/CXCL11	15
GO:0042178	GO:0042178	xenobiotic catabolic process	9/437	26/18614	4.37662067282934e-09	8.58934320523584e-08	5.15677202949785e-08	CYP2D6/CYP3A4/NOS1/CYP2C19/CYP2C9/GSTM1/CYP2B6/CYP1A1/UGT1A1	9
GO:0042531	GO:0042531	positive regulation of tyrosine phosphorylation of STAT protein	13/437	67/18614	4.41996232595734e-09	8.63885259528302e-08	5.18649591311647e-08	IL6/IFNG/KIT/CSF2/IL6R/OSM/TSLP/GHR/LEP/ISL1/IFNL1/LIF/IL24	13
GO:0032890	GO:0032890	regulation of organic acid transport	14/437	80/18614	4.61604131917812e-09	8.98526573516754e-08	5.39447148793319e-08	RGS4/RGS2/SNCA/HTR1B/LEP/NTSR1/ACE2/CES1/ABCB11/ABAT/GRM2/TNFSF11/ATP1A2/PLA2G10	14
GO:0007259	GO:0007259	receptor signaling pathway via JAK-STAT	20/437	173/18614	4.6797779012525e-09	9.07230114271268e-08	5.4467248144659e-08	IL6/IFNG/KIT/CSF2/IL6R/OSM/EGF/F2R/TSLP/CAV1/STAT1/CAMK2A/GHR/LEP/ISL1/SOCS3/F2/IFNL1/LIF/IL24	20
GO:0007218	GO:0007218	neuropeptide signaling pathway	16/437	109/18614	5.24166676475894e-09	1.00500016370355e-07	6.03370549993634e-08	TAC1/CYSLTR1/NPY/GRP/NPPB/PYY/UCN/PNOC/PTGDR2/GLRB/OPRK1/NTSR1/LTB4R/TAC3/GALR1/CPE	16
GO:1903557	GO:1903557	positive regulation of tumor necrosis factor superfamily cytokine production	16/437	109/18614	5.24166676475894e-09	1.00500016370355e-07	6.03370549993634e-08	IL6/IFNG/CCL3/TLR2/TLR3/CD36/MMP8/NOD2/TNFRSF8/LEP/ISL1/HAVCR2/ORM1/ABCC8/HSPB1/FCGR3A	16
GO:0050678	GO:0050678	regulation of epithelial cell proliferation	32/437	419/18614	5.24732733827184e-09	1.00500016370355e-07	6.03370549993634e-08	VIP/CCL11/TACR1/IGF2/DRD2/GHRL/JUN/SCG2/EGF/BMP6/XDH/CAV1/CXCL12/APLN/NR4A1/STAT1/NOD2/FGF2/GLUL/LEP/CCL26/ISL1/ERBB2/APOE/FGF10/RGN/NRP2/AGTR1/AR/WNT3A/SOX11/SLURP1	32
GO:0001676	GO:0001676	long-chain fatty acid metabolic process	16/437	110/18614	6.0035943005198e-09	1.14524564876716e-07	6.87569536733215e-08	CYP2D6/PTGDS/CYP3A4/LTC4S/PTGS1/CYP2C19/CYP2C9/CYP2J2/GSTM1/CYP2B6/CYP1A1/EPHX1/PTGIS/CYP4F12/ALOX12/PLA2G10	16
GO:0007162	GO:0007162	negative regulation of cell adhesion	27/437	312/18614	6.20872375151811e-09	1.17965751278844e-07	7.0822933965734e-08	KNG1/SFTPD/CTSG/IL2RA/BMP6/PLA2G2A/PDE5A/SERPINE1/IL1RN/CXCL12/ANXA1/ANGPT1/APOA1/RUNX1/KLF4/HAVCR2/TNFSF4/FOXJ1/ERBB2/IFNL1/ABAT/ADIPOQ/CD80/ANGPT2/JAM3/ALOX12/IL4I1	27
GO:0048660	GO:0048660	regulation of smooth muscle cell proliferation	20/437	176/18614	6.31320442872307e-09	1.19474888573731e-07	7.17289726237541e-08	IL6/IFNG/VIP/TACR1/JUN/IL6R/NPPC/MMP9/ELANE/APLN/STAT1/CTNNBIP1/FGF2/HTR1B/NPR1/NPR3/ACE2/APOE/ADIPOQ/CDKN1A	20
GO:0051384	GO:0051384	response to glucocorticoid	18/437	142/18614	6.4054281591292e-09	1.20741054904692e-07	7.24891391422152e-08	IL6/MAOB/PCNA/FOS/AQP4/PTGDS/ACE/BCHE/BMP6/UCN/IL1RN/ANXA1/GHR/NTRK3/CPN1/ISL1/ADIPOQ/UGT1A1	18
GO:0050433	GO:0050433	regulation of catecholamine secretion	12/437	57/18614	6.55951634280389e-09	1.23158793066267e-07	7.39406732384028e-08	VIP/CHGA/DRD2/CNR1/CXCL12/OXTR/SNCA/HTR1B/OPRK1/P2RY1/ABAT/GRM2	12
GO:0032943	GO:0032943	mononuclear cell proliferation	27/437	313/18614	6.64964773992255e-09	1.24361451261532e-07	7.4662711465797e-08	IL6/TACR1/CD55/CD79A/IGF2/SFTPD/ADA/IL2RA/ACE/PLA2G2A/PDE5A/CRP/TFRC/ANXA1/LEP/HAVCR2/TNFSF4/FOXJ1/ERBB2/FGF10/CDKN1A/CD80/FCGR3A/WNT3A/HELLS/SOX11/IL4I1	27
GO:1905144	GO:1905144	response to acetylcholine	10/437	36/18614	6.75884936745828e-09	1.25909971224252e-07	7.55923942413098e-08	CHRM2/GNA15/CHRM1/CHRM5/CHRM4/PRKCB/ITPR1/GNA11/ATP2B4/CHRNA3	10
GO:0018958	GO:0018958	phenol-containing compound metabolic process	16/437	111/18614	6.86575378763387e-09	1.26909999276069e-07	7.61927796914081e-08	HDC/MAOB/NPY/DAO/DRD2/MAOA/PNMT/SLC6A3/DRD1/TPH1/SNCA/PDE1B/NPR1/TRPC1/ABAT/MC1R	16
GO:0051341	GO:0051341	regulation of oxidoreductase activity	16/437	111/18614	6.86575378763387e-09	1.26909999276069e-07	7.61927796914081e-08	IFNG/EDN3/CNR1/EDN2/AOC3/CAV1/NOD2/CYP27B1/SNCA/LEP/NPR3/APOE/ATP2B4/RGN/HP/AGTR1	16
GO:0009612	GO:0009612	response to mechanical stimulus	22/437	215/18614	7.87322932306356e-09	1.4497077467834e-07	8.70359022911314e-08	KIT/FOS/TACR1/DRD2/CXCL10/JUN/MAPK3/TLR3/BMP6/UCN/CXCL12/STAT1/KCNA5/GSN/FGF2/TNFRSF8/BDKRB1/P2RY1/CHEK1/ANGPT2/PDE2A/ATP1A2	22
GO:0050708	GO:0050708	regulation of protein secretion	25/437	275/18614	8.51633225877285e-09	1.56209186700337e-07	9.37830920804136e-08	IL6/IFNG/CHGA/TLR2/DRD2/GHRL/CNR1/GCG/FGA/F2R/BMP6/F2RL2/PRKCB/KCNA5/GLUL/ITPR1/LEP/ISL1/GNA11/CASR/F2/APOE/ABAT/ABCC8/MYRIP	25
GO:0043279	GO:0043279	response to alkaloid	15/437	98/18614	8.80237374173823e-09	1.608372428136e-07	9.65616316899697e-08	TACR1/DRD2/CNR1/BCHE/SLC6A3/RGS4/DRD1/OXTR/GHR/HTR1B/OPRK1/PRKCG/ABAT/GRM2/CHEK1	15
GO:0007617	GO:0007617	mating behavior	10/437	37/18614	9.06954991858758e-09	1.6508657847994e-07	9.91127994317325e-08	VIP/TAC1/TACR1/CNR1/ADA/DRD1/SLC6A4/OXTR/P2RY1/ABAT	10
GO:0048659	GO:0048659	smooth muscle cell proliferation	20/437	180/18614	9.31606881827679e-09	1.68300128897325e-07	1.01042114224702e-07	IL6/IFNG/VIP/TACR1/JUN/IL6R/NPPC/MMP9/ELANE/APLN/STAT1/CTNNBIP1/FGF2/HTR1B/NPR1/NPR3/ACE2/APOE/ADIPOQ/CDKN1A	20
GO:0006898	GO:0006898	receptor-mediated endocytosis	24/437	256/18614	9.31667729689532e-09	1.68300128897325e-07	1.01042114224702e-07	CXCL8/ADRB2/DRD2/SFTPD/EGF/TFRC/SERPINE1/CAV1/APLN/CD36/SAG/ANGPT1/MSR1/SNCA/VTN/HTR1B/FCGR1A/ACE2/APOE/ADIPOQ/DPP4/LPAR1/CXCR2/WNT3A	24
GO:0050432	GO:0050432	catecholamine secretion	12/437	59/18614	9.9507581857217e-09	1.79076097312101e-07	1.0751166738893e-07	VIP/CHGA/DRD2/CNR1/CXCL12/OXTR/SNCA/HTR1B/OPRK1/P2RY1/ABAT/GRM2	12
GO:0034765	GO:0034765	regulation of monoatomic ion transmembrane transport	34/437	478/18614	1.03794986083653e-08	1.86089582192835e-07	1.11722343548689e-07	IFNG/ADRB2/KCNH2/EDN3/GRP/CXCL9/KCNMA1/CXCL10/CEMIP/MMP9/F2R/NOS1/RGS4/DRD1/CAV1/KCNA5/ATP4A/KCNQ5/KCNJ15/SNCA/BDKRB1/OPRK1/NTSR1/F2/ADCYAP1R1/ATP2B4/TRPC1/RGN/ABCC8/KCNE2/CXCL11/ATP1A2/CACNA2D3/CALHM1	34
GO:0042311	GO:0042311	vasodilation	11/437	48/18614	1.08897040861778e-08	1.94505613434389e-07	1.16775064515685e-07	KNG1/ADRB2/NPPB/NOS1/UCN/DRD1/ADRB3/RGS2/NPR3/CASR/APOE	11
GO:0010720	GO:0010720	positive regulation of cell development	32/437	432/18614	1.0939865742569e-08	1.94672461665341e-07	1.16875234955961e-07	IL6/IFNG/KIT/TLR2/MME/FOS/DRD2/ADA/IL2RA/ACE/PDE5A/CXCL12/ANXA1/CLDN5/CTNNBIP1/FGF2/RUNX1/PDE3A/SOX10/POU4F1/ITPKB/TNFSF4/LPAR3/ADIPOQ/CD80/TIAM1/LIF/CAMK2B/TNFSF11/WNT3A/SOX11/IL4I1	32
GO:1905952	GO:1905952	regulation of lipid localization	20/437	182/18614	1.12696835737648e-08	1.99795988711094e-07	1.19951239759891e-07	IL6/GHRL/EGF/BMP6/CRP/CAV1/CD36/APOA1/MSR1/LEP/NTSR1/CETP/APOE/CES1/ADIPOQ/GALR1/AGTR1/TNFSF11/APOA4/PLA2G10	20
GO:0001938	GO:0001938	positive regulation of endothelial cell proliferation	16/437	115/18614	1.15717069215974e-08	2.04390630774437e-07	1.22709718622788e-07	VIP/CCL11/IGF2/GHRL/JUN/SCG2/EGF/BMP6/CXCL12/APLN/NR4A1/FGF2/CCL26/FGF10/NRP2/AGTR1	16
GO:0050670	GO:0050670	regulation of lymphocyte proliferation	23/437	239/18614	1.16190119357285e-08	2.04468885319148e-07	1.22756700194917e-07	IL6/TACR1/CD55/IGF2/SFTPD/ADA/IL2RA/PLA2G2A/PDE5A/TFRC/ANXA1/LEP/HAVCR2/TNFSF4/FOXJ1/ERBB2/FGF10/CDKN1A/CD80/FCGR3A/WNT3A/SOX11/IL4I1	23
GO:0010742	GO:0010742	macrophage derived foam cell differentiation	10/437	38/18614	1.205279139828e-08	2.11322655067637e-07	1.26871488402947e-07	CSF2/PLA2G2A/CRP/CD36/STAT1/MSR1/CETP/ADIPOQ/AGTR1/PLA2G10	10
GO:0008202	GO:0008202	steroid metabolic process	27/437	323/18614	1.29932606417246e-08	2.26977509158918e-07	1.36270171372627e-07	IFNG/KIT/CYP2D6/CYP3A4/CYP11A1/BMP6/EGR1/CYP2C19/CYP2C9/APOA1/CYP2B6/CYP27B1/CYP1A1/LEP/CETP/FMO5/APOE/PBX1/PDE8B/SERPINA6/CES1/ABCB11/BAAT/UGT1A1/UGT2B15/UGT1A8/APOA4	27
GO:0006836	GO:0006836	neurotransmitter transport	21/437	202/18614	1.30532224181874e-08	2.27192765373488e-07	1.36399404446676e-07	TACR2/NPY/DRD2/SLC6A3/NOS1/DRD1/SLC6A4/PRKCB/NR4A1/CAMK2A/SNCA/HTR1B/PRKCG/P2RY1/CADPS/CHRNA3/CHRNB4/SLC18A3/ATP1A2/CHAT/RAB3B	21
GO:1904892	GO:1904892	regulation of receptor signaling pathway via STAT	16/437	116/18614	1.31381752740256e-08	2.27839846843011e-07	1.36787891848228e-07	IL6/IFNG/KIT/IL6R/EGF/F2R/TSLP/CAV1/CAMK2A/GHR/LEP/SOCS3/F2/IFNL1/LIF/IL24	16
GO:0099565	GO:0099565	chemical synaptic transmission	postsynaptic	17/437	132/18614	1.32780021307232e-08	2.29430406381953e-07	1.37742813865626e-07	ADRB2/GABRB1/DRD2/GHRL/GABRD/RGS4/SNCA/GLRB/GABRG3/NTSR1/GABRR1/SLC8A2/GRIK2/ABAT/CHRNA1/CHRNA3/CHRNB4	17
GO:0070665	GO:0070665	positive regulation of leukocyte proliferation	19/437	166/18614	1.34472283799789e-08	2.31187694007931e-07	1.38797834192663e-07	IL6/KIT/CSF2/TACR1/CD55/IGF2/MAPK3/ADA/IL2RA/TFRC/ANXA1/LEP/HAVCR2/TNFSF4/FGF10/CDKN1A/CD80/FCGR3A/WNT3A	19
GO:0007213	GO:0007213	G protein-coupled acetylcholine receptor signaling pathway	8/437	21/18614	1.34766573567215e-08	2.31187694007931e-07	1.38797834192663e-07	CHRM2/GNA15/CHRM1/CHRM5/CHRM4/PRKCB/ITPR1/GNA11	8
GO:0090077	GO:0090077	foam cell differentiation	10/437	39/18614	1.58720099030017e-08	2.7033434009791e-07	1.62300251639716e-07	CSF2/PLA2G2A/CRP/CD36/STAT1/MSR1/CETP/ADIPOQ/AGTR1/PLA2G10	10
GO:0098926	GO:0098926	postsynaptic signal transduction	10/437	39/18614	1.58720099030017e-08	2.7033434009791e-07	1.62300251639716e-07	CHRM2/GNA15/CHRM1/CHRM5/CHRM4/PRKCB/ITPR1/GNA11/CHRNA3/WNT3A	10
GO:0022617	GO:0022617	extracellular matrix disassembly	12/437	62/18614	1.80164194099158e-08	3.05766206996044e-07	1.83572432271852e-07	IL6/TPSAB1/CMA1/MMP3/CTSG/MMP9/ELANE/MMP1/MMP8/MMP13/DPP4/MMP7	12
GO:0007612	GO:0007612	learning	18/437	152/18614	1.89906772418132e-08	3.21157942433358e-07	1.92813147061336e-07	KIT/TLR2/FOS/TACR2/TACR1/DRD2/BCHE/B3GAT1/UCN/DRD1/CLDN5/OPRK1/NTSR1/PDE1B/PDE8B/SLC8A2/ABCC8/ATP1A2	18
GO:0002685	GO:0002685	regulation of leukocyte migration	22/437	227/18614	2.13288511216574e-08	3.59425056534219e-07	2.15787521111802e-07	IL6/CXCL8/CCL3/CCL7/TACR1/EDN3/EDN2/CXCL10/IL6R/MAPK3/ADA/SERPINE1/ELANE/CXCL12/ANXA1/NOD2/BDKRB1/P2RY12/S100A7/DPP4/JAM3/CXCR2	22
GO:0033555	GO:0033555	multicellular organismal response to stress	14/437	90/18614	2.23420611439787e-08	3.75173554914206e-07	2.25242425172802e-07	TAC1/TACR1/GRP/HTR2C/NOS1/UCN/DRD1/APOE/ADCYAP1R1/PRKCG/PDE8B/GRIK2/DPP4/ATP1A2	14
GO:0046425	GO:0046425	regulation of receptor signaling pathway via JAK-STAT	15/437	105/18614	2.30820673284706e-08	3.86239926629742e-07	2.3188632736266e-07	IL6/IFNG/KIT/IL6R/EGF/F2R/CAV1/CAMK2A/GHR/LEP/SOCS3/F2/IFNL1/LIF/IL24	15
GO:0008277	GO:0008277	regulation of G protein-coupled receptor signaling pathway	17/437	137/18614	2.33753341374139e-08	3.89779610144499e-07	2.34011442229539e-07	CXCL8/ADRB2/CHGA/DRD2/GRP/ADA/RGS4/APLN/SAG/RGS2/CAMK2A/SNCA/HTR1B/PTGDR2/F2/ATP2B4/RGS5	17
GO:0033002	GO:0033002	muscle cell proliferation	23/437	249/18614	2.51479118067933e-08	4.17875928245984e-07	2.50879589636816e-07	IL6/IFNG/VIP/FOS/TACR1/JUN/IL6R/NPPC/MMP9/ELANE/APLN/STAT1/ANGPT1/CTNNBIP1/FGF2/HTR1B/RUNX1/NPR1/NPR3/ACE2/APOE/ADIPOQ/CDKN1A	23
GO:1903037	GO:1903037	regulation of leukocyte cell-cell adhesion	29/437	378/18614	2.53087355991161e-08	4.19088055806197e-07	2.51607312973669e-07	IL6/IFNG/CD55/IGF2/SFTPD/ADA/CTSG/IL2RA/PLA2G2A/PDE5A/TFRC/ELANE/CAV1/CXCL12/ANXA1/NOD2/RUNX1/KLF4/LEP/ITPKB/HAVCR2/TNFSF4/FOXJ1/ERBB2/IFNL1/DPP4/CD80/TNFSF11/IL4I1	29
GO:0095500	GO:0095500	acetylcholine receptor signaling pathway	9/437	31/18614	2.54426761624846e-08	4.19848175151866e-07	2.5206366476765e-07	CHRM2/GNA15/CHRM1/CHRM5/CHRM4/PRKCB/ITPR1/GNA11/CHRNA3	9
GO:0050918	GO:0050918	positive chemotaxis	12/437	64/18614	2.62533446251443e-08	4.31731725921769e-07	2.5919817560941e-07	CXCL8/CCL3/IL16/CXCL10/SCG2/CXCL12/ANGPT1/FGF2/NTRK3/CASR/FGF10/ANGPT2	12
GO:0046888	GO:0046888	negative regulation of hormone secretion	12/437	65/18614	3.15215880704384e-08	5.16585750886326e-07	3.10141868517246e-07	CHGA/TACR2/IL11/DRD2/GHRL/OSM/UCN/OPRK1/LEP/ADIPOQ/ABCC8/LIF	12
GO:0045744	GO:0045744	negative regulation of G protein-coupled receptor signaling pathway	11/437	53/18614	3.30538329014615e-08	5.39841538037911e-07	3.24103913092918e-07	CXCL8/ADRB2/DRD2/ADA/RGS4/APLN/SAG/RGS2/SNCA/HTR1B/ATP2B4	11
GO:0033138	GO:0033138	positive regulation of peptidyl-serine phosphorylation	15/437	108/18614	3.40548780050292e-08	5.54292536539195e-07	3.32779838956995e-07	IL6/IFNG/IL11/OSM/GCG/NOS1/UCN/TFRC/CAV1/ANGPT1/SNCA/NTRK3/ATP2B4/LIF/WNT3A	15
GO:0010743	GO:0010743	regulation of macrophage derived foam cell differentiation	9/437	32/18614	3.46683937072995e-08	5.62359080238474e-07	3.37622738574489e-07	CSF2/PLA2G2A/CRP/CD36/MSR1/CETP/ADIPOQ/AGTR1/PLA2G10	9
GO:0010517	GO:0010517	regulation of phospholipase activity	12/437	66/18614	3.77176961497033e-08	6.09748111654017e-07	3.66073625431554e-07	KIT/GNA15/ADRA1A/ANXA1/RGS2/FGF2/SNCA/GPR55/P2RY12/ADCYAP1R1/LPAR1/AGTR1	12
GO:0015718	GO:0015718	monocarboxylic acid transport	19/437	177/18614	3.84718306344464e-08	6.19838379377279e-07	3.72131505425655e-07	DRD2/ACE/PLA2G2A/ANXA1/CD36/ABCG2/LEP/NTSR1/SLCO1A2/CASR/APOE/SLCO1B1/CES1/ABCB11/SLCO1B3/TNFSF11/FABP1/PLA2G10/SLC10A4	19
GO:0001508	GO:0001508	action potential	17/437	142/18614	4.0109179269584e-08	6.44042679921368e-07	3.86663007667087e-07	KCNH2/TACR1/CNR1/GNA15/ADRA1A/DRD1/CAV1/CD36/KCNA5/NTSR1/GNA11/SLC8A2/GRIK2/CHRNA1/CHRNB4/KCNE2/ATP1A2	17
GO:0045785	GO:0045785	positive regulation of cell adhesion	33/437	482/18614	4.30151723642801e-08	6.8838710404447e-07	4.13286007880049e-07	IL6/IFNG/NPY/CD55/IGF2/ADA/CTSG/IL2RA/FGA/TFRC/ELANE/CAV1/CXCL12/ANXA1/CD36/ANGPT1/APOA1/NOD2/VTN/RUNX1/P2RY12/LEP/ITPKB/HAVCR2/TNFSF4/ERBB2/MMRN1/DPP4/CD80/LIF/TNFSF11/WNT3A/IL4I1	33
GO:0002688	GO:0002688	regulation of leukocyte chemotaxis	16/437	126/18614	4.3550200244363e-08	6.94618411255408e-07	4.17027089120462e-07	IL6/CXCL8/CCL3/CCL7/EDN3/EDN2/CXCL10/IL6R/MAPK3/SERPINE1/CXCL12/NOD2/S100A7/DPP4/JAM3/CXCR2	16
GO:0002444	GO:0002444	myeloid leukocyte mediated immunity	15/437	110/18614	4.38078576880981e-08	6.96398911048465e-07	4.18096045303953e-07	IL6/KIT/ADGRE2/CHGA/CCL3/GRP/PTGDS/CTSG/ACE/ELANE/IL13RA2/FCGR1A/F2/FCGR3A/TREM1	15
GO:0014821	GO:0014821	phasic smooth muscle contraction	8/437	24/18614	4.57834131316417e-08	7.25385705065779e-07	4.35498806497869e-07	KIT/TACR2/DRD2/GHRL/EDN3/EDN2/DRD1/PTGER3	8
GO:0071875	GO:0071875	adrenergic receptor signaling pathway	9/437	33/18614	4.66860219718255e-08	7.37237214515351e-07	4.42614080736722e-07	ADRB2/CHGA/DRD2/ADRA1A/ADRA1D/DRD1/ADRB3/RGS2/ATP2B4	9
GO:1904062	GO:1904062	regulation of monoatomic cation transmembrane transport	27/437	346/18614	5.46545491734884e-08	8.60222920819691e-07	5.16450838116688e-07	IFNG/KCNH2/EDN3/GRP/CXCL9/CXCL10/CEMIP/MMP9/F2R/NOS1/RGS4/DRD1/CAV1/ATP4A/SNCA/BDKRB1/OPRK1/NTSR1/F2/ADCYAP1R1/ATP2B4/TRPC1/RGN/ABCC8/KCNE2/CXCL11/ATP1A2	27
GO:0002683	GO:0002683	negative regulation of immune system process	33/437	487/18614	5.49245401284182e-08	8.61628723264561e-07	5.17294837774576e-07	ENPP3/CCL3/LTF/NPY/CD55/DRD2/CNR1/SFTPD/ADA/CTSG/IL2RA/TLR3/PLA2G2A/PDE5A/CXCL12/ANXA1/ANGPT1/APOA1/NOD2/RUNX1/GPR55/IL13RA2/HAVCR2/TNFSF4/FOXJ1/ERBB2/IFNL1/ADIPOQ/DPP4/CD80/SOX11/TSC22D3/IL4I1	33
GO:0051955	GO:0051955	regulation of amino acid transport	10/437	44/18614	5.57736485415368e-08	8.71042714316184e-07	5.2294670248425e-07	RGS4/RGS2/SNCA/HTR1B/LEP/NTSR1/ACE2/ABAT/GRM2/ATP1A2	10
GO:0051098	GO:0051098	regulation of binding	28/437	369/18614	5.58899288280043e-08	8.71042714316184e-07	5.2294670248425e-07	IFNG/ADRB2/CYP2D6/SLPI/JUN/MAPK3/GCG/MMP9/ACE/EGF/CAV1/ANGPT1/MMP8/CLDN5/CTNNBIP1/VTN/KLF4/ISL1/POU4F1/APOE/P2RY1/ADIPOQ/CDKN1A/TIAM1/LIF/TNFSF11/WNT3A/SOX11	28
GO:0051279	GO:0051279	regulation of release of sequestered calcium ion into cytosol	13/437	82/18614	5.6460845811192e-08	8.77074181347149e-07	5.26567805953857e-07	CXCL9/CXCL10/CEMIP/F2R/NOS1/DRD1/SNCA/BDKRB1/NTSR1/F2/TRPC1/CXCL11/ATP1A2	13
GO:0006576	GO:0006576	biogenic amine metabolic process	14/437	97/18614	5.9528638193858e-08	9.21727518008145e-07	5.53376267557395e-07	HDC/MAOB/NPY/DAO/DRD2/MAOA/PNMT/SLC6A3/DRD1/SNCA/PDE1B/NPR1/ABAT/IL4I1	14
GO:0007626	GO:0007626	locomotory behavior	20/437	201/18614	6.06070717505864e-08	9.35388754623128e-07	5.61578045176614e-07	DRD2/SLC6A3/HTR2C/EGR1/DRD1/CXCL12/SNCA/GLRB/OPRK1/NTSR1/GRM1/PDE1B/GAD1/APOE/ABAT/CHRNA3/CHRNB4/DPP4/ATP1A2/SLURP1	20
GO:0099171	GO:0099171	presynaptic modulation of chemical synaptic transmission	9/437	34/18614	6.2183892257033e-08	9.56628974754163e-07	5.74330006584481e-07	CHRM2/DRD2/ADRA1A/DRD1/PRKCB/HTR1B/PRKCG/GRIK2/GRM2	9
GO:0032024	GO:0032024	positive regulation of insulin secretion	13/437	83/18614	6.55364558337421e-08	1.00174153163819e-06	6.01414169594395e-07	GHRL/GCG/F2RL2/PRKCB/GLUL/ITPR1/ISL1/GNA11/CASR/F2/ABAT/ABCC8/MYRIP	13
GO:0046209	GO:0046209	nitric oxide metabolic process	13/437	83/18614	6.55364558337421e-08	1.00174153163819e-06	6.01414169594395e-07	IFNG/TLR2/NPY/NOS1/CAV1/CD36/MMP8/KLF4/PTGIS/ATP2B4/RGN/AGXT2/HBB	13
GO:0003081	GO:0003081	regulation of systemic arterial blood pressure by renin-angiotensin	8/437	25/18614	6.59535047177339e-08	1.00489541213697e-06	6.03307660441353e-07	TACR1/CMA1/CTSG/ACE/F2R/CPA3/ACE2/AGTR1	8
GO:0002687	GO:0002687	positive regulation of leukocyte migration	17/437	147/18614	6.72064790038046e-08	1.02072515404186e-06	6.1281134056436e-07	IL6/CXCL8/CCL3/CCL7/TACR1/EDN3/EDN2/CXCL10/IL6R/MAPK3/SERPINE1/CXCL12/BDKRB1/P2RY12/S100A7/JAM3/CXCR2	17
GO:0046651	GO:0046651	lymphocyte proliferation	25/437	306/18614	7.07959323010249e-08	1.07182794013837e-06	6.43491849152173e-07	IL6/TACR1/CD55/CD79A/IGF2/SFTPD/ADA/IL2RA/PLA2G2A/PDE5A/TFRC/ANXA1/LEP/HAVCR2/TNFSF4/FOXJ1/ERBB2/FGF10/CDKN1A/CD80/FCGR3A/WNT3A/HELLS/SOX11/IL4I1	25
GO:0032612	GO:0032612	interleukin-1 production	16/437	131/18614	7.58600631295896e-08	1.13830960932941e-06	6.83405356386313e-07	IL6/IFNG/CCL3/IL16/GHRL/AQP4/F2R/EGR1/ANXA1/CD36/APOA1/NOD2/ISL1/HAVCR2/ORM1/HSPB1	16
GO:0032652	GO:0032652	regulation of interleukin-1 production	16/437	131/18614	7.58600631295896e-08	1.13830960932941e-06	6.83405356386313e-07	IL6/IFNG/CCL3/IL16/GHRL/AQP4/F2R/EGR1/ANXA1/CD36/APOA1/NOD2/ISL1/HAVCR2/ORM1/HSPB1	16
GO:2001057	GO:2001057	reactive nitrogen species metabolic process	13/437	84/18614	7.59032199133474e-08	1.13830960932941e-06	6.83405356386313e-07	IFNG/TLR2/NPY/NOS1/CAV1/CD36/MMP8/KLF4/PTGIS/ATP2B4/RGN/AGXT2/HBB	13
GO:0019218	GO:0019218	regulation of steroid metabolic process	14/437	99/18614	7.75077350468577e-08	1.1551074638702e-06	6.93490260945569e-07	IFNG/KIT/BMP6/EGR1/APOA1/CYP27B1/LEP/FMO5/APOE/PDE8B/CES1/ABCB11/UGT1A1/UGT1A8	14
GO:0032602	GO:0032602	chemokine production	14/437	99/18614	7.75077350468577e-08	1.1551074638702e-06	6.93490260945569e-07	IL6/IFNG/TLR2/IL6R/TLR3/TSLP/EGR1/ELANE/NOD2/KLF4/HAVCR2/TNFSF4/ADIPOQ/TREM1	14
GO:0098810	GO:0098810	neurotransmitter reuptake	9/437	35/18614	8.19834898561496e-08	1.21800393496566e-06	7.31251327787267e-07	DRD2/SLC6A3/NOS1/DRD1/SLC6A4/SNCA/SLC18A3/ATP1A2/RAB3B	9
GO:0000302	GO:0000302	response to reactive oxygen species	20/437	205/18614	8.41006425843776e-08	1.2455775294562e-06	7.47805648347522e-07	IL6/PCNA/FOS/TACR1/JUN/MAPK3/MMP9/ANXA1/CD36/STAT1/KCNA5/HBA1/APOE/S100A7/EZH2/HP/SOD3/HBB/FABP1/APOA4	20
GO:0002696	GO:0002696	positive regulation of leukocyte activation	28/437	377/18614	8.7703054647858e-08	1.29117779137036e-06	7.75182614147814e-07	IL6/IFNG/CCL3/TACR1/CD55/IGF2/ADA/IL2RA/TSLP/TFRC/CAV1/ANXA1/MMP8/NOD2/RUNX1/LEP/ITPKB/HAVCR2/HAVCR1/TNFSF4/FGF10/CDKN1A/DPP4/CD80/FCGR3A/TNFSF11/WNT3A/IL4I1	28
GO:0019935	GO:0019935	cyclic-nucleotide-mediated signaling	13/437	85/18614	8.77210325862857e-08	1.29117779137036e-06	7.75182614147814e-07	GNAI1/NPPB/NPPC/HTR2C/UCN/CD36/DEFB1/PDE3A/NPR1/APOE/ADCYAP1R1/LPAR1/PDE2A	13
GO:2000241	GO:2000241	regulation of reproductive process	20/437	206/18614	9.11576795880914e-08	1.33763376601726e-06	8.03073323010879e-07	KIT/VIP/TACR2/TACR1/CNR1/ADA/PTGDS/NPPC/TIMP1/PDE5A/DEFB1/OXTR/PTGDR2/PDE3A/P2RY1/RGN/CDC25C/LIF/AR/PLA2G10	20
GO:0050926	GO:0050926	regulation of positive chemotaxis	8/437	26/18614	9.33210087376913e-08	1.36517757874248e-06	8.19609763534131e-07	CXCL8/IL16/SCG2/CXCL12/NTRK3/CASR/FGF10/ANGPT2	8
GO:0043434	GO:0043434	response to peptide hormone	30/437	427/18614	1.02724726359742e-07	1.49814746180309e-06	8.99440707221949e-07	TLR2/GNAI1/FOS/IGF2/GHRL/MAPK3/CYP11A1/CA2/TIMP1/EGR1/CAV1/GDF15/CXCL12/ANXA1/PRKCB/NR4A1/STAT1/CAMK2A/OXTR/GHR/OPRK1/LEP/SOCS3/GPT/ADIPOQ/KAT2B/ABCC8/AGTR1/GNRHR/SLC2A4	30
GO:0042220	GO:0042220	response to cocaine	10/437	47/18614	1.09291552624455e-07	1.58905919044521e-06	9.54021255258405e-07	DRD2/CNR1/SLC6A3/RGS4/DRD1/OXTR/HTR1B/OPRK1/ABAT/GRM2	10
GO:0010565	GO:0010565	regulation of cellular ketone metabolic process	16/437	135/18614	1.16025809780944e-07	1.68184524876997e-06	1.00972709199862e-06	CNR1/BMP6/EGR1/CAV1/ANXA1/SNCA/FMO1/ATP2B4/RGN/CES1/ABCB11/ADIPOQ/UGT1A8/FMO2/FABP1/APOA4	16
GO:0031099	GO:0031099	regeneration	19/437	190/18614	1.20001133590759e-07	1.73419820028584e-06	1.04115816065985e-06	IL6/PCNA/JUN/ACE/CXCL12/ANXA1/VTN/RUNX1/KLF4/ISL1/FGF10/RGN/BAAT/EZH2/CDKN1A/UGT1A1/ANGPT2/APOA4/LGR6	19
GO:0042730	GO:0042730	fibrinolysis	8/437	27/18614	1.2990694743883e-07	1.86604286848127e-06	1.12031356066461e-06	THBD/FGA/PLAU/SERPINE1/VTN/F11/F2/KRT1	8
GO:0071880	GO:0071880	adenylate cyclase-activating adrenergic receptor signaling pathway	8/437	27/18614	1.2990694743883e-07	1.86604286848127e-06	1.12031356066461e-06	ADRB2/CHGA/DRD2/ADRA1A/ADRA1D/DRD1/ADRB3/ATP2B4	8
GO:0042756	GO:0042756	drinking behavior	6/437	12/18614	1.32647416907029e-07	1.89968627996883e-06	1.14051200881024e-06	TACR1/DRD2/UCN/APLN/HTR1B/ACE2	6
GO:0032094	GO:0032094	response to food	9/437	37/18614	1.38554776479908e-07	1.97834649410983e-06	1.18773713213158e-06	GAST/NPY/GHRL/UCN/CYP1A1/GHR/LEP/GHRH/PRKCG	9
GO:0060191	GO:0060191	regulation of lipase activity	13/437	89/18614	1.53320820169901e-07	2.1826477354933e-06	1.31039318417009e-06	KIT/GNA15/ADRA1A/ANXA1/RGS2/FGF2/SNCA/GPR55/P2RY12/ADCYAP1R1/LPAR1/AGTR1/APOA4	13
GO:0001662	GO:0001662	behavioral fear response	9/437	38/18614	1.77814013229378e-07	2.52379472943722e-06	1.51520713027541e-06	GRP/HTR2C/UCN/DRD1/APOE/PDE8B/GRIK2/DPP4/ATP1A2	9
GO:0009416	GO:0009416	response to light stimulus	25/437	323/18614	2.00073436143792e-07	2.83130628180933e-06	1.69982741312233e-06	KIT/MME/PCNA/FOS/NPY/MAPK10/DRD2/MMP3/MMP9/TIMP1/B3GAT1/DRD1/ELANE/MMP1/SAG/IVL/ELOVL4/PDE1B/GNA11/PDE8B/CDKN1A/ABCC8/CHEK1/ATP1A2/MC1R	25
GO:1904894	GO:1904894	positive regulation of receptor signaling pathway via STAT	10/437	50/18614	2.03591592454289e-07	2.8725689479719e-06	1.72460022259628e-06	IL6/KIT/IL6R/F2R/TSLP/CAMK2A/GHR/LEP/F2/IFNL1	10
GO:0072593	GO:0072593	reactive oxygen species metabolic process	21/437	237/18614	2.07179246940525e-07	2.91456586625181e-06	1.74981385399233e-06	MAOB/MMP3/SFTPD/CRP/XDH/CD36/MMP8/SNCA/CYP1A1/LEP/HBA1/F2/ACE2/CDKN1A/HP/RAB27A/SOD3/AGTR1/HBB/ALOX12/APOA4	21
GO:0050867	GO:0050867	positive regulation of cell activation	28/437	394/18614	2.18548968674304e-07	3.06547068119929e-06	1.84041236778362e-06	IL6/IFNG/CCL3/TACR1/CD55/IGF2/ADA/IL2RA/TSLP/TFRC/CAV1/ANXA1/MMP8/NOD2/RUNX1/LEP/ITPKB/HAVCR2/HAVCR1/TNFSF4/FGF10/CDKN1A/DPP4/CD80/FCGR3A/TNFSF11/WNT3A/IL4I1	28
GO:0060079	GO:0060079	excitatory postsynaptic potential	15/437	124/18614	2.20278340529673e-07	3.08066687972438e-06	1.84953568834916e-06	ADRB2/GABRB1/DRD2/GHRL/GABRD/RGS4/SNCA/GLRB/GABRG3/GABRR1/SLC8A2/GRIK2/CHRNA1/CHRNA3/CHRNB4	15
GO:0002209	GO:0002209	behavioral defense response	9/437	39/18614	2.26396614227292e-07	3.14777100072873e-06	1.88982289611243e-06	GRP/HTR2C/UCN/DRD1/APOE/PDE8B/GRIK2/DPP4/ATP1A2	9
GO:0044060	GO:0044060	regulation of endocrine process	9/437	39/18614	2.26396614227292e-07	3.14777100072873e-06	1.88982289611243e-06	TACR2/GHRL/F2R/BMP6/UCN/OPRK1/LEP/GALR1/AGTR1	9
GO:0001659	GO:0001659	temperature homeostasis	18/437	179/18614	2.3741420676192e-07	3.29136148851046e-06	1.97603011747988e-06	ADRB2/DRD2/GHRL/CNR1/EDN2/EGR1/DRD1/CAV1/ADRB3/CD36/PTGER3/OXTR/LEP/NTSR1/NPR3/ABAT/ADIPOQ/TNFSF11	18
GO:0040014	GO:0040014	regulation of multicellular organism growth	11/437	64/18614	2.55656903099809e-07	3.53399353879128e-06	2.12169878392519e-06	ADRB2/IGF2/DRD2/GHRL/NPPC/SLC6A3/GDF15/ADRB3/GHR/GHRH/GAMT	11
GO:0072330	GO:0072330	monocarboxylic acid biosynthetic process	20/437	220/18614	2.67327772823428e-07	3.68464204796222e-06	2.21214341977403e-06	CYP2D6/EDN2/PTGDS/CYP3A4/LTC4S/PTGS1/CYP2C9/ANXA1/GSTM1/CYP1A1/ELOVL4/PTGIS/GAMT/RGN/CES1/ABCB11/BAAT/ALOX12/APOA4/PLA2G10	20
GO:0140448	GO:0140448	signaling receptor ligand precursor processing	9/437	40/18614	2.86108349480289e-07	3.93213463594091e-06	2.3607302004744e-06	MME/CMA1/CTSG/ACE/BCHE/CPA3/ACE2/DPP4/CPE	9
GO:0080164	GO:0080164	regulation of nitric oxide metabolic process	11/437	65/18614	3.01314096902088e-07	4.12921531070707e-06	2.47905125097907e-06	IFNG/NPY/CAV1/CD36/MMP8/KLF4/PTGIS/ATP2B4/RGN/AGXT2/HBB	11
GO:0002443	GO:0002443	leukocyte mediated immunity	28/437	401/18614	3.13061462215517e-07	4.26842608856548e-06	2.56262903199349e-06	IL6/KIT/ADGRE2/CHGA/CCL3/CD55/GRP/PTGDS/CTSG/ACE/TLR3/TFRC/C4A/ELANE/NOD2/LEP/IL13RA2/HAVCR2/TNFSF4/FOXJ1/FCGR1A/F2/EXO1/RAB27A/FCGR3A/TREM1/NCR3/IL4I1	28
GO:0050671	GO:0050671	positive regulation of lymphocyte proliferation	16/437	145/18614	3.13893051328484e-07	4.26842608856548e-06	2.56262903199349e-06	IL6/TACR1/CD55/IGF2/ADA/IL2RA/TFRC/ANXA1/LEP/HAVCR2/TNFSF4/FGF10/CDKN1A/CD80/FCGR3A/WNT3A	16
GO:0071674	GO:0071674	mononuclear cell migration	19/437	202/18614	3.1415759217582e-07	4.26842608856548e-06	2.56262903199349e-06	IL6/CCL11/CCL3/CCL7/CXCL10/IL6R/MAPK3/CTSG/S100A12/SERPINE1/CXCL12/CCL18/ANXA1/CCL26/S100A7/ITGB7/CXCL11/CXCR2/TNFSF11	19
GO:0006837	GO:0006837	serotonin transport	7/437	21/18614	3.27747816310637e-07	4.4404242499586e-06	2.6658913288425e-06	MAOB/CNR1/NOS1/SLC6A4/SNCA/HTR1B/SLC18A3	7
GO:0050714	GO:0050714	positive regulation of protein secretion	16/437	146/18614	3.45052208386344e-07	4.66162601074922e-06	2.79869392220324e-06	TLR2/GHRL/GCG/FGA/BMP6/F2RL2/PRKCB/GLUL/ITPR1/ISL1/GNA11/CASR/F2/ABAT/ABCC8/MYRIP	16
GO:1902075	GO:1902075	cellular response to salt	19/437	204/18614	3.66091737478237e-07	4.93189688145116e-06	2.96095606881e-06	CHRM2/FOS/JUN/GNA15/CHRM1/CHRM5/CHRM4/EGR1/PRKCB/ITPR1/P2RY12/LEP/ITPKB/SLC25A23/P2RY2/GNA11/ATP2B4/P2RY1/CHRNA3	19
GO:1905954	GO:1905954	positive regulation of lipid localization	14/437	112/18614	3.71334158552291e-07	4.98842986517148e-06	2.99489669759001e-06	GHRL/BMP6/CAV1/CD36/APOA1/MSR1/NTSR1/CETP/APOE/CES1/ADIPOQ/GALR1/TNFSF11/PLA2G10	14
GO:0002690	GO:0002690	positive regulation of leukocyte chemotaxis	13/437	96/18614	3.79266416448057e-07	5.08067848326062e-06	3.05027987208372e-06	IL6/CXCL8/CCL3/CCL7/EDN3/EDN2/CXCL10/IL6R/MAPK3/SERPINE1/CXCL12/S100A7/CXCR2	13
GO:0032946	GO:0032946	positive regulation of mononuclear cell proliferation	16/437	148/18614	4.1591765925628e-07	5.55605410922465e-06	3.33568047523834e-06	IL6/TACR1/CD55/IGF2/ADA/IL2RA/TFRC/ANXA1/LEP/HAVCR2/TNFSF4/FGF10/CDKN1A/CD80/FCGR3A/WNT3A	16
GO:0043405	GO:0043405	regulation of MAP kinase activity	18/437	186/18614	4.21662190984553e-07	5.61705862794785e-06	3.37230567326664e-06	KIT/EDN3/EGF/S100A12/PDE5A/ELANE/CAV1/RGS2/NOD2/FGF2/GHR/NTRK3/DUSP19/ERBB2/APOE/ADIPOQ/EZH2/TNFSF11	18
GO:0032642	GO:0032642	regulation of chemokine production	13/437	98/18614	4.83925716618805e-07	6.4285285307941e-06	3.85948672981425e-06	IL6/IFNG/TLR2/IL6R/TLR3/TSLP/EGR1/ELANE/NOD2/KLF4/HAVCR2/TNFSF4/ADIPOQ	13
GO:1903038	GO:1903038	negative regulation of leukocyte cell-cell adhesion	16/437	150/18614	4.99711344820956e-07	6.61978723180872e-06	3.97431245003801e-06	SFTPD/CTSG/IL2RA/PLA2G2A/PDE5A/CXCL12/ANXA1/RUNX1/KLF4/HAVCR2/TNFSF4/FOXJ1/ERBB2/IFNL1/CD80/IL4I1	16
GO:0007568	GO:0007568	aging	17/437	169/18614	5.1076165486337e-07	6.74743028266873e-06	4.05094533088895e-06	MME/FOS/NPY/CNR1/ACE/SLC6A3/TIMP1/ADRA1A/TFRC/ADRB3/FGF2/CYP1A1/GNA11/P2RY1/RGN/ABAT/KCNE2	17
GO:0045834	GO:0045834	positive regulation of lipid metabolic process	16/437	151/18614	5.47089699473427e-07	7.20737783643308e-06	4.32708340380263e-06	IFNG/KIT/BMP6/HTR2C/ANXA1/APOA1/NOD2/FGF2/P2RY12/F2/APOE/RGN/CES1/ADIPOQ/FABP1/APOA4	16
GO:0032735	GO:0032735	positive regulation of interleukin-12 production	9/437	43/18614	5.54353235471877e-07	7.28294925610298e-06	4.3724541118849e-06	IFNG/TLR2/IL16/TLR3/CD36/NOD2/LEP/ISL1/TNFSF4	9
GO:0045576	GO:0045576	mast cell activation	11/437	69/18614	5.6431787939514e-07	7.39349441438303e-06	4.43882195475645e-06	KIT/ADGRE2/CHGA/ENPP3/GRP/CNR1/PTGDS/S100A12/TSLP/IL13RA2/HAVCR1	11
GO:0042063	GO:0042063	gliogenesis	24/437	320/18614	6.22223982296979e-07	8.12982512760081e-06	4.88089180057039e-06	IL6/IFNG/CCL3/TLR2/MAPK3/CHRM1/DRD1/S100A8/ANXA1/TRPC4/FGF2/VTN/NTRK3/P2RY12/SOX10/ERBB2/F2/FGF10/P2RY1/EZH2/LPAR1/ABCC8/LIF/SOX11	24
GO:0051090	GO:0051090	regulation of DNA-binding transcription factor activity	30/437	465/18614	6.3630465213266e-07	8.29108438803458e-06	4.97770679839182e-06	IL6/KIT/TLR2/LTF/MAPK10/MAPK3/TLR3/S100A12/TFRC/CAV1/S100A8/PRKCB/CD36/CAMK2A/NOD2/CTNNBIP1/KLF4/FOXH1/NTSR1/POU4F1/HAVCR2/TNFSF4/FOXJ1/PTGIS/EZH2/SGK1/AR/TNFSF11/WNT3A/PLA2G10	30
GO:0043406	GO:0043406	positive regulation of MAP kinase activity	14/437	117/18614	6.38841279268657e-07	8.30145520662732e-06	4.98393311232109e-06	KIT/EDN3/EGF/S100A12/PDE5A/ELANE/NOD2/FGF2/GHR/NTRK3/DUSP19/ERBB2/EZH2/TNFSF11	14
GO:0032368	GO:0032368	regulation of lipid transport	16/437	153/18614	6.54226201167414e-07	8.44974737367866e-06	5.07296307433004e-06	GHRL/EGF/BMP6/CAV1/APOA1/LEP/NTSR1/CETP/APOE/CES1/ADIPOQ/GALR1/AGTR1/TNFSF11/APOA4/PLA2G10	16
GO:0032722	GO:0032722	positive regulation of chemokine production	11/437	70/18614	6.5556857375993e-07	8.44974737367866e-06	5.07296307433004e-06	IL6/IFNG/TLR2/IL6R/TLR3/TSLP/EGR1/NOD2/HAVCR2/TNFSF4/ADIPOQ	11
GO:2000379	GO:2000379	positive regulation of reactive oxygen species metabolic process	11/437	70/18614	6.5556857375993e-07	8.44974737367866e-06	5.07296307433004e-06	CRP/XDH/CD36/MMP8/SNCA/LEP/F2/ACE2/CDKN1A/RAB27A/AGTR1	11
GO:0022409	GO:0022409	positive regulation of cell-cell adhesion	24/437	321/18614	6.5813916709554e-07	8.46001533120924e-06	5.07912763370653e-06	IL6/IFNG/CD55/IGF2/ADA/CTSG/IL2RA/FGA/TFRC/ELANE/CAV1/ANXA1/NOD2/RUNX1/LEP/ITPKB/HAVCR2/TNFSF4/MMRN1/DPP4/CD80/TNFSF11/WNT3A/IL4I1	24
GO:0090280	GO:0090280	positive regulation of calcium ion import	6/437	15/18614	6.76666251655386e-07	8.67478858641004e-06	5.2080707541105e-06	CCL3/GCG/UCN/CXCL12/CASR/TRPV3	6
GO:0042596	GO:0042596	fear response	9/437	44/18614	6.82559414968247e-07	8.72687895437954e-06	5.23934417585334e-06	GRP/HTR2C/UCN/DRD1/APOE/PDE8B/GRIK2/DPP4/ATP1A2	9
GO:0051346	GO:0051346	negative regulation of hydrolase activity	25/437	345/18614	6.87499243547704e-07	8.76653447186899e-06	5.26315210371448e-06	KNG1/LTF/SLPI/MMP9/TIMP1/NOS1/LAMP3/SERPINE1/ANXA1/BIRC5/NR4A1/RGS2/APOA1/CAMK2A/SNCA/VTN/KLF4/CST1/SERPINA6/RECK/RGN/CSTA/SLCO1B3/SERPINA3/FABP1	25
GO:0090279	GO:0090279	regulation of calcium ion import	8/437	33/18614	7.17935270851646e-07	9.13022215117734e-06	5.48149876973047e-06	CCL3/GCG/ACE/EGF/UCN/CXCL12/CASR/TRPV3	8
GO:0051932	GO:0051932	synaptic transmission	GABAergic	10/437	57/18614	7.39086473797771e-07	9.37421115303609e-06	5.62798210730666e-06	TACR1/DRD2/CNR1/CA7/CA2/ADRA1A/OXTR/HTR1B/GABRG3/EZH2	10
GO:0008306	GO:0008306	associative learning	12/437	86/18614	7.66795345883427e-07	9.69985942842988e-06	5.8234911093199e-06	KIT/FOS/TACR1/DRD2/B3GAT1/UCN/DRD1/OPRK1/PDE1B/PDE8B/ABCC8/ATP1A2	12
GO:0001504	GO:0001504	neurotransmitter uptake	9/437	45/18614	8.3564432846466e-07	1.0542824874201e-05	6.32958110115253e-06	DRD2/SLC6A3/NOS1/DRD1/SLC6A4/SNCA/SLC18A3/ATP1A2/RAB3B	9
GO:0010876	GO:0010876	lipid localization	31/437	497/18614	8.49827783302023e-07	1.0693479415745e-05	6.42002935864881e-06	IL6/DRD2/GHRL/ACE/EGF/BMP6/PLA2G2A/CRP/CAV1/ANXA1/CD36/APOA1/ABCG2/MSR1/LEP/NTSR1/SLCO1A2/CETP/APOE/SLCO1B1/CES1/ABCB11/ADIPOQ/SLCO1B3/GALR1/AGTR1/TNFSF11/FABP1/APOA4/PLA2G10/SLC10A4	31
GO:0032370	GO:0032370	positive regulation of lipid transport	12/437	87/18614	8.70853004444571e-07	1.09195296475571e-05	6.55574282181087e-06	GHRL/BMP6/CAV1/APOA1/NTSR1/CETP/APOE/CES1/ADIPOQ/GALR1/TNFSF11/PLA2G10	12
GO:0032355	GO:0032355	response to estradiol	14/437	120/18614	8.72371733218545e-07	1.09195296475571e-05	6.55574282181087e-06	PCNA/TACR1/AQP4/UCN/SLC6A4/ANXA1/OXTR/LEP/POU4F1/ADCYAP1R1/FGF10/EZH2/UGT1A1/PTGFR	14
GO:0006869	GO:0006869	lipid transport	29/437	447/18614	8.76902943218339e-07	1.09475134455714e-05	6.57254341568995e-06	DRD2/GHRL/ACE/EGF/BMP6/PLA2G2A/CAV1/ANXA1/CD36/APOA1/ABCG2/MSR1/LEP/NTSR1/SLCO1A2/CETP/APOE/SLCO1B1/CES1/ABCB11/ADIPOQ/SLCO1B3/GALR1/AGTR1/TNFSF11/FABP1/APOA4/PLA2G10/SLC10A4	29
GO:0042180	GO:0042180	cellular ketone metabolic process	19/437	216/18614	8.80228389488787e-07	1.09603373093264e-05	6.58024246093033e-06	CNR1/CYP11A1/BMP6/EGR1/CAV1/ANXA1/CYP2B6/SNCA/FMO1/ATP2B4/CYP4F12/RGN/CES1/ABCB11/ADIPOQ/UGT1A8/FMO2/FABP1/APOA4	19
GO:0051251	GO:0051251	positive regulation of lymphocyte activation	24/437	327/18614	9.168145007447e-07	1.13628828786489e-05	6.82191818430986e-06	IL6/IFNG/TACR1/CD55/IGF2/ADA/IL2RA/TFRC/CAV1/ANXA1/NOD2/RUNX1/LEP/ITPKB/HAVCR2/TNFSF4/FGF10/CDKN1A/DPP4/CD80/FCGR3A/TNFSF11/WNT3A/IL4I1	24
GO:0098664	GO:0098664	G protein-coupled serotonin receptor signaling pathway	8/437	34/18614	9.19704925803833e-07	1.13628828786489e-05	6.82191818430986e-06	HRH2/CHRM2/CHRM1/CHRM5/HTR2C/CHRM4/HTR7/HTR1B	8
GO:0098801	GO:0098801	regulation of renal system process	8/437	34/18614	9.19704925803833e-07	1.13628828786489e-05	6.82191818430986e-06	TACR1/DRD2/NPPB/ACE/F2R/NPR1/ADIPOQ/AGTR1	8
GO:0070527	GO:0070527	platelet aggregation	11/437	73/18614	1.01207147229823e-06	1.24717541379593e-05	7.48764967945377e-06	IL6/CTSG/FGA/P2RY12/MMRN1/ABAT/MYL9/HSPB1/WNT3A/HBB/ALOX12	11
GO:0046427	GO:0046427	positive regulation of receptor signaling pathway via JAK-STAT	9/437	46/18614	1.01753728826285e-06	1.25067920817669e-05	7.5086853610281e-06	IL6/KIT/IL6R/F2R/CAMK2A/GHR/LEP/F2/IFNL1	9
GO:0050863	GO:0050863	regulation of T cell activation	26/437	377/18614	1.05052379581245e-06	1.28790436561171e-05	7.73217352079519e-06	IL6/IFNG/CD55/IGF2/SFTPD/ADA/CTSG/IL2RA/PLA2G2A/PDE5A/TFRC/CAV1/ANXA1/NOD2/RUNX1/LEP/ITPKB/HAVCR2/TNFSF4/FOXJ1/ERBB2/IFNL1/DPP4/CD80/TNFSF11/IL4I1	26
GO:0043271	GO:0043271	negative regulation of monoatomic ion transport	15/437	140/18614	1.07254832207259e-06	1.31153408922159e-05	7.87403896366384e-06	VIP/MAOB/KCNH2/GRP/CNR1/MMP9/ACE/NOS1/RGS4/CAV1/HTR1B/NTSR1/PRKG2/KCNE2/ATP1A2	15
GO:0032732	GO:0032732	positive regulation of interleukin-1 production	11/437	74/18614	1.16400675604711e-06	1.41973100245234e-05	8.52361926624884e-06	IL6/IFNG/CCL3/IL16/EGR1/CD36/NOD2/ISL1/HAVCR2/ORM1/HSPB1	11
GO:0032228	GO:0032228	regulation of synaptic transmission	GABAergic	8/437	35/18614	1.16791868460315e-06	1.42086842012052e-05	8.53044796487803e-06	TACR1/DRD2/CNR1/CA7/CA2/ADRA1A/OXTR/HTR1B	8
GO:0070555	GO:0070555	response to interleukin-1	15/437	141/18614	1.17486080122157e-06	1.4256771402101e-05	8.55931801077455e-06	IL6/CXCL8/CCL11/CCL3/CCL7/AQP4/MAPK3/EGR1/IL1RN/CCL18/ANXA1/SNCA/GHR/CCL26/PTGIS	15
GO:0010951	GO:0010951	negative regulation of endopeptidase activity	16/437	160/18614	1.19521473491044e-06	1.44669519563145e-05	8.68550381767675e-06	KNG1/LTF/MMP9/TIMP1/LAMP3/SERPINE1/BIRC5/NR4A1/SNCA/VTN/KLF4/CST1/SERPINA6/RECK/SERPINA3/FABP1	16
GO:0015695	GO:0015695	organic cation transport	10/437	60/18614	1.21181463199773e-06	1.46307442531574e-05	8.78383957104286e-06	TACR2/SLC6A3/OXTR/SNCA/SLC7A8/P2RY1/CHRNA3/SLC47A2/SLC18A3/SLC22A16	10
GO:0050927	GO:0050927	positive regulation of positive chemotaxis	7/437	25/18614	1.24905706803632e-06	1.5042305953195e-05	9.03092829627535e-06	CXCL8/IL16/SCG2/CXCL12/NTRK3/CASR/FGF10	7
GO:0006633	GO:0006633	fatty acid biosynthetic process	16/437	161/18614	1.29898831440597e-06	1.56042198272093e-05	9.36828374700848e-06	CYP2D6/EDN2/PTGDS/CYP3A4/LTC4S/PTGS1/CYP2C9/ANXA1/GSTM1/CYP1A1/ELOVL4/PTGIS/RGN/ALOX12/APOA4/PLA2G10	16
GO:0048771	GO:0048771	tissue remodeling	17/437	181/18614	1.34155059653571e-06	1.60750120474342e-05	9.65093261723656e-06	IL6/ADRB2/NPPC/ACE/TIMP1/F2R/TFRC/CAV1/TPH1/HTR1B/RUNX1/GPR55/LEP/NPR3/FGF10/LIF/TNFSF11	17
GO:0030534	GO:0030534	adult behavior	15/437	143/18614	1.40618016519095e-06	1.67651830194891e-05	1.0065289603472e-05	NPY/DRD2/GHRL/DRD1/CXCL12/SNCA/GLRB/OPRK1/LEP/NTSR1/ABAT/CHRNA3/CHRNB4/GRM2/ATP1A2	15
GO:0033135	GO:0033135	regulation of peptidyl-serine phosphorylation	15/437	143/18614	1.40618016519095e-06	1.67651830194891e-05	1.0065289603472e-05	IL6/IFNG/IL11/OSM/GCG/NOS1/UCN/TFRC/CAV1/ANGPT1/SNCA/NTRK3/ATP2B4/LIF/WNT3A	15
GO:0002695	GO:0002695	negative regulation of leukocyte activation	18/437	202/18614	1.41536621950254e-06	1.68326221965277e-05	1.01057779683604e-05	ENPP3/CNR1/SFTPD/CTSG/IL2RA/PLA2G2A/PDE5A/ANXA1/RUNX1/IL13RA2/HAVCR2/TNFSF4/FOXJ1/ERBB2/IFNL1/CD80/SOX11/IL4I1	18
GO:0031623	GO:0031623	receptor internalization	14/437	125/18614	1.4350272650623e-06	1.70239926046819e-05	1.02206707540441e-05	CXCL8/DRD2/EGF/TFRC/CAV1/APLN/CD36/SAG/ANGPT1/SNCA/HTR1B/LPAR1/CXCR2/WNT3A	14
GO:0019934	GO:0019934	cGMP-mediated signaling	8/437	36/18614	1.47102163162718e-06	1.7407697670546e-05	1.04510352305758e-05	NPPB/NPPC/HTR2C/CD36/PDE3A/NPR1/APOE/PDE2A	8
GO:0035094	GO:0035094	response to nicotine	9/437	48/18614	1.4859084306486e-06	1.74970303846004e-05	1.05046677878211e-05	TACR1/DRD2/CNR1/SLC6A3/ABAT/CHRNA3/CHRNB4/GRM2/ATP1A2	9
GO:0070509	GO:0070509	calcium ion import	9/437	48/18614	1.4859084306486e-06	1.74970303846004e-05	1.05046677878211e-05	CCL3/GCG/ACE/EGF/UCN/CXCL12/TRPC4/CASR/TRPV3	9
GO:0043266	GO:0043266	regulation of potassium ion transport	13/437	108/18614	1.49946798364552e-06	1.76132089014914e-05	1.05744177223641e-05	VIP/KCNH2/DRD2/EDN3/GRP/NOS1/RGS4/DRD1/CAV1/KCNA5/OPRK1/ABCC8/KCNE2	13
GO:0006979	GO:0006979	response to oxidative stress	28/437	434/18614	1.51407783369468e-06	1.77411233142259e-05	1.06512135203661e-05	IL6/PCNA/FOS/TACR1/MMP3/JUN/MAPK3/MMP9/PTGS1/UCN/ANXA1/CD36/STAT1/KCNA5/SNCA/HBA1/APOE/S100A7/ABCB11/ADIPOQ/EZH2/HP/SOD3/HSPB1/KRT1/HBB/FABP1/APOA4	28
GO:0002002	GO:0002002	regulation of angiotensin levels in blood	5/437	10/18614	1.5940240568777e-06	1.8586554345354e-05	1.1158783772249e-05	CMA1/CTSG/ACE/CPA3/ACE2	5
GO:0060452	GO:0060452	positive regulation of cardiac muscle contraction	5/437	10/18614	1.5940240568777e-06	1.8586554345354e-05	1.1158783772249e-05	CHGA/ADRA1A/UCN/RGS2/ACE2	5
GO:0001991	GO:0001991	regulation of systemic arterial blood pressure by circulatory renin-angiotensin	6/437	17/18614	1.60766989715393e-06	1.86544470548105e-05	1.11995444237641e-05	CMA1/CTSG/ACE/F2R/CPA3/ACE2	6
GO:0031649	GO:0031649	heat generation	6/437	17/18614	1.60766989715393e-06	1.86544470548105e-05	1.11995444237641e-05	ADRB2/CNR1/ADRB3/PTGER3/ABAT/TNFSF11	6
GO:0045428	GO:0045428	regulation of nitric oxide biosynthetic process	10/437	62/18614	1.65730664401374e-06	1.91837266633533e-05	1.15173072859412e-05	IFNG/CAV1/CD36/MMP8/KLF4/PTGIS/ATP2B4/RGN/AGXT2/HBB	10
GO:0042116	GO:0042116	macrophage activation	13/437	109/18614	1.66674733722753e-06	1.92462906809639e-05	1.15548687581468e-05	IL6/IFNG/CSF2/CCL3/TLR2/EDN2/JUN/TLR3/MMP8/SNCA/HAVCR2/FCGR3A/PLA2G10	13
GO:0002026	GO:0002026	regulation of the force of heart contraction	7/437	26/18614	1.6748545635674e-06	1.92931918204177e-05	1.15830267299856e-05	CHGA/EDN2/ADRA1A/NOS1/CAV1/ATP2B4/ATP1A2	7
GO:0006809	GO:0006809	nitric oxide biosynthetic process	11/437	77/18614	1.7468300208395e-06	2.00738129382736e-05	1.20516871444095e-05	IFNG/NOS1/CAV1/CD36/MMP8/KLF4/PTGIS/ATP2B4/RGN/AGXT2/HBB	11
GO:0014059	GO:0014059	regulation of dopamine secretion	8/437	37/18614	1.83859869511608e-06	2.10270435899486e-05	1.26239769044951e-05	DRD2/CNR1/CXCL12/SNCA/HTR1B/OPRK1/ABAT/GRM2	8
GO:0016486	GO:0016486	peptide hormone processing	8/437	37/18614	1.83859869511608e-06	2.10270435899486e-05	1.26239769044951e-05	CMA1/CTSG/ACE/BCHE/CPA3/ACE2/DPP4/CPE	8
GO:0002573	GO:0002573	myeloid leukocyte differentiation	19/437	227/18614	1.85935065137105e-06	2.12135006133697e-05	1.27359198482228e-05	IFNG/KIT/CSF2/CCL3/TLR2/LTF/FOS/JUN/MMP9/TLR3/TFRC/CTNNBIP1/RUNX1/GPR55/POU4F1/PDE1B/ADIPOQ/LIF/TNFSF11	19
GO:0051353	GO:0051353	positive regulation of oxidoreductase activity	10/437	63/18614	1.92920824354709e-06	2.19579811777472e-05	1.31828826088383e-05	IFNG/EDN3/EDN2/NOD2/CYP27B1/SNCA/NPR3/APOE/RGN/AGTR1	10
GO:0051896	GO:0051896	regulation of protein kinase B signaling	17/437	186/18614	1.95685198413515e-06	2.21668102430891e-05	1.3308257024247e-05	CCL3/IGF2/DRD2/OSM/EGF/THPO/F10/XDH/GDF15/ANGPT1/FGF2/NTRK3/P2RY12/LEP/GRM2/TNFSF11/MC1R	17
GO:1903169	GO:1903169	regulation of calcium ion transmembrane transport	17/437	186/18614	1.95685198413515e-06	2.21668102430891e-05	1.3308257024247e-05	CXCL9/CXCL10/CEMIP/F2R/NOS1/DRD1/CAV1/SNCA/BDKRB1/NTSR1/F2/ADCYAP1R1/TRPC1/RGN/KCNE2/CXCL11/ATP1A2	17
GO:0045055	GO:0045055	regulated exocytosis	19/437	228/18614	1.98522828289878e-06	2.24349613297258e-05	1.34692465190438e-05	KIT/ADGRE2/CHGA/CCL3/NPY/GRP/PTGDS/SCIN/TPH1/PRKCB/SNCA/HTR1B/IL13RA2/PRKCG/P2RY1/CADPS/RAB27A/TMEM79/FCGR3A	19
GO:0002437	GO:0002437	inflammatory response to antigenic stimulus	11/437	78/18614	1.99126260633676e-06	2.24499559565485e-05	1.34782488222869e-05	CYSLTR1/NPY/CNR1/IL2RA/IL1RN/ELANE/NOD2/FCGR1A/FCGR3A/IL37/CXCR2	11
GO:0019722	GO:0019722	calcium-mediated signaling	17/437	187/18614	2.10687205031191e-06	2.36973415281545e-05	1.42271399623843e-05	CXCL8/CCL3/EDN2/ADA/DEFB1/PTGDR2/ITPR1/P2RY12/RCAN2/ATP2B4/SLC8A2/RGN/FCGR3A/AGTR1/TNFSF11/ATP1A2/PTGFR	17
GO:0002366	GO:0002366	leukocyte activation involved in immune response	22/437	296/18614	2.12533683815796e-06	2.38487797204125e-05	1.43180586991694e-05	IL6/IFNG/KIT/ADGRE2/CHGA/ENPP3/CCL3/GRP/IL6R/ADA/PTGDS/TFRC/ANXA1/IL13RA2/HAVCR2/TNFSF4/POU2AF1/IFNL1/EXO1/RAB27A/CD80/FCGR3A	22
GO:0042133	GO:0042133	neurotransmitter metabolic process	7/437	27/18614	2.21558622921239e-06	2.47450368316484e-05	1.48561433340508e-05	MAOB/MAOA/BCHE/NOS1/GAD1/ABAT/CHAT	7
GO:0048520	GO:0048520	positive regulation of behavior	7/437	27/18614	2.21558622921239e-06	2.47450368316484e-05	1.48561433340508e-05	NPY/GHRL/GRP/UCN/OPRK1/GHRH/MC1R	7
GO:0019731	GO:0019731	antibacterial humoral response	10/437	64/18614	2.23912515844473e-06	2.49495043939788e-05	1.49788992399648e-05	LTF/SLPI/SFTPD/CTSG/FGA/ELANE/NOD2/DEFB1/PGC/KLK3	10
GO:0045913	GO:0045913	positive regulation of carbohydrate metabolic process	11/437	79/18614	2.26519741492998e-06	2.5087148691092e-05	1.50615365551136e-05	IFNG/IGF2/GCG/EGF/SNCA/NTSR1/ADCYAP1R1/P2RY1/RGN/GPT/KAT2B	11
GO:0019217	GO:0019217	regulation of fatty acid metabolic process	12/437	95/18614	2.26582902209134e-06	2.5087148691092e-05	1.50615365551136e-05	CNR1/CAV1/ANXA1/SNCA/FMO1/RGN/ABCB11/ADIPOQ/UGT1A8/FMO2/FABP1/APOA4	12
GO:0032611	GO:0032611	interleukin-1 beta production	13/437	112/18614	2.27252007434509e-06	2.5087148691092e-05	1.50615365551136e-05	IL6/IFNG/CCL3/GHRL/AQP4/F2R/EGR1/CD36/APOA1/NOD2/ISL1/ORM1/HSPB1	13
GO:0032651	GO:0032651	regulation of interleukin-1 beta production	13/437	112/18614	2.27252007434509e-06	2.5087148691092e-05	1.50615365551136e-05	IL6/IFNG/CCL3/GHRL/AQP4/F2R/EGR1/CD36/APOA1/NOD2/ISL1/ORM1/HSPB1	13
GO:0014046	GO:0014046	dopamine secretion	8/437	38/18614	2.28147461028587e-06	2.51278346800307e-05	1.50859631456851e-05	DRD2/CNR1/CXCL12/SNCA/HTR1B/OPRK1/ABAT/GRM2	8
GO:0019373	GO:0019373	epoxygenase P450 pathway	6/437	18/18614	2.36383075088132e-06	2.59151927608115e-05	1.55586682211668e-05	CYP2C19/CYP2C9/CYP2J2/CYP2B6/CYP1A1/CYP4F12	6
GO:0051917	GO:0051917	regulation of fibrinolysis	6/437	18/18614	2.36383075088132e-06	2.59151927608115e-05	1.55586682211668e-05	THBD/PLAU/SERPINE1/VTN/F11/F2	6
GO:0001667	GO:0001667	ameboidal-type cell migration	30/437	496/18614	2.39900083367866e-06	2.62404471922329e-05	1.57539407716223e-05	IFNG/KIT/TACR1/EDN3/EDN2/JUN/MMP9/SCG2/EGF/TIMP1/S100A12/ANXA1/NR4A1/ANGPT1/DCN/APOA1/FGF2/GLUL/P2RY12/KLF4/SOX10/ISL1/APOE/ATP2B4/FGF10/DPP4/NRP2/ITGB7/HSPB1/ANGPT2	30
GO:0009063	GO:0009063	amino acid catabolic process	13/437	113/18614	2.51401034935003e-06	2.74355042472546e-05	1.64714155130244e-05	HDC/DAO/NOS1/GLUL/GLDC/GAD1/ATP2B4/OAT/ABAT/GPT/FTCD/AGXT2/IL4I1	13
GO:0050868	GO:0050868	negative regulation of T cell activation	14/437	131/18614	2.5234929431004e-06	2.74761138028443e-05	1.64957962154124e-05	SFTPD/CTSG/IL2RA/PLA2G2A/PDE5A/ANXA1/RUNX1/HAVCR2/TNFSF4/FOXJ1/ERBB2/IFNL1/CD80/IL4I1	14
GO:0070664	GO:0070664	negative regulation of leukocyte proliferation	12/437	96/18614	2.53533796575468e-06	2.75422021837906e-05	1.65354736047302e-05	ENPP3/SFTPD/IL2RA/PLA2G2A/PDE5A/CRP/HAVCR2/FOXJ1/ERBB2/CD80/SOX11/IL4I1	12
GO:0051966	GO:0051966	regulation of synaptic transmission	glutamatergic	11/437	80/18614	2.57162446477798e-06	2.78211431234626e-05	1.67029409885816e-05	DRD2/CNR1/UCN/DRD1/OXTR/HTR1B/GLUL/GRM1/GRIK2/GRM2/ATP1A2	11
GO:0031644	GO:0031644	regulation of nervous system process	15/437	150/18614	2.57268276734053e-06	2.78211431234626e-05	1.67029409885816e-05	VIP/ADRB2/CCL3/GHRL/F2R/HTR2C/RGS4/OPRK1/NTSR1/GRM1/SOX10/ITGAX/SLC8A2/ABAT/CHRNB4	15
GO:0002263	GO:0002263	cell activation involved in immune response	22/437	300/18614	2.64831332044314e-06	2.85742222289443e-05	1.71550660433564e-05	IL6/IFNG/KIT/ADGRE2/CHGA/ENPP3/CCL3/GRP/IL6R/ADA/PTGDS/TFRC/ANXA1/IL13RA2/HAVCR2/TNFSF4/POU2AF1/IFNL1/EXO1/RAB27A/CD80/FCGR3A	22
GO:0050806	GO:0050806	positive regulation of synaptic transmission	16/437	170/18614	2.66809094463374e-06	2.87226314107411e-05	1.72441662573453e-05	MME/TACR2/TACR1/DRD2/CA7/CA2/ADRA1A/DRD1/OXTR/SNCA/GLUL/APOE/PRKCG/SLC8A2/GRIK2/SLC18A3	16
GO:0007210	GO:0007210	serotonin receptor signaling pathway	8/437	39/18614	2.81181731894616e-06	3.02017044911132e-05	1.81321553047263e-05	HRH2/CHRM2/CHRM1/CHRM5/HTR2C/CHRM4/HTR7/HTR1B	8
GO:0098739	GO:0098739	import across plasma membrane	18/437	212/18614	2.82989546608192e-06	3.02899791865871e-05	1.81851526608286e-05	IFNG/KCNH2/RGS4/CD36/RGS2/ATP4A/KCNJ15/NTSR1/GRM1/SLC7A8/SLC9A4/ACE2/ATP2B4/SLC8A2/ABCC8/KCNE2/ATP1A2/TRPV3	18
GO:0034109	GO:0034109	homotypic cell-cell adhesion	12/437	97/18614	2.83273866999745e-06	3.02899791865871e-05	1.81851526608286e-05	IL6/CTSG/FGA/P2RY12/MMRN1/ABAT/MYL9/HSPB1/TNFSF11/WNT3A/HBB/ALOX12	12
GO:0043084	GO:0043084	penile erection	5/437	11/18614	2.86599033396183e-06	3.04074063609535e-05	1.82556522501227e-05	VIP/CNR1/ADA/OXTR/P2RY1	5
GO:0071492	GO:0071492	cellular response to UV-A	5/437	11/18614	2.86599033396183e-06	3.04074063609535e-05	1.82556522501227e-05	MME/MMP3/MMP9/TIMP1/MMP1	5
GO:0002675	GO:0002675	positive regulation of acute inflammatory response	7/437	28/18614	2.89472897627865e-06	3.04074063609535e-05	1.82556522501227e-05	IL6/CNR1/OSM/PTGER3/FCGR1A/TNFSF11/OSMR	7
GO:0014072	GO:0014072	response to isoquinoline alkaloid	7/437	28/18614	2.89472897627865e-06	3.04074063609535e-05	1.82556522501227e-05	TACR1/DRD2/CNR1/RGS4/GHR/OPRK1/PRKCG	7
GO:0030194	GO:0030194	positive regulation of blood coagulation	7/437	28/18614	2.89472897627865e-06	3.04074063609535e-05	1.82556522501227e-05	THBD/F2R/PLAU/SERPINE1/CD36/VTN/F2	7
GO:0042759	GO:0042759	long-chain fatty acid biosynthetic process	7/437	28/18614	2.89472897627865e-06	3.04074063609535e-05	1.82556522501227e-05	CYP2D6/CYP3A4/LTC4S/CYP2C9/GSTM1/CYP1A1/ALOX12	7
GO:0043278	GO:0043278	response to morphine	7/437	28/18614	2.89472897627865e-06	3.04074063609535e-05	1.82556522501227e-05	TACR1/DRD2/CNR1/RGS4/GHR/OPRK1/PRKCG	7
GO:1900048	GO:1900048	positive regulation of hemostasis	7/437	28/18614	2.89472897627865e-06	3.04074063609535e-05	1.82556522501227e-05	THBD/F2R/PLAU/SERPINE1/CD36/VTN/F2	7
GO:0031100	GO:0031100	animal organ regeneration	10/437	66/18614	2.99099391830961e-06	3.13495604316891e-05	1.8821291978721e-05	IL6/PCNA/ACE/CXCL12/VTN/RGN/BAAT/EZH2/UGT1A1/ANGPT2	10
GO:1990748	GO:1990748	cellular detoxification	13/437	115/18614	3.06628632515966e-06	3.20682444839614e-05	1.92527673232555e-05	ALB/LTC4S/PTGS1/CD36/ABCG2/GSTM1/HBA1/APOE/HP/SOD3/HBB/FABP1/APOA4	13
GO:1901653	GO:1901653	cellular response to peptide	25/437	375/18614	3.1106323683915e-06	3.24608441244181e-05	1.948847182316e-05	ADRB2/FOS/IGF2/GHRL/MAPK3/CYP11A1/CA2/CAV1/GDF15/PRKCB/NR4A1/CD36/STAT1/CAMK2A/NOD2/GHR/LEP/SOCS3/CASR/GPT/ADIPOQ/KAT2B/AGTR1/GNRHR/SLC2A4	25
GO:0018209	GO:0018209	peptidyl-serine modification	23/437	327/18614	3.18065363709942e-06	3.31190768456924e-05	1.9883654086211e-05	IL6/IFNG/IL11/OSM/GCG/NOS1/UCN/TFRC/CAV1/PRKCB/ANGPT1/DCN/CAMK2A/SNCA/NTRK3/ATP2B4/PRKCG/PRKG2/SGK1/LIF/CAMK2B/WNT3A/IL24	23
GO:0046928	GO:0046928	regulation of neurotransmitter secretion	11/437	82/18614	3.29514861771132e-06	3.42031421014795e-05	2.0534492835533e-05	TACR2/NPY/PRKCB/CAMK2A/SNCA/HTR1B/PRKCG/P2RY1/CHRNA3/CHRNB4/SLC18A3	11
GO:0006909	GO:0006909	phagocytosis	19/437	236/18614	3.30627982989768e-06	3.42031421014795e-05	2.0534492835533e-05	IFNG/TLR2/SFTPD/CRP/C4A/ELANE/ANXA1/CD36/APOA1/NOD2/GSN/MSR1/LEP/HAVCR1/FCGR1A/PRKCG/ADIPOQ/ICAM3/RAB27A	19
GO:0010466	GO:0010466	negative regulation of peptidase activity	19/437	236/18614	3.30627982989768e-06	3.42031421014795e-05	2.0534492835533e-05	KNG1/LTF/SLPI/MMP9/TIMP1/LAMP3/SERPINE1/BIRC5/NR4A1/SNCA/VTN/KLF4/CST1/SERPINA6/RECK/CSTA/SLCO1B3/SERPINA3/FABP1	19
GO:0048638	GO:0048638	regulation of developmental growth	23/437	328/18614	3.34750453598819e-06	3.45546518011422e-05	2.07455282248528e-05	ADRB2/IGF2/DRD2/GHRL/NPPC/SLC6A3/RGS4/GDF15/CXCL12/SLC6A4/ADRB3/RGS2/FGF2/GHR/RUNX1/LEP/LPAR3/APOE/GHRH/GAMT/CDKN1A/AR/WNT3A	23
GO:0010744	GO:0010744	positive regulation of macrophage derived foam cell differentiation	6/437	19/18614	3.38655654113912e-06	3.48070865187337e-05	2.08970821050327e-05	CSF2/PLA2G2A/CD36/MSR1/AGTR1/PLA2G10	6
GO:0051580	GO:0051580	regulation of neurotransmitter uptake	6/437	19/18614	3.38655654113912e-06	3.48070865187337e-05	2.08970821050327e-05	DRD2/NOS1/DRD1/SNCA/ATP1A2/RAB3B	6
GO:0060193	GO:0060193	positive regulation of lipase activity	10/437	67/18614	3.4429683305328e-06	3.5237839727253e-05	2.11556928095106e-05	KIT/GNA15/ADRA1A/FGF2/GPR55/P2RY12/ADCYAP1R1/LPAR1/AGTR1/APOA4	10
GO:0010863	GO:0010863	positive regulation of phospholipase C activity	8/437	40/18614	3.44324456131262e-06	3.5237839727253e-05	2.11556928095106e-05	KIT/GNA15/ADRA1A/FGF2/GPR55/P2RY12/ADCYAP1R1/LPAR1	8
GO:0007271	GO:0007271	synaptic transmission	cholinergic	7/437	29/18614	3.73909482359432e-06	3.81020154139344e-05	2.28752539815037e-05	TACR2/TACR1/APOE/CHRNA1/CHRNA3/CHRNB4/SLC18A3	7
GO:0030431	GO:0030431	sleep	7/437	29/18614	3.73909482359432e-06	3.81020154139344e-05	2.28752539815037e-05	CSF2/FOS/DRD2/GHRL/PTGDS/OXTR/GHRH	7
GO:0051897	GO:0051897	positive regulation of protein kinase B signaling	13/437	118/18614	4.09668252590088e-06	4.16568847889579e-05	2.50094859621824e-05	CCL3/IGF2/OSM/EGF/THPO/F10/GDF15/ANGPT1/FGF2/P2RY12/LEP/TNFSF11/MC1R	13
GO:0032941	GO:0032941	secretion by tissue	8/437	41/18614	4.19093340056588e-06	4.25245986963802e-05	2.55304341535033e-05	TACR1/ADA/CHRM1/UCN/OPRK1/NPR3/P2RY2/FGF10	8
GO:0018105	GO:0018105	peptidyl-serine phosphorylation	22/437	309/18614	4.27903372795928e-06	4.33263521202501e-05	2.60117817410867e-05	IL6/IFNG/IL11/OSM/GCG/NOS1/UCN/TFRC/CAV1/PRKCB/ANGPT1/CAMK2A/SNCA/NTRK3/ATP2B4/PRKCG/PRKG2/SGK1/LIF/CAMK2B/WNT3A/IL24	22
GO:0006813	GO:0006813	potassium ion transport	19/437	241/18614	4.49308669429961e-06	4.53973102650739e-05	2.72551200011038e-05	VIP/KCNH2/DRD2/EDN3/GRP/KCNMA1/NOS1/RGS4/DRD1/CAV1/KCNA5/ATP4A/KCNQ5/KCNJ15/OPRK1/SLC9A4/ABCC8/KCNE2/ATP1A2	19
GO:0060048	GO:0060048	cardiac muscle contraction	14/437	138/18614	4.67954409784692e-06	4.71812807666637e-05	2.83261598890478e-05	CHGA/KCNH2/PDE5A/ADRA1A/NOS1/UCN/CAV1/KCNA5/RGS2/GSN/MYLK2/ACE2/KCNE2/ATP1A2	14
GO:0002697	GO:0002697	regulation of immune effector process	25/437	384/18614	4.72561308467789e-06	4.73836103241163e-05	2.84476322039479e-05	IL6/IFNG/KIT/ADGRE2/ENPP3/CD55/TLR3/TFRC/ANXA1/CD36/ANGPT1/APOA1/NOD2/LEP/IL13RA2/HAVCR2/TNFSF4/FOXJ1/FCGR1A/IFNL1/PGC/CD80/KLK3/NCR3/IL4I1	25
GO:0035813	GO:0035813	regulation of renal sodium excretion	6/437	20/18614	4.74237044591618e-06	4.73836103241163e-05	2.84476322039479e-05	TACR1/DRD2/NPPB/ACE/NPR1/AGTR1	6
GO:0042053	GO:0042053	regulation of dopamine metabolic process	6/437	20/18614	4.74237044591618e-06	4.73836103241163e-05	2.84476322039479e-05	MAOB/NPY/SLC6A3/DRD1/PDE1B/ABAT	6
GO:0042069	GO:0042069	regulation of catecholamine metabolic process	6/437	20/18614	4.74237044591618e-06	4.73836103241163e-05	2.84476322039479e-05	MAOB/NPY/SLC6A3/DRD1/PDE1B/ABAT	6
GO:0034368	GO:0034368	protein-lipid complex remodeling	7/437	30/18614	4.77909762338015e-06	4.73836103241163e-05	2.84476322039479e-05	PLA2G2A/APOA1/CETP/APOE/AGTR1/APOA4/PLA2G10	7
GO:0034369	GO:0034369	plasma lipoprotein particle remodeling	7/437	30/18614	4.77909762338015e-06	4.73836103241163e-05	2.84476322039479e-05	PLA2G2A/APOA1/CETP/APOE/AGTR1/APOA4/PLA2G10	7
GO:0050820	GO:0050820	positive regulation of coagulation	7/437	30/18614	4.77909762338015e-06	4.73836103241163e-05	2.84476322039479e-05	THBD/F2R/PLAU/SERPINE1/CD36/VTN/F2	7
GO:0097254	GO:0097254	renal tubular secretion	7/437	30/18614	4.77909762338015e-06	4.73836103241163e-05	2.84476322039479e-05	TACR1/DRD2/NPPB/ACE/ABCG2/NPR1/AGTR1	7
GO:0051583	GO:0051583	dopamine uptake involved in synaptic transmission	5/437	12/18614	4.81837813185813e-06	4.75752490907483e-05	2.85626861036376e-05	DRD2/SLC6A3/DRD1/SNCA/RAB3B	5
GO:0051934	GO:0051934	catecholamine uptake involved in synaptic transmission	5/437	12/18614	4.81837813185813e-06	4.75752490907483e-05	2.85626861036376e-05	DRD2/SLC6A3/DRD1/SNCA/RAB3B	5
GO:0010518	GO:0010518	positive regulation of phospholipase activity	9/437	55/18614	4.87151220852063e-06	4.80004994265184e-05	2.88179930560594e-05	KIT/GNA15/ADRA1A/FGF2/GPR55/P2RY12/ADCYAP1R1/LPAR1/AGTR1	9
GO:1900274	GO:1900274	regulation of phospholipase C activity	8/437	42/18614	5.07173240715021e-06	4.98702924736069e-05	2.99405581062367e-05	KIT/GNA15/ADRA1A/FGF2/GPR55/P2RY12/ADCYAP1R1/LPAR1	8
GO:0032677	GO:0032677	regulation of interleukin-8 production	12/437	103/18614	5.35281149852774e-06	5.25258395812321e-05	3.15348652284935e-05	IL6/TLR2/TLR3/F2R/CRP/SERPINE1/ELANE/ANXA1/NOD2/KLF4/LEP/ADIPOQ	12
GO:0043393	GO:0043393	regulation of protein binding	17/437	201/18614	5.61919510878606e-06	5.5026573868174e-05	3.30362275929927e-05	ADRB2/SLPI/MAPK3/GCG/MMP9/ACE/CAV1/ANGPT1/CLDN5/CTNNBIP1/VTN/APOE/ADIPOQ/CDKN1A/TIAM1/TNFSF11/WNT3A	17
GO:0044282	GO:0044282	small molecule catabolic process	25/437	388/18614	5.66389506122081e-06	5.53319510505046e-05	3.32195664670675e-05	HDC/DAO/CNR1/ADA/CYP3A4/NOS1/XDH/CYP1A1/GLUL/LEP/NTSR1/GLDC/GAD1/APOE/ATP2B4/CYP4F12/OAT/ABCB11/ABAT/GPT/FTCD/AGXT2/ADIPOQ/FABP1/IL4I1	25
GO:0055078	GO:0055078	sodium ion homeostasis	9/437	56/18614	5.6851868347132e-06	5.53319510505046e-05	3.32195664670675e-05	TACR1/DRD2/NPPB/ACE/ATP4A/NPR1/CYP4F12/AGTR1/ATP1A2	9
GO:0060986	GO:0060986	endocrine hormone secretion	9/437	56/18614	5.6851868347132e-06	5.53319510505046e-05	3.32195664670675e-05	TACR2/GHRL/BMP6/UCN/OPRK1/LEP/GALR1/AGTR1/GNRHR	9
GO:0071214	GO:0071214	cellular response to abiotic stimulus	23/437	339/18614	5.78829789141997e-06	5.61064891141907e-05	3.3684574806723e-05	MME/PCNA/MMP3/MAPK3/MMP9/TIMP1/TLR3/BMP6/EGR1/MMP1/MYLK/SAG/FGF2/TNFRSF8/GRM1/SLC25A23/GNA11/CDKN1A/CHEK1/PDE2A/ATP1A2/MC1R/SLC2A4	23
GO:0104004	GO:0104004	cellular response to environmental stimulus	23/437	339/18614	5.78829789141997e-06	5.61064891141907e-05	3.3684574806723e-05	MME/PCNA/MMP3/MAPK3/MMP9/TIMP1/TLR3/BMP6/EGR1/MMP1/MYLK/SAG/FGF2/TNFRSF8/GRM1/SLC25A23/GNA11/CDKN1A/CHEK1/PDE2A/ATP1A2/MC1R/SLC2A4	23
GO:0032637	GO:0032637	interleukin-8 production	12/437	104/18614	5.92451618246711e-06	5.70410489290138e-05	3.42456551824652e-05	IL6/TLR2/TLR3/F2R/CRP/SERPINE1/ELANE/ANXA1/NOD2/KLF4/LEP/ADIPOQ	12
GO:0033627	GO:0033627	cell adhesion mediated by integrin	11/437	87/18614	5.93255614778588e-06	5.70410489290138e-05	3.42456551824652e-05	ADA/PLAU/SERPINE1/VTN/P2RY12/ITGAX/MMRN1/DPP4/ITGB7/LIF/JAM3	11
GO:0097006	GO:0097006	regulation of plasma lipoprotein particle levels	11/437	87/18614	5.93255614778588e-06	5.70410489290138e-05	3.42456551824652e-05	PLA2G2A/CD36/APOA1/MSR1/CETP/APOE/ADIPOQ/ABCC8/AGTR1/APOA4/PLA2G10	11
GO:2000243	GO:2000243	positive regulation of reproductive process	11/437	87/18614	5.93255614778588e-06	5.70410489290138e-05	3.42456551824652e-05	VIP/TACR2/TACR1/PDE5A/DEFB1/OXTR/PDE3A/P2RY1/CDC25C/AR/PLA2G10	11
GO:0010039	GO:0010039	response to iron ion	7/437	31/18614	6.04902140373633e-06	5.80438291235786e-05	3.48476929326757e-05	DRD2/SLC6A3/BMP6/TFRC/SNCA/CYP1A1/ABAT	7
GO:1903829	GO:1903829	positive regulation of protein localization	28/437	468/18614	6.41007695685482e-06	6.13848534281941e-05	3.6853539045963e-05	IFNG/TLR2/GNAI1/GHRL/CEMIP/GCG/CHRM1/EGF/FGA/BMP6/TFRC/F2RL2/PRKCB/GLUL/ITPR1/LEP/ISL1/GNA11/CASR/ERBB2/F2/ATP2B4/PRKG2/ABAT/ABCC8/LIF/WNT3A/MYRIP	28
GO:0006941	GO:0006941	striated muscle contraction	16/437	182/18614	6.45903236526711e-06	6.1729710120158e-05	3.70605801783072e-05	CHGA/KCNH2/PDE5A/ADRA1A/NOS1/UCN/CAV1/NR4A1/KCNA5/RGS2/GSN/MYLK2/ACE2/CHRNA1/KCNE2/ATP1A2	16
GO:0006066	GO:0006066	alcohol metabolic process	24/437	366/18614	6.48624378100575e-06	6.18657931832329e-05	3.71422801775487e-05	CYP2D6/CYP3A4/CYP11A1/ADH7/BMP6/CYP2C9/APOA1/FGF2/CYP27B1/SNCA/CYP1A1/LEP/NTSR1/ITPKB/CETP/FMO5/APOE/ADCYAP1R1/P2RY1/PRKG2/CES1/ADH1B/ADH1C/APOA4	24
GO:0010676	GO:0010676	positive regulation of cellular carbohydrate metabolic process	9/437	57/18614	6.61258065238488e-06	6.26946265034264e-05	3.76398856848108e-05	IGF2/GCG/SNCA/NTSR1/ADCYAP1R1/P2RY1/RGN/GPT/KAT2B	9
GO:0032768	GO:0032768	regulation of monooxygenase activity	9/437	57/18614	6.61258065238488e-06	6.26946265034264e-05	3.76398856848108e-05	IFNG/CNR1/CAV1/CYP27B1/SNCA/LEP/NPR3/APOE/ATP2B4	9
GO:0048168	GO:0048168	regulation of neuronal synaptic plasticity	9/437	57/18614	6.61258065238488e-06	6.26946265034264e-05	3.76398856848108e-05	KIT/DRD2/CAMK2A/SNCA/S100B/APOE/SLC8A2/GRIK2/CAMK2B	9
GO:0010038	GO:0010038	response to metal ion	24/437	367/18614	6.79192838947591e-06	6.42672747805766e-05	3.85840543428874e-05	KIT/MAOB/PCNA/FOS/DRD2/KCNMA1/JUN/MAPK3/MMP9/SLC6A3/FGA/BMP6/TFRC/CAV1/S100A8/SNCA/CYP1A1/ITPKB/SLC25A23/CASR/TRPC1/ABAT/ABCC8/SOD3	24
GO:0042129	GO:0042129	regulation of T cell proliferation	16/437	183/18614	6.92813079258645e-06	6.54262490095937e-05	3.92798660882442e-05	IL6/CD55/IGF2/SFTPD/IL2RA/PLA2G2A/PDE5A/TFRC/ANXA1/LEP/HAVCR2/TNFSF4/FOXJ1/ERBB2/CD80/IL4I1	16
GO:0097237	GO:0097237	cellular response to toxic substance	13/437	124/18614	7.11392473332489e-06	6.70087604539713e-05	4.02299562823061e-05	ALB/LTC4S/PTGS1/CD36/ABCG2/GSTM1/HBA1/APOE/HP/SOD3/HBB/FABP1/APOA4	13
GO:1902105	GO:1902105	regulation of leukocyte differentiation	22/437	319/18614	7.12380825123998e-06	6.70087604539713e-05	4.02299562823061e-05	IFNG/CCL3/LTF/FOS/ADA/IL2RA/TLR3/ANXA1/CTNNBIP1/RUNX1/GPR55/POU4F1/ITPKB/TNFSF4/FOXJ1/ERBB2/IFNL1/ADIPOQ/CD80/LIF/TNFSF11/IL4I1	22
GO:0050870	GO:0050870	positive regulation of T cell activation	19/437	249/18614	7.20729544594416e-06	6.76606141372199e-05	4.06213087711731e-05	IL6/IFNG/CD55/IGF2/ADA/IL2RA/TFRC/CAV1/ANXA1/NOD2/RUNX1/LEP/ITPKB/HAVCR2/TNFSF4/DPP4/CD80/TNFSF11/IL4I1	19
GO:0032945	GO:0032945	negative regulation of mononuclear cell proliferation	11/437	89/18614	7.41774956764571e-06	6.94995042988259e-05	4.17253206989894e-05	SFTPD/IL2RA/PLA2G2A/PDE5A/CRP/HAVCR2/FOXJ1/ERBB2/CD80/SOX11/IL4I1	11
GO:0001975	GO:0001975	response to amphetamine	7/437	32/18614	7.58728910632259e-06	7.07715919595717e-05	4.24890421979748e-05	DRD2/RGS4/DRD1/NR4A1/RGS2/OXTR/PDE1B	7
GO:0034367	GO:0034367	protein-containing complex remodeling	7/437	32/18614	7.58728910632259e-06	7.07715919595717e-05	4.24890421979748e-05	PLA2G2A/APOA1/CETP/APOE/AGTR1/APOA4/PLA2G10	7
GO:0016054	GO:0016054	organic acid catabolic process	19/437	250/18614	7.6342943348003e-06	7.07715919595717e-05	4.24890421979748e-05	HDC/DAO/CNR1/NOS1/GLUL/LEP/GLDC/GAD1/ATP2B4/CYP4F12/OAT/ABCB11/ABAT/GPT/FTCD/AGXT2/ADIPOQ/FABP1/IL4I1	19
GO:0016485	GO:0016485	protein processing	19/437	250/18614	7.6342943348003e-06	7.07715919595717e-05	4.24890421979748e-05	MME/CMA1/CTSG/THBD/ACE/BCHE/FGA/PLAU/SERPINE1/GSN/MASP1/RUNX1/CPN1/KLK1/F11/CPA3/ACE2/DPP4/CPE	19
GO:0046395	GO:0046395	carboxylic acid catabolic process	19/437	250/18614	7.6342943348003e-06	7.07715919595717e-05	4.24890421979748e-05	HDC/DAO/CNR1/NOS1/GLUL/LEP/GLDC/GAD1/ATP2B4/CYP4F12/OAT/ABCB11/ABAT/GPT/FTCD/AGXT2/ADIPOQ/FABP1/IL4I1	19
GO:1903039	GO:1903039	positive regulation of leukocyte cell-cell adhesion	20/437	273/18614	7.64256025564676e-06	7.07715919595717e-05	4.24890421979748e-05	IL6/IFNG/CD55/IGF2/ADA/IL2RA/TFRC/ELANE/CAV1/ANXA1/NOD2/RUNX1/LEP/ITPKB/HAVCR2/TNFSF4/DPP4/CD80/TNFSF11/IL4I1	20
GO:0033604	GO:0033604	negative regulation of catecholamine secretion	5/437	13/18614	7.67894847008321e-06	7.08334724445393e-05	4.25261932986385e-05	CHGA/DRD2/CNR1/P2RY1/ABAT	5
GO:0051918	GO:0051918	negative regulation of fibrinolysis	5/437	13/18614	7.67894847008321e-06	7.08334724445393e-05	4.25261932986385e-05	THBD/PLAU/SERPINE1/VTN/F2	5
GO:0098754	GO:0098754	detoxification	14/437	144/18614	7.69631163684525e-06	7.08565833901834e-05	4.25400683849199e-05	ALB/LTC4S/PTGS1/CD36/ABCG2/GSTM1/HBA1/APOE/HP/SLC47A2/SOD3/HBB/FABP1/APOA4	14
GO:1901605	GO:1901605	alpha-amino acid metabolic process	17/437	206/18614	7.80021407921932e-06	7.16747995063525e-05	4.30312996561739e-05	DAO/NOS1/GLUL/GLDC/GAD1/ATP2B4/PPAT/CAD/OAT/PSAT1/BCAT1/GPT/NAGS/BAAT/FTCD/AGXT2/IL4I1	17
GO:0030099	GO:0030099	myeloid cell differentiation	26/437	421/18614	7.8698798742828e-06	7.21758790777974e-05	4.33321321013142e-05	IFNG/KIT/CSF2/CCL3/TLR2/LTF/FOS/IL11/JUN/SCIN/MMP9/TLR3/THPO/TFRC/STAT1/CTNNBIP1/RUNX1/GPR55/POU4F1/ITPKB/PDE1B/MPIG6B/ADIPOQ/LIF/TNFSF11/PLA2G10	26
GO:0045766	GO:0045766	positive regulation of angiogenesis	16/437	185/18614	7.95865085671133e-06	7.27103561985754e-05	4.36530153866804e-05	CXCL8/CCL11/GHRL/CMA1/TLR3/SERPINE1/PRKCB/FGF2/RUNX1/KLF4/ISL1/ITGAX/PTGIS/HSPB1/ANGPT2/CXCR2	16
GO:1904018	GO:1904018	positive regulation of vasculature development	16/437	185/18614	7.95865085671133e-06	7.27103561985754e-05	4.36530153866804e-05	CXCL8/CCL11/GHRL/CMA1/TLR3/SERPINE1/PRKCB/FGF2/RUNX1/KLF4/ISL1/ITGAX/PTGIS/HSPB1/ANGPT2/CXCR2	16
GO:0001818	GO:0001818	negative regulation of cytokine production	24/437	371/18614	8.15028637583572e-06	7.4176938409085e-05	4.45335053079011e-05	IL6/IFNG/LTF/GHRL/AQP4/SFTPD/ELANE/ANXA1/ANGPT1/APOA1/MMP8/NOD2/KLF4/HAVCR2/TNFSF4/FOXJ1/ORM1/F2/IFNL1/ADIPOQ/EZH2/IL37/MC1R/PLA2G10	24
GO:0010631	GO:0010631	epithelial cell migration	24/437	371/18614	8.15028637583572e-06	7.4176938409085e-05	4.45335053079011e-05	IFNG/KIT/TACR1/EDN2/JUN/MMP9/SCG2/EGF/S100A12/ANXA1/NR4A1/ANGPT1/DCN/APOA1/FGF2/GLUL/KLF4/APOE/ATP2B4/FGF10/DPP4/NRP2/HSPB1/ANGPT2	24
GO:0050829	GO:0050829	defense response to Gram-negative bacterium	11/437	90/18614	8.27486706596286e-06	7.51673162620512e-05	4.51280970815418e-05	IL6/CHGA/LTF/IL6R/CTSG/SERPINE1/ELANE/DEFB1/F2/S100A7/TREM1	11
GO:0035812	GO:0035812	renal sodium excretion	6/437	22/18614	8.7721708506557e-06	7.94839496201769e-05	4.77196682448888e-05	TACR1/DRD2/NPPB/ACE/NPR1/AGTR1	6
GO:0032963	GO:0032963	collagen metabolic process	12/437	108/18614	8.78340143632485e-06	7.94839496201769e-05	4.77196682448888e-05	IL6/MMP3/NPPC/MMP9/F2R/UCN/MMP1/MMP8/MMP13/RUNX1/F2/MMP7	12
GO:1901654	GO:1901654	response to ketone	17/437	208/18614	8.86642936651194e-06	8.00833364562414e-05	4.80795212857107e-05	GABRB1/TLR2/MAOB/PCNA/GNAI1/FOS/TACR1/ACE/CAV1/OXTR/NTRK3/SOX10/TNFSF4/SGK1/AR/CA9/PTGFR	17
GO:0050728	GO:0050728	negative regulation of inflammatory response	16/437	187/18614	9.12391472255773e-06	8.22532123097879e-05	4.93822466328863e-05	ENPP3/NPY/GHRL/ADA/IL2RA/ELANE/APOA1/NOD2/KLF4/ISL1/PTGIS/SOCS3/APOE/ADIPOQ/KRT1/PLA2G10	16
GO:0090132	GO:0090132	epithelium migration	24/437	374/18614	9.32631233341634e-06	8.39192141850236e-05	5.03824618607596e-05	IFNG/KIT/TACR1/EDN2/JUN/MMP9/SCG2/EGF/S100A12/ANXA1/NR4A1/ANGPT1/DCN/APOA1/FGF2/GLUL/KLF4/APOE/ATP2B4/FGF10/DPP4/NRP2/HSPB1/ANGPT2	24
GO:0042573	GO:0042573	retinoic acid metabolic process	7/437	33/18614	9.43673052356474e-06	8.47528585063658e-05	5.08829557420876e-05	CYP3A4/ADH7/CYP1A1/UGT1A1/UGT1A8/ADH1B/ADH1C	7
GO:0048662	GO:0048662	negative regulation of smooth muscle cell proliferation	10/437	75/18614	9.73653811175053e-06	8.72811095017636e-05	5.24008382745576e-05	IFNG/VIP/APLN/CTNNBIP1/NPR1/NPR3/ACE2/APOE/ADIPOQ/CDKN1A	10
GO:0006887	GO:0006887	exocytosis	23/437	351/18614	1.02144819181578e-05	9.13937415904215e-05	5.48699334795878e-05	IFNG/KIT/ADGRE2/CHGA/CCL3/NPY/GRP/PTGDS/SCIN/FGA/TPH1/ANXA1/PRKCB/SNCA/HTR1B/IL13RA2/PRKCG/P2RY1/CADPS/RAB27A/TMEM79/FCGR3A/RAB3B	23
GO:0051250	GO:0051250	negative regulation of lymphocyte activation	15/437	168/18614	1.03886904399039e-05	9.27783983294039e-05	5.57012379194532e-05	SFTPD/CTSG/IL2RA/PLA2G2A/PDE5A/ANXA1/RUNX1/HAVCR2/TNFSF4/FOXJ1/ERBB2/IFNL1/CD80/SOX11/IL4I1	15
GO:0048511	GO:0048511	rhythmic process	21/437	303/18614	1.0658333372566e-05	9.50085829042376e-05	5.70401707297186e-05	CSF2/GABRB1/PCNA/MAPK10/DRD2/GHRL/PTGDS/NPPC/EGR1/TPH1/SLC6A4/OXTR/HTR7/OPRK1/LEP/GNA11/GHRH/PRKCG/ADIPOQ/EZH2/KAT2B	21
GO:0150076	GO:0150076	neuroinflammatory response	10/437	76/18614	1.09800834075998e-05	9.76940630053053e-05	5.86524486816017e-05	IL6/IFNG/CCL3/TLR2/MMP3/JUN/MMP9/TLR3/MMP8/SNCA	10
GO:0090130	GO:0090130	tissue migration	24/437	379/18614	1.16330231860806e-05	0.000102662629366535	6.16354199549671e-05	IFNG/KIT/TACR1/EDN2/JUN/MMP9/SCG2/EGF/S100A12/ANXA1/NR4A1/ANGPT1/DCN/APOA1/FGF2/GLUL/KLF4/APOE/ATP2B4/FGF10/DPP4/NRP2/HSPB1/ANGPT2	24
GO:0044062	GO:0044062	regulation of excretion	6/437	23/18614	1.16340711348997e-05	0.000102662629366535	6.16354199549671e-05	TACR1/DRD2/NPPB/ACE/NPR1/AGTR1	6
GO:0033238	GO:0033238	regulation of amine metabolic process	7/437	34/18614	1.16448482711323e-05	0.000102662629366535	6.16354199549671e-05	MAOB/NPY/SLC6A3/DRD1/PDE1B/ATP2B4/ABAT	7
GO:0090075	GO:0090075	relaxation of muscle	7/437	34/18614	1.16448482711323e-05	0.000102662629366535	6.16354199549671e-05	CHGA/PDE5A/RGS2/GSN/P2RY1/ABCC8/ATP1A2	7
GO:0071347	GO:0071347	cellular response to interleukin-1	12/437	111/18614	1.16591861838856e-05	0.000102662629366535	6.16354199549671e-05	IL6/CXCL8/CCL11/CCL3/CCL7/AQP4/MAPK3/EGR1/IL1RN/CCL18/CCL26/PTGIS	12
GO:0050930	GO:0050930	induction of positive chemotaxis	5/437	14/18614	1.17149210413174e-05	0.000102662629366535	6.16354199549671e-05	CXCL8/IL16/SCG2/CXCL12/FGF10	5
GO:0070141	GO:0070141	response to UV-A	5/437	14/18614	1.17149210413174e-05	0.000102662629366535	6.16354199549671e-05	MME/MMP3/MMP9/TIMP1/MMP1	5
GO:0046456	GO:0046456	icosanoid biosynthetic process	9/437	61/18614	1.17322568682663e-05	0.000102662629366535	6.16354199549671e-05	EDN2/PTGDS/LTC4S/PTGS1/CYP2C9/ANXA1/PTGIS/GGT6/PLA2G10	9
GO:0060135	GO:0060135	maternal process involved in female pregnancy	9/437	61/18614	1.17322568682663e-05	0.000102662629366535	6.16354199549671e-05	GHRL/CNR1/RGS2/CYP27B1/HAVCR2/ACE2/ANGPT2/LIF/AR	9
GO:0045861	GO:0045861	negative regulation of proteolysis	22/437	330/18614	1.21520735285516e-05	0.000106141462742971	6.37240023089652e-05	KNG1/LTF/SLPI/MMP9/TIMP1/PLAU/LAMP3/SERPINE1/BIRC5/NR4A1/SNCA/VTN/KLF4/F2/CST1/PRKCG/SERPINA6/RECK/CSTA/SLCO1B3/SERPINA3/FABP1	22
GO:0001774	GO:0001774	microglial cell activation	8/437	47/18614	1.2193683506433e-05	0.00010631019495828	6.38253038343072e-05	IL6/IFNG/CCL3/TLR2/JUN/TLR3/MMP8/SNCA	8
GO:0046173	GO:0046173	polyol biosynthetic process	9/437	62/18614	1.34430974723846e-05	0.000116776196440441	7.01087625824681e-05	CYP3A4/FGF2/CYP27B1/SNCA/LEP/NTSR1/ITPKB/ADCYAP1R1/P2RY1	9
GO:0090303	GO:0090303	positive regulation of wound healing	9/437	62/18614	1.34430974723846e-05	0.000116776196440441	7.01087625824681e-05	THBD/F2R/PLAU/SERPINE1/MYLK/ANXA1/CD36/VTN/F2	9
GO:0071375	GO:0071375	cellular response to peptide hormone stimulus	21/437	308/18614	1.3656218177161e-05	0.000118411826339783	7.10907434294314e-05	FOS/IGF2/GHRL/MAPK3/CYP11A1/CA2/CAV1/GDF15/PRKCB/NR4A1/STAT1/CAMK2A/GHR/LEP/SOCS3/GPT/ADIPOQ/KAT2B/AGTR1/GNRHR/SLC2A4	21
GO:0043491	GO:0043491	protein kinase B signaling	17/437	215/18614	1.37019779332397e-05	0.000118592981422178	7.11995032542021e-05	CCL3/IGF2/DRD2/OSM/EGF/THPO/F10/XDH/GDF15/ANGPT1/FGF2/NTRK3/P2RY12/LEP/GRM2/TNFSF11/MC1R	17
GO:0048015	GO:0048015	phosphatidylinositol-mediated signaling	15/437	172/18614	1.37882212072018e-05	0.000119123237204973	7.15178521807567e-05	KIT/MUC5AC/OSM/EGF/F2R/ANGPT1/DCN/FGF2/NTRK3/LEP/NPR3/ERBB2/F2/FCGR3A/PLCD1	15
GO:0008652	GO:0008652	amino acid biosynthetic process	10/437	78/18614	1.38827277400229e-05	0.000119722836513868	7.1877832783596e-05	GLUL/GAD1/ATP2B4/CAD/OAT/PSAT1/ABAT/BCAT1/NAGS/AGXT2	10
GO:0051354	GO:0051354	negative regulation of oxidoreductase activity	7/437	35/18614	1.42640806677646e-05	0.000122120219107297	7.33171460356574e-05	CNR1/AOC3/CAV1/CYP27B1/SNCA/ATP2B4/HP	7
GO:0002673	GO:0002673	regulation of acute inflammatory response	8/437	48/18614	1.43352385215899e-05	0.000122120219107297	7.33171460356574e-05	IL6/NPY/CNR1/OSM/PTGER3/FCGR1A/TNFSF11/OSMR	8
GO:0008542	GO:0008542	visual learning	8/437	48/18614	1.43352385215899e-05	0.000122120219107297	7.33171460356574e-05	KIT/DRD2/B3GAT1/DRD1/PDE1B/PDE8B/ABCC8/ATP1A2	8
GO:0014075	GO:0014075	response to amine	8/437	48/18614	1.43352385215899e-05	0.000122120219107297	7.33171460356574e-05	DRD2/RGS4/DRD1/NR4A1/RGS2/OXTR/PDE1B/GLDC	8
GO:0032309	GO:0032309	icosanoid secretion	8/437	48/18614	1.43352385215899e-05	0.000122120219107297	7.33171460356574e-05	DRD2/ACE/PLA2G2A/ANXA1/LEP/NTSR1/TNFSF11/PLA2G10	8
GO:0046189	GO:0046189	phenol-containing compound biosynthetic process	8/437	48/18614	1.43352385215899e-05	0.000122120219107297	7.33171460356574e-05	HDC/DAO/PNMT/SLC6A3/TPH1/SNCA/TRPC1/MC1R	8
GO:0051222	GO:0051222	positive regulation of protein transport	21/437	309/18614	1.43399712099153e-05	0.000122120219107297	7.33171460356574e-05	IFNG/TLR2/GHRL/CEMIP/GCG/CHRM1/FGA/BMP6/F2RL2/PRKCB/GLUL/ITPR1/LEP/ISL1/GNA11/CASR/ERBB2/F2/ABAT/ABCC8/MYRIP	21
GO:0001822	GO:0001822	kidney development	21/437	310/18614	1.50544284361179e-05	0.000127976059201152	7.68328086053864e-05	MME/IL6R/MMP9/ACE/BMP6/EGR1/STAT1/ANGPT1/CTNNBIP1/FGF2/FOXJ1/PBX1/FGF10/RGN/ADIPOQ/ANGPT2/LIF/AGTR1/CXCR2/HELLS/SOX11	21
GO:0010721	GO:0010721	negative regulation of cell development	20/437	286/18614	1.51460393111746e-05	0.000128525732161907	7.71628149960569e-05	IL6/CCL11/CCL3/LTF/NPPC/TLR3/ANXA1/RUNX1/NTRK3/GPR55/SOX10/TNFSF4/FOXJ1/ERBB2/F2/IFNL1/ADIPOQ/ABCC8/WNT3A/SOX11	20
GO:0032731	GO:0032731	positive regulation of interleukin-1 beta production	9/437	63/18614	1.53620790105242e-05	0.000129896728370904	7.79859180825419e-05	IL6/IFNG/CCL3/EGR1/CD36/NOD2/ISL1/ORM1/HSPB1	9
GO:0032757	GO:0032757	positive regulation of interleukin-8 production	9/437	63/18614	1.53620790105242e-05	0.000129896728370904	7.79859180825419e-05	IL6/TLR2/TLR3/F2R/SERPINE1/ELANE/NOD2/LEP/ADIPOQ	9
GO:0009064	GO:0009064	glutamine family amino acid metabolic process	10/437	79/18614	1.55664277871378e-05	0.000130928208318977	7.86051862638349e-05	DAO/NOS1/GLUL/GAD1/ATP2B4/PPAT/CAD/OAT/NAGS/FTCD	10
GO:0032371	GO:0032371	regulation of sterol transport	10/437	79/18614	1.55664277871378e-05	0.000130928208318977	7.86051862638349e-05	EGF/CAV1/APOA1/LEP/CETP/APOE/CES1/ADIPOQ/APOA4/PLA2G10	10
GO:0032374	GO:0032374	regulation of cholesterol transport	10/437	79/18614	1.55664277871378e-05	0.000130928208318977	7.86051862638349e-05	EGF/CAV1/APOA1/LEP/CETP/APOE/CES1/ADIPOQ/APOA4/PLA2G10	10
GO:0032095	GO:0032095	regulation of response to food	5/437	15/18614	1.72340484361485e-05	0.000143939013996484	8.64164655660872e-05	NPY/GHRL/UCN/LEP/PRKCG	5
GO:0032230	GO:0032230	positive regulation of synaptic transmission	GABAergic	5/437	15/18614	1.72340484361485e-05	0.000143939013996484	8.64164655660872e-05	TACR1/CA7/CA2/ADRA1A/OXTR	5
GO:0045989	GO:0045989	positive regulation of striated muscle contraction	5/437	15/18614	1.72340484361485e-05	0.000143939013996484	8.64164655660872e-05	CHGA/ADRA1A/UCN/RGS2/ACE2	5
GO:0051956	GO:0051956	negative regulation of amino acid transport	5/437	15/18614	1.72340484361485e-05	0.000143939013996484	8.64164655660872e-05	RGS4/RGS2/HTR1B/LEP/ABAT	5
GO:0044403	GO:0044403	biological process involved in symbiotic interaction	21/437	313/18614	1.73943416003832e-05	0.000145023802608789	8.70677385959558e-05	CXCL8/CCL3/LTF/CD55/JUN/SFTPD/CTSG/NCAM1/TFRC/ELANE/CAV1/GSN/HAVCR1/F2/ACE2/APOE/DPP4/ITGB7/CD80/AGTR1/TREM1	21
GO:0032615	GO:0032615	interleukin-12 production	9/437	64/18614	1.75094714590463e-05	0.000145222033718594	8.71867503315438e-05	IFNG/TLR2/IL16/TLR3/CD36/NOD2/LEP/ISL1/TNFSF4	9
GO:0032655	GO:0032655	regulation of interleukin-12 production	9/437	64/18614	1.75094714590463e-05	0.000145222033718594	8.71867503315438e-05	IFNG/TLR2/IL16/TLR3/CD36/NOD2/LEP/ISL1/TNFSF4	9
GO:0070050	GO:0070050	neuron cellular homeostasis	9/437	64/18614	1.75094714590463e-05	0.000145222033718594	8.71867503315438e-05	IL6/NPY/CNR1/CA7/CA2/HTR1B/P2RY1/SLC8A2/CHRNA1	9
GO:0001906	GO:0001906	cell killing	16/437	197/18614	1.75522057045021e-05	0.00014532373091106	8.72478061334899e-05	IFNG/CHGA/LTF/CD55/CTSG/S100A12/ELANE/LEP/HAVCR2/FCGR1A/F2/RAB27A/FCGR3A/MUC7/TREM1/NCR3	16
GO:1903706	GO:1903706	regulation of hemopoiesis	25/437	415/18614	1.79130871435497e-05	0.000148054614536548	8.88873429361581e-05	IFNG/CCL3/LTF/FOS/ADA/SCIN/IL2RA/TLR3/THPO/ANXA1/STAT1/CTNNBIP1/RUNX1/GPR55/POU4F1/ITPKB/TNFSF4/FOXJ1/ERBB2/IFNL1/ADIPOQ/CD80/LIF/TNFSF11/IL4I1	25
GO:0048017	GO:0048017	inositol lipid-mediated signaling	15/437	176/18614	1.81396902366992e-05	0.000149409642035956	8.97008589106842e-05	KIT/MUC5AC/OSM/EGF/F2R/ANGPT1/DCN/FGF2/NTRK3/LEP/NPR3/ERBB2/F2/FCGR3A/PLCD1	15
GO:0051099	GO:0051099	positive regulation of binding	15/437	176/18614	1.81396902366992e-05	0.000149409642035956	8.97008589106842e-05	IFNG/GCG/MMP9/ACE/EGF/CAV1/MMP8/CLDN5/VTN/KLF4/ISL1/POU4F1/APOE/TIAM1/WNT3A	15
GO:0030198	GO:0030198	extracellular matrix organization	21/437	314/18614	1.82441393841403e-05	0.000150010863315457	9.00618132937595e-05	IL6/TPSAB1/CMA1/MMP3/CTSG/MMP9/ELANE/CAV1/MMP1/DPT/MMP8/MMP13/VTN/COL17A1/RUNX1/ADAMTSL1/RECK/DPP4/COL4A5/MMP7/WNT3A	21
GO:0015908	GO:0015908	fatty acid transport	12/437	116/18614	1.82985484468486e-05	0.000150199272879555	9.01749284816166e-05	DRD2/ACE/PLA2G2A/ANXA1/CD36/LEP/NTSR1/APOE/SLCO1B1/TNFSF11/FABP1/PLA2G10	12
GO:0006520	GO:0006520	amino acid metabolic process	20/437	290/18614	1.8525018447706e-05	0.000151796929513935	9.11341113723285e-05	HDC/DAO/NOS1/TPH1/GLUL/GLDC/GAD1/ATP2B4/PPAT/CAD/OAT/PSAT1/ABAT/BCAT1/GPT/NAGS/BAAT/FTCD/AGXT2/IL4I1	20
GO:0043062	GO:0043062	extracellular structure organization	21/437	315/18614	1.91311145968309e-05	0.000156494486298948	9.39543770034849e-05	IL6/TPSAB1/CMA1/MMP3/CTSG/MMP9/ELANE/CAV1/MMP1/DPT/MMP8/MMP13/VTN/COL17A1/RUNX1/ADAMTSL1/RECK/DPP4/COL4A5/MMP7/WNT3A	21
GO:0007584	GO:0007584	response to nutrient	14/437	156/18614	1.92587987341943e-05	0.000157269197197556	9.44194891078018e-05	SST/CNR1/CXCL10/BCHE/TFRC/SLC6A4/STAT1/NOD2/CYP27B1/CYP1A1/LEP/CASR/ADIPOQ/UGT1A1	14
GO:0030879	GO:0030879	mammary gland development	13/437	136/18614	1.94525038216377e-05	0.000158579471325454	9.52061365629413e-05	CCL11/EGF/SLC6A3/XDH/CAV1/TPH1/APLN/OXTR/FGF2/FGF10/AR/TNFSF11/WNT3A	13
GO:0002269	GO:0002269	leukocyte activation involved in inflammatory response	8/437	50/18614	1.95759240287764e-05	0.000159313279339991	9.56466918596584e-05	IL6/IFNG/CCL3/TLR2/JUN/TLR3/MMP8/SNCA	8
GO:0071715	GO:0071715	icosanoid transport	9/437	65/18614	1.99070099081563e-05	0.00016173173807836	9.70986585675336e-05	DRD2/ACE/PLA2G2A/ANXA1/LEP/NTSR1/SLCO1B1/TNFSF11/PLA2G10	9
GO:0098869	GO:0098869	cellular oxidant detoxification	11/437	99/18614	2.07531566017344e-05	0.000168319394274951	0.000101053680552663	ALB/LTC4S/PTGS1/CD36/HBA1/APOE/HP/SOD3/HBB/FABP1/APOA4	11
GO:0045229	GO:0045229	external encapsulating structure organization	21/437	317/18614	2.10223451558564e-05	0.000170080078694124	0.000102110740207705	IL6/TPSAB1/CMA1/MMP3/CTSG/MMP9/ELANE/CAV1/MMP1/DPT/MMP8/MMP13/VTN/COL17A1/RUNX1/ADAMTSL1/RECK/DPP4/COL4A5/MMP7/WNT3A	21
GO:0035270	GO:0035270	endocrine system development	13/437	137/18614	2.10415698111833e-05	0.000170080078694124	0.000102110740207705	IL6/DRD2/IL6R/MAPK3/SLC6A3/BMP6/ANXA1/APOA1/FGF2/ISL1/PBX1/GHRH/FGF10	13
GO:1903131	GO:1903131	mononuclear cell differentiation	27/437	474/18614	2.24899305823391e-05	0.000181479659809095	0.000108954690861096	IL6/IFNG/KIT/CSF2/FOS/CD79A/IL11/JUN/IL6R/ADA/IL2RA/EGR1/ANXA1/CTNNBIP1/RUNX1/LEP/ITPKB/PDE1B/TNFSF4/FOXJ1/POU2AF1/ERBB2/PBX1/IFNL1/EZH2/CD80/IL4I1	27
GO:0051092	GO:0051092	positive regulation of NF-kappaB transcription factor activity	14/437	159/18614	2.38691419065917e-05	0.00019228367863604	0.00011544108461225	TLR2/LTF/TLR3/S100A12/TFRC/CAV1/S100A8/PRKCB/CD36/CAMK2A/NOD2/NTSR1/AR/TNFSF11	14
GO:0072001	GO:0072001	renal system development	21/437	320/18614	2.41751854400145e-05	0.000194108995361168	0.000116536947474893	MME/IL6R/MMP9/ACE/BMP6/EGR1/STAT1/ANGPT1/CTNNBIP1/FGF2/FOXJ1/PBX1/FGF10/RGN/ADIPOQ/ANGPT2/LIF/AGTR1/CXCR2/HELLS/SOX11	21
GO:0014068	GO:0014068	positive regulation of phosphatidylinositol 3-kinase signaling	10/437	83/18614	2.4177132154442e-05	0.000194108995361168	0.000116536947474893	KIT/OSM/EGF/F2R/ANGPT1/DCN/FGF2/NTRK3/LEP/F2	10
GO:0034341	GO:0034341	response to type II interferon	13/437	139/18614	2.45641633644714e-05	0.000196065891358389	0.000117711806402052	IFNG/CCL11/CCL3/TLR2/CCL7/AQP4/TLR3/CCL18/STAT1/GSN/CYP27B1/SNCA/CCL26	13
GO:0034374	GO:0034374	low-density lipoprotein particle remodeling	5/437	16/18614	2.45853225062521e-05	0.000196065891358389	0.000117711806402052	PLA2G2A/CETP/APOE/AGTR1/PLA2G10	5
GO:0045187	GO:0045187	regulation of circadian sleep/wake cycle	sleep	5/437	16/18614	2.45853225062521e-05	0.000196065891358389	0.000117711806402052	CSF2/DRD2/GHRL/PTGDS/GHRH	5
GO:0046068	GO:0046068	cGMP metabolic process	5/437	16/18614	2.45853225062521e-05	0.000196065891358389	0.000117711806402052	NPPB/NPPC/PDE5A/NPR1/PDE2A	5
GO:0002438	GO:0002438	acute inflammatory response to antigenic stimulus	6/437	26/18614	2.49953190670691e-05	0.000198453192893515	0.000119145067303166	NPY/CNR1/ELANE/FCGR1A/FCGR3A/CXCR2	6
GO:0007274	GO:0007274	neuromuscular synaptic transmission	6/437	26/18614	2.49953190670691e-05	0.000198453192893515	0.000119145067303166	CHRM1/MYLK2/CHRNA1/CHRNA3/CHRNB4/CHAT	6
GO:0043255	GO:0043255	regulation of carbohydrate biosynthetic process	11/437	101/18614	2.5092739634051e-05	0.000198453192893515	0.000119145067303166	IGF2/GCG/EGF/SNCA/LEP/NTSR1/ADCYAP1R1/P2RY1/GPT/ADIPOQ/KAT2B	11
GO:0050764	GO:0050764	regulation of phagocytosis	11/437	101/18614	2.5092739634051e-05	0.000198453192893515	0.000119145067303166	IFNG/TLR2/SFTPD/C4A/CD36/APOA1/NOD2/FCGR1A/PRKCG/ADIPOQ/RAB27A	11
GO:0061337	GO:0061337	cardiac conduction	11/437	101/18614	2.5092739634051e-05	0.000198453192893515	0.000119145067303166	KCNH2/CAV1/KCNA5/ISL1/ACE2/ATP2B4/TRPC1/SLC8A2/ATP2B2/KCNE2/ATP1A2	11
GO:0006636	GO:0006636	unsaturated fatty acid biosynthetic process	8/437	52/18614	2.63371225270582e-05	0.000207606177407505	0.000124640231880989	EDN2/PTGDS/PTGS1/ANXA1/ELOVL4/PTGIS/ALOX12/PLA2G10	8
GO:0010543	GO:0010543	regulation of platelet activation	8/437	52/18614	2.63371225270582e-05	0.000207606177407505	0.000124640231880989	IL6/CTSG/THBD/F2/APOE/MMRN1/ABAT/ALOX12	8
GO:0052547	GO:0052547	regulation of peptidase activity	25/437	425/18614	2.66471893698658e-05	0.000209703706443713	0.000125899522470097	KNG1/LTF/SLPI/MMP9/TIMP1/F2R/LAMP3/XDH/SERPINE1/CAV1/S100A8/BIRC5/NR4A1/GSN/SNCA/VTN/KLF4/CST1/SERPINA6/RECK/CSTA/SLCO1B3/WNT3A/SERPINA3/FABP1	25
GO:0007269	GO:0007269	neurotransmitter secretion	13/437	141/18614	2.85923598007003e-05	0.000224271322186743	0.000134645461665348	TACR2/NPY/PRKCB/NR4A1/CAMK2A/SNCA/HTR1B/PRKCG/P2RY1/CADPS/CHRNA3/CHRNB4/SLC18A3	13
GO:0099643	GO:0099643	signal release from synapse	13/437	141/18614	2.85923598007003e-05	0.000224271322186743	0.000134645461665348	TACR2/NPY/PRKCB/NR4A1/CAMK2A/SNCA/HTR1B/PRKCG/P2RY1/CADPS/CHRNA3/CHRNB4/SLC18A3	13
GO:0015909	GO:0015909	long-chain fatty acid transport	9/437	68/18614	2.88412018665807e-05	0.000225851710511861	0.000135594277205253	DRD2/ACE/PLA2G2A/ANXA1/CD36/NTSR1/APOE/FABP1/PLA2G10	9
GO:0052652	GO:0052652	cyclic purine nucleotide metabolic process	7/437	39/18614	3.00880057537301e-05	0.000235229015474654	0.000141224116738819	ADCY10/NPPB/NPPC/PDE5A/NPR1/PDE8B/PDE2A	7
GO:1904951	GO:1904951	positive regulation of establishment of protein localization	21/437	325/18614	3.03830773701846e-05	0.00023673434793958	0.00014212787109637	IFNG/TLR2/GHRL/CEMIP/GCG/CHRM1/FGA/BMP6/F2RL2/PRKCB/GLUL/ITPR1/LEP/ISL1/GNA11/CASR/ERBB2/F2/ABAT/ABCC8/MYRIP	21
GO:0010874	GO:0010874	regulation of cholesterol efflux	8/437	53/18614	3.03900915524284e-05	0.00023673434793958	0.00014212787109637	EGF/CAV1/APOA1/CETP/APOE/CES1/ADIPOQ/PLA2G10	8
GO:0002698	GO:0002698	negative regulation of immune effector process	12/437	122/18614	3.04294726959452e-05	0.00023673434793958	0.00014212787109637	ENPP3/CD55/ANXA1/ANGPT1/APOA1/NOD2/IL13RA2/HAVCR2/TNFSF4/FOXJ1/IFNL1/IL4I1	12
GO:0001889	GO:0001889	liver development	13/437	142/18614	3.08146648405234e-05	0.00023934061339488	0.000143692591061587	IL6/PCNA/JUN/ADA/ANXA1/CYP1A1/VTN/RGN/BAAT/EZH2/UGT1A1/UGT1A8/WNT3A	13
GO:0001963	GO:0001963	synaptic transmission	dopaminergic	6/437	27/18614	3.15038141635993e-05	0.000243503549021402	0.000146191886931656	DRD2/SLC6A3/DRD1/SLC6A4/SNCA/RAB3B	6
GO:0009065	GO:0009065	glutamine family amino acid catabolic process	6/437	27/18614	3.15038141635993e-05	0.000243503549021402	0.000146191886931656	DAO/NOS1/GLUL/GAD1/ATP2B4/OAT	6
GO:0060259	GO:0060259	regulation of feeding behavior	6/437	27/18614	3.15038141635993e-05	0.000243503549021402	0.000146191886931656	NPY/GHRL/CNR1/UCN/OPRK1/MC1R	6
GO:0002761	GO:0002761	regulation of myeloid leukocyte differentiation	12/437	123/18614	3.3015947208586e-05	0.00025472349225663	0.000152927988641122	IFNG/CCL3/LTF/FOS/TLR3/CTNNBIP1/RUNX1/GPR55/POU4F1/ADIPOQ/LIF/TNFSF11	12
GO:0019915	GO:0019915	lipid storage	10/437	86/18614	3.30622440148572e-05	0.00025472349225663	0.000152927988641122	IL6/CRP/CAV1/CD36/APOA1/MSR1/LEP/APOE/CES1/PLA2G10	10
GO:0014074	GO:0014074	response to purine-containing compound	13/437	143/18614	3.31863870783135e-05	0.000255267548349157	0.000153254622840429	FOS/ADA/THBD/SLC6A3/SLC6A4/STAT1/P2RY12/PDE3A/P2RY2/P2RY1/ADIPOQ/CHEK1/PDE2A	13
GO:0055119	GO:0055119	relaxation of cardiac muscle	5/437	17/18614	3.41593444267097e-05	0.000261906613458165	0.00015724050912278	CHGA/PDE5A/RGS2/GSN/ATP1A2	5
GO:0090494	GO:0090494	dopamine uptake	5/437	17/18614	3.41593444267097e-05	0.000261906613458165	0.00015724050912278	DRD2/SLC6A3/DRD1/SNCA/RAB3B	5
GO:0007632	GO:0007632	visual behavior	8/437	54/18614	3.49518854745894e-05	0.000267553036642563	0.000160630444353946	KIT/DRD2/B3GAT1/DRD1/PDE1B/PDE8B/ABCC8/ATP1A2	8
GO:0009187	GO:0009187	cyclic nucleotide metabolic process	7/437	40/18614	3.5739924794546e-05	0.000271796274920979	0.000163177951415405	ADCY10/NPPB/NPPC/PDE5A/NPR1/PDE8B/PDE2A	7
GO:0032570	GO:0032570	response to progesterone	7/437	40/18614	3.5739924794546e-05	0.000271796274920979	0.000163177951415405	GABRB1/TLR2/FOS/TACR1/CAV1/OXTR/SOX10	7
GO:0043267	GO:0043267	negative regulation of potassium ion transport	7/437	40/18614	3.5739924794546e-05	0.000271796274920979	0.000163177951415405	VIP/KCNH2/GRP/NOS1/RGS4/CAV1/KCNE2	7
GO:0007613	GO:0007613	memory	12/437	124/18614	3.57911639023642e-05	0.000271796274920979	0.000163177951415405	TACR1/DRD2/CNR1/DRD1/SLC6A4/OXTR/S100B/APOE/SLC8A2/SGK1/ABCC8/SLC2A4	12
GO:0030301	GO:0030301	cholesterol transport	12/437	124/18614	3.57911639023642e-05	0.000271796274920979	0.000163177951415405	EGF/CAV1/CD36/APOA1/MSR1/LEP/CETP/APOE/CES1/ADIPOQ/APOA4/PLA2G10	12
GO:0061008	GO:0061008	hepaticobiliary system development	13/437	145/18614	3.8412097385884e-05	0.000291235759035423	0.000174848807446414	IL6/PCNA/JUN/ADA/ANXA1/CYP1A1/VTN/RGN/BAAT/EZH2/UGT1A1/UGT1A8/WNT3A	13
GO:0030856	GO:0030856	regulation of epithelial cell differentiation	14/437	166/18614	3.85776689885414e-05	0.000292026830803736	0.000175323742103313	IFNG/MMP9/BMP6/XDH/SERPINE1/CAV1/STAT1/CLDN5/FGF2/CYP27B1/FOXJ1/FGF10/EZH2/LIF	14
GO:0032104	GO:0032104	regulation of response to extracellular stimulus	6/437	28/18614	3.93062919419597e-05	0.000295665151847328	0.00017750807584614	NPY/GHRL/UCN/CYP27B1/LEP/PRKCG	6
GO:0032107	GO:0032107	regulation of response to nutrient levels	6/437	28/18614	3.93062919419597e-05	0.000295665151847328	0.00017750807584614	NPY/GHRL/UCN/CYP27B1/LEP/PRKCG	6
GO:0032958	GO:0032958	inositol phosphate biosynthetic process	6/437	28/18614	3.93062919419597e-05	0.000295665151847328	0.00017750807584614	FGF2/SNCA/NTSR1/ITPKB/ADCYAP1R1/P2RY1	6
GO:0043949	GO:0043949	regulation of cAMP-mediated signaling	6/437	28/18614	3.93062919419597e-05	0.000295665151847328	0.00017750807584614	GNAI1/UCN/PDE3A/ADCYAP1R1/LPAR1/PDE2A	6
GO:0002027	GO:0002027	regulation of heart rate	11/437	106/18614	3.9519570100853e-05	0.000296801306788926	0.000178190187607659	KCNH2/DRD2/EDN3/EDN2/ADA/ADRA1A/RGS4/CAV1/KCNA5/ISL1/KCNE2	11
GO:0042743	GO:0042743	hydrogen peroxide metabolic process	8/437	55/18614	4.00719490092393e-05	0.000299534678409189	0.000179831218124288	MAOB/MMP3/SNCA/CYP1A1/HBA1/HP/HBB/APOA4	8
GO:0050805	GO:0050805	negative regulation of synaptic transmission	8/437	55/18614	4.00719490092393e-05	0.000299534678409189	0.000179831218124288	DRD2/BCHE/DRD1/SLC6A4/HTR1B/GRIK2/ADIPOQ/GRM2	8
GO:0061900	GO:0061900	glial cell activation	8/437	55/18614	4.00719490092393e-05	0.000299534678409189	0.000179831218124288	IL6/IFNG/CCL3/TLR2/JUN/TLR3/MMP8/SNCA	8
GO:0050672	GO:0050672	negative regulation of lymphocyte proliferation	10/437	88/18614	4.04248813953883e-05	0.000301699936423485	0.000181131171065738	SFTPD/IL2RA/PLA2G2A/PDE5A/HAVCR2/FOXJ1/ERBB2/CD80/SOX11/IL4I1	10
GO:0033344	GO:0033344	cholesterol efflux	9/437	71/18614	4.0963594775138e-05	0.000305242786691614	0.000183258187151933	EGF/CAV1/APOA1/CETP/APOE/CES1/ADIPOQ/APOA4/PLA2G10	9
GO:0010001	GO:0010001	glial cell differentiation	17/437	235/18614	4.28775329282856e-05	0.000319006169321363	0.000191521290031918	IL6/IFNG/TLR2/MAPK3/DRD1/S100A8/TRPC4/FGF2/VTN/NTRK3/SOX10/ERBB2/F2/FGF10/LPAR1/LIF/SOX11	17
GO:0006865	GO:0006865	amino acid transport	13/437	147/18614	4.4341329625749e-05	0.000329382867578188	0.000197751133926934	RGS4/RGS2/TRPC4/SNCA/HTR1B/LEP/NTSR1/GRM1/SLC7A8/ACE2/ABAT/GRM2/ATP1A2	13
GO:0042098	GO:0042098	T cell proliferation	16/437	213/18614	4.56598469219894e-05	0.000338649782225455	0.000203314698580357	IL6/CD55/IGF2/SFTPD/IL2RA/PLA2G2A/PDE5A/TFRC/ANXA1/LEP/HAVCR2/TNFSF4/FOXJ1/ERBB2/CD80/IL4I1	16
GO:0042130	GO:0042130	negative regulation of T cell proliferation	9/437	72/18614	4.58575938256544e-05	0.00033958829961886	0.000203878154962046	SFTPD/IL2RA/PLA2G2A/PDE5A/HAVCR2/FOXJ1/ERBB2/CD80/IL4I1	9
GO:0032769	GO:0032769	negative regulation of monooxygenase activity	5/437	18/18614	4.63883881481822e-05	0.000341398492405372	0.000204964937886705	CNR1/CAV1/CYP27B1/SNCA/ATP2B4	5
GO:0043116	GO:0043116	negative regulation of vascular permeability	5/437	18/18614	4.63883881481822e-05	0.000341398492405372	0.000204964937886705	ANGPT1/CLDN5/PDE3A/ABCC8/PDE2A	5
GO:0050802	GO:0050802	circadian sleep/wake cycle	sleep	5/437	18/18614	4.63883881481822e-05	0.000341398492405372	0.000204964937886705	CSF2/DRD2/GHRL/PTGDS/GHRH	5
GO:0090493	GO:0090493	catecholamine uptake	5/437	18/18614	4.63883881481822e-05	0.000341398492405372	0.000204964937886705	DRD2/SLC6A3/DRD1/SNCA/RAB3B	5
GO:0045637	GO:0045637	regulation of myeloid cell differentiation	16/437	214/18614	4.83077827365383e-05	0.000354976603806704	0.00021311680973706	IFNG/CCL3/LTF/FOS/SCIN/TLR3/THPO/STAT1/CTNNBIP1/RUNX1/GPR55/POU4F1/ITPKB/ADIPOQ/LIF/TNFSF11	16
GO:0048245	GO:0048245	eosinophil chemotaxis	6/437	29/18614	4.85846911902289e-05	0.000356462141978772	0.000214008680222547	CCL11/CCL3/CCL7/SCG2/CCL18/CCL26	6
GO:0052548	GO:0052548	regulation of endopeptidase activity	21/437	336/18614	4.93218424834614e-05	0.000361314695550887	0.000216922001059124	KNG1/LTF/MMP9/TIMP1/F2R/LAMP3/XDH/SERPINE1/S100A8/BIRC5/NR4A1/GSN/SNCA/VTN/KLF4/CST1/SERPINA6/RECK/WNT3A/SERPINA3/FABP1	21
GO:1902106	GO:1902106	negative regulation of leukocyte differentiation	11/437	109/18614	5.12237242020865e-05	0.000374671688220476	0.000224941120164151	CCL3/LTF/TLR3/ANXA1/RUNX1/GPR55/TNFSF4/FOXJ1/ERBB2/IFNL1/ADIPOQ	11
GO:0046683	GO:0046683	response to organophosphorus	12/437	129/18614	5.29169607406493e-05	0.000386463990462721	0.000232020848254318	FOS/THBD/SLC6A3/SLC6A4/STAT1/P2RY12/PDE3A/P2RY2/P2RY1/ADIPOQ/LPAR1/PDE2A	12
GO:0001894	GO:0001894	tissue homeostasis	18/437	263/18614	5.32015413379965e-05	0.000387355955176955	0.000232556355868784	IL6/ALB/ADRB2/LTF/F2R/TFRC/ANGPT1/CLDN5/NOD2/GPR55/ABCC8/HSPB1/JAM3/MUC4/MUC6/TNFSF11/KRT1/SERPINA3	18
GO:0060249	GO:0060249	anatomical structure homeostasis	18/437	263/18614	5.32015413379965e-05	0.000387355955176955	0.000232556355868784	IL6/ALB/ADRB2/LTF/F2R/TFRC/ANGPT1/CLDN5/NOD2/GPR55/ABCC8/HSPB1/JAM3/MUC4/MUC6/TNFSF11/KRT1/SERPINA3	18
GO:2000377	GO:2000377	regulation of reactive oxygen species metabolic process	13/437	150/18614	5.47271708459772e-05	0.000397856520982416	0.000238860565951633	MMP3/CRP/XDH/CD36/MMP8/SNCA/LEP/F2/ACE2/CDKN1A/HP/RAB27A/AGTR1	13
GO:0001820	GO:0001820	serotonin secretion	4/437	10/18614	5.62445104745985e-05	0.000406409197656607	0.000243995324546903	MAOB/CNR1/SLC6A4/HTR1B	4
GO:0042135	GO:0042135	neurotransmitter catabolic process	4/437	10/18614	5.62445104745985e-05	0.000406409197656607	0.000243995324546903	MAOB/MAOA/BCHE/ABAT	4
GO:0070472	GO:0070472	regulation of uterine smooth muscle contraction	4/437	10/18614	5.62445104745985e-05	0.000406409197656607	0.000243995324546903	TACR2/TACR1/OXTR/ABAT	4
GO:1905918	GO:1905918	regulation of CoA-transferase activity	4/437	10/18614	5.62445104745985e-05	0.000406409197656607	0.000243995324546903	APOA1/APOE/AGTR1/APOA4	4
GO:0016525	GO:0016525	negative regulation of angiogenesis	13/437	151/18614	5.86298891288258e-05	0.000423004449705552	0.00025395859293002	GHRL/CXCL10/NPPB/SERPINE1/STAT1/DCN/CLDN5/KLF4/NPR1/ATP2B4/ABCC8/ANGPT2/KLK3	13
GO:0007202	GO:0007202	activation of phospholipase C activity	6/437	30/18614	5.95360895819411e-05	0.00042889367253214	0.000257494297444554	GNA15/ADRA1A/GPR55/P2RY12/ADCYAP1R1/LPAR1	6
GO:0010544	GO:0010544	negative regulation of platelet activation	5/437	19/18614	6.17461851506976e-05	0.000444144128180508	0.000266650192283715	THBD/F2/APOE/ABAT/ALOX12	5
GO:0002699	GO:0002699	positive regulation of immune effector process	18/437	267/18614	6.46673293549854e-05	0.000464455562792056	0.000278844540021497	IL6/IFNG/KIT/ADGRE2/ENPP3/CD55/TLR3/TFRC/ANXA1/CD36/NOD2/IL13RA2/TNFSF4/FCGR1A/PGC/CD80/KLK3/NCR3	18
GO:1901606	GO:1901606	alpha-amino acid catabolic process	10/437	93/18614	6.52045733504716e-05	0.000467609940313382	0.000280738329265188	DAO/NOS1/GLUL/GLDC/GAD1/ATP2B4/OAT/GPT/AGXT2/IL4I1	10
GO:0035249	GO:0035249	synaptic transmission	glutamatergic	11/437	112/18614	6.57892661766105e-05	0.000471094610204588	0.000282830415679438	DRD2/CNR1/UCN/DRD1/OXTR/HTR1B/GLUL/GRM1/GRIK2/GRM2/ATP1A2	11
GO:0034763	GO:0034763	negative regulation of transmembrane transport	13/437	153/18614	6.71662172521594e-05	0.00047951450610112	0.000287885456863967	KCNH2/GRP/MMP9/ACE/NOS1/RGS4/CAV1/PRKCB/RGS2/LEP/NTSR1/KCNE2/ATP1A2	13
GO:2000181	GO:2000181	negative regulation of blood vessel morphogenesis	13/437	153/18614	6.71662172521594e-05	0.00047951450610112	0.000287885456863967	GHRL/CXCL10/NPPB/SERPINE1/STAT1/DCN/CLDN5/KLF4/NPR1/ATP2B4/ABCC8/ANGPT2/KLK3	13
GO:1904407	GO:1904407	positive regulation of nitric oxide metabolic process	7/437	44/18614	6.77551673867065e-05	0.00048299610353842	0.000289975698673341	IFNG/NPY/CD36/MMP8/KLF4/AGXT2/HBB	7
GO:0006694	GO:0006694	steroid biosynthetic process	14/437	175/18614	6.87626682500643e-05	0.00048944651475307	0.000293848323079615	IFNG/CYP3A4/CYP11A1/BMP6/EGR1/CYP27B1/CYP1A1/LEP/APOE/PBX1/PDE8B/CES1/ABCB11/BAAT	14
GO:1903036	GO:1903036	positive regulation of response to wounding	9/437	76/18614	7.06697372239489e-05	0.000502271202415816	0.000301547862968297	THBD/F2R/PLAU/SERPINE1/MYLK/ANXA1/CD36/VTN/F2	9
GO:1901343	GO:1901343	negative regulation of vasculature development	13/437	154/18614	7.18247175566543e-05	0.000509720354207864	0.000306020099865445	GHRL/CXCL10/NPPB/SERPINE1/STAT1/DCN/CLDN5/KLF4/NPR1/ATP2B4/ABCC8/ANGPT2/KLK3	13
GO:0040018	GO:0040018	positive regulation of multicellular organism growth	6/437	31/18614	7.23729859447104e-05	0.000512848098024255	0.000307897899068761	IGF2/DRD2/GHRL/SLC6A3/GHR/GHRH	6
GO:0019748	GO:0019748	secondary metabolic process	8/437	60/18614	7.60176695166291e-05	0.000537875765467069	0.000322923724949604	CYP2D6/CYP3A4/CYP1A1/FMO1/TRPC1/UGT1A8/FMO2/MC1R	8
GO:0001780	GO:0001780	neutrophil homeostasis	5/437	20/18614	8.07474567189579e-05	0.000566300913371633	0.000339989291448244	IL6/ANXA1/ITPKB/JAM3/CXCR2	5
GO:0009110	GO:0009110	vitamin biosynthetic process	5/437	20/18614	8.07474567189579e-05	0.000566300913371633	0.000339989291448244	IFNG/CYP3A4/CYP27B1/RGN/PSAT1	5
GO:0032098	GO:0032098	regulation of appetite	5/437	20/18614	8.07474567189579e-05	0.000566300913371633	0.000339989291448244	NPY/GHRL/HTR2C/UCN/LEP	5
GO:0042359	GO:0042359	vitamin D metabolic process	5/437	20/18614	8.07474567189579e-05	0.000566300913371633	0.000339989291448244	IFNG/CYP3A4/CYP11A1/CYP27B1/CYP1A1	5
GO:0042749	GO:0042749	regulation of circadian sleep/wake cycle	5/437	20/18614	8.07474567189579e-05	0.000566300913371633	0.000339989291448244	CSF2/DRD2/GHRL/PTGDS/GHRH	5
GO:0043691	GO:0043691	reverse cholesterol transport	5/437	20/18614	8.07474567189579e-05	0.000566300913371633	0.000339989291448244	APOA1/CETP/APOE/CES1/APOA4	5
GO:1903707	GO:1903707	negative regulation of hemopoiesis	11/437	115/18614	8.37693605310832e-05	0.000586631542397556	0.000352195162909879	CCL3/LTF/TLR3/ANXA1/RUNX1/GPR55/TNFSF4/FOXJ1/ERBB2/IFNL1/ADIPOQ	11
GO:0045807	GO:0045807	positive regulation of endocytosis	10/437	96/18614	8.55246897643996e-05	0.000595773849926382	0.000357683917360973	DRD2/EGF/SERPINE1/APLN/CD36/ANGPT1/SNCA/VTN/APOE/WNT3A	10
GO:0031279	GO:0031279	regulation of cyclase activity	8/437	61/18614	8.57211280295896e-05	0.000595773849926382	0.000357683917360973	ADRB2/MAPK3/NOS1/DRD1/ADRB3/NPR3/GRM2/GALR1	8
GO:0034113	GO:0034113	heterotypic cell-cell adhesion	8/437	61/18614	8.57211280295896e-05	0.000595773849926382	0.000357683917360973	FGA/IL1RN/APOA1/KLF4/ITGAX/ADIPOQ/ITGB7/JAM3	8
GO:0002775	GO:0002775	antimicrobial peptide production	4/437	11/18614	8.67465219835336e-05	0.000595773849926382	0.000357683917360973	ELANE/NOD2/PGC/KLK3	4
GO:0034115	GO:0034115	negative regulation of heterotypic cell-cell adhesion	4/437	11/18614	8.67465219835336e-05	0.000595773849926382	0.000357683917360973	IL1RN/APOA1/KLF4/ADIPOQ	4
GO:0060453	GO:0060453	regulation of gastric acid secretion	4/437	11/18614	8.67465219835336e-05	0.000595773849926382	0.000357683917360973	UCN/PTGER3/OXTR/SGK1	4
GO:0070471	GO:0070471	uterine smooth muscle contraction	4/437	11/18614	8.67465219835336e-05	0.000595773849926382	0.000357683917360973	TACR2/TACR1/OXTR/ABAT	4
GO:0070587	GO:0070587	regulation of cell-cell adhesion involved in gastrulation	4/437	11/18614	8.67465219835336e-05	0.000595773849926382	0.000357683917360973	IL1RN/APOA1/KLF4/ADIPOQ	4
GO:0070944	GO:0070944	neutrophil-mediated killing of bacterium	4/437	11/18614	8.67465219835336e-05	0.000595773849926382	0.000357683917360973	CTSG/ELANE/F2/TREM1	4
GO:0099105	GO:0099105	ion channel modulating	G protein-coupled receptor signaling pathway	4/437	11/18614	8.67465219835336e-05	0.000595773849926382	0.000357683917360973	F2RL2/ITPR1/GNA11/F2	4
GO:0099566	GO:0099566	regulation of postsynaptic cytosolic calcium ion concentration	4/437	11/18614	8.67465219835336e-05	0.000595773849926382	0.000357683917360973	ITPR1/GRM1/SLC8A2/ATP2B2	4
GO:2000253	GO:2000253	positive regulation of feeding behavior	4/437	11/18614	8.67465219835336e-05	0.000595773849926382	0.000357683917360973	NPY/GHRL/OPRK1/MC1R	4
GO:0055117	GO:0055117	regulation of cardiac muscle contraction	9/437	78/18614	8.68011017431116e-05	0.000595773849926382	0.000357683917360973	CHGA/PDE5A/ADRA1A/NOS1/UCN/CAV1/RGS2/ACE2/ATP1A2	9
GO:0001516	GO:0001516	prostaglandin biosynthetic process	6/437	32/18614	8.73235313689538e-05	0.000595773849926382	0.000357683917360973	EDN2/PTGDS/PTGS1/ANXA1/PTGIS/PLA2G10	6
GO:0035590	GO:0035590	purinergic nucleotide receptor signaling pathway	6/437	32/18614	8.73235313689538e-05	0.000595773849926382	0.000357683917360973	ADA/CTSG/P2RY12/P2RY2/P2RY1/P2RY14	6
GO:0046457	GO:0046457	prostanoid biosynthetic process	6/437	32/18614	8.73235313689538e-05	0.000595773849926382	0.000357683917360973	EDN2/PTGDS/PTGS1/ANXA1/PTGIS/PLA2G10	6
GO:0050482	GO:0050482	arachidonic acid secretion	6/437	32/18614	8.73235313689538e-05	0.000595773849926382	0.000357683917360973	DRD2/ACE/PLA2G2A/ANXA1/NTSR1/PLA2G10	6
GO:1903963	GO:1903963	arachidonate transport	6/437	32/18614	8.73235313689538e-05	0.000595773849926382	0.000357683917360973	DRD2/ACE/PLA2G2A/ANXA1/NTSR1/PLA2G10	6
GO:0071346	GO:0071346	cellular response to type II interferon	11/437	116/18614	9.0628207511336e-05	0.000617437030887945	0.000370689811174187	IFNG/CCL11/CCL3/TLR2/CCL7/AQP4/TLR3/CCL18/STAT1/GSN/CCL26	11
GO:0071827	GO:0071827	plasma lipoprotein particle organization	7/437	46/18614	9.08918566215597e-05	0.000618349877643678	0.000371237855710853	PLA2G2A/APOA1/CETP/APOE/AGTR1/APOA4/PLA2G10	7
GO:0006942	GO:0006942	regulation of striated muscle contraction	10/437	97/18614	9.33920430454568e-05	0.000634453922056672	0.000380906218449007	CHGA/PDE5A/ADRA1A/NOS1/UCN/CAV1/NR4A1/RGS2/ACE2/ATP1A2	10
GO:0051960	GO:0051960	regulation of nervous system development	25/437	461/18614	9.90919936842143e-05	0.000672218659857778	0.000403578981539362	IL6/IFNG/KIT/CCL11/TLR2/MME/DRD2/GHRL/ACE/CXCL12/OXTR/FGF2/NTRK3/SOX10/POU4F1/ITGAX/LPAR3/F2/EZH2/ABCC8/TIAM1/LIF/CAMK2B/WNT3A/SOX11	25
GO:0002275	GO:0002275	myeloid cell activation involved in immune response	10/437	98/18614	0.000101864037344841	0.000689340098273205	0.000413858155699223	IFNG/KIT/ADGRE2/CHGA/ENPP3/CCL3/GRP/PTGDS/IL13RA2/HAVCR2	10
GO:0015918	GO:0015918	sterol transport	12/437	138/18614	0.000101904963154248	0.000689340098273205	0.000413858155699223	EGF/CAV1/CD36/APOA1/MSR1/LEP/CETP/APOE/CES1/ADIPOQ/APOA4/PLA2G10	12
GO:0002029	GO:0002029	desensitization of G protein-coupled receptor signaling pathway	5/437	21/18614	0.000103947218350583	0.000700175542816287	0.000420363416463851	ADRB2/DRD2/APLN/SAG/HTR1B	5
GO:0022410	GO:0022410	circadian sleep/wake cycle process	5/437	21/18614	0.000103947218350583	0.000700175542816287	0.000420363416463851	CSF2/DRD2/GHRL/PTGDS/GHRH	5
GO:0051590	GO:0051590	positive regulation of neurotransmitter transport	5/437	21/18614	0.000103947218350583	0.000700175542816287	0.000420363416463851	TACR2/DRD2/SNCA/SLC18A3/RAB3B	5
GO:0072677	GO:0072677	eosinophil migration	6/437	33/18614	0.000104631709334596	0.000703018016979967	0.000422069948722674	CCL11/CCL3/CCL7/SCG2/CCL18/CCL26	6
GO:0140353	GO:0140353	lipid export from cell	7/437	47/18614	0.000104664036916707	0.000703018016979967	0.000422069948722674	GHRL/BMP6/LEP/GALR1/AGTR1/TNFSF11/PLA2G10	7
GO:0050767	GO:0050767	regulation of neurogenesis	22/437	381/18614	0.000105501336390583	0.000707645391345559	0.00042484807903233	IL6/IFNG/KIT/CCL11/TLR2/MME/DRD2/ACE/CXCL12/FGF2/NTRK3/SOX10/POU4F1/LPAR3/F2/EZH2/ABCC8/TIAM1/LIF/CAMK2B/WNT3A/SOX11	22
GO:0031638	GO:0031638	zymogen activation	8/437	63/18614	0.000108220534284495	0.000724864786520724	0.000435186063355745	THBD/FGA/PLAU/SERPINE1/MASP1/RUNX1/KLK1/F11	8
GO:0006721	GO:0006721	terpenoid metabolic process	10/437	99/18614	0.000110977619450809	0.000742289294755831	0.000445647191121577	CYP2D6/CYP3A4/ADH7/CYP2C19/CYP2C9/CYP1A1/UGT1A1/UGT1A8/ADH1B/ADH1C	10
GO:0043299	GO:0043299	leukocyte degranulation	9/437	81/18614	0.00011672135278764	0.000779613629473748	0.000468055550025625	KIT/ADGRE2/CHGA/CCL3/GRP/PTGDS/IL13RA2/RAB27A/FCGR3A	9
GO:0046165	GO:0046165	alcohol biosynthetic process	12/437	140/18614	0.000116966005008614	0.000780155073966548	0.000468380616302438	CYP3A4/BMP6/FGF2/CYP27B1/SNCA/LEP/NTSR1/ITPKB/APOE/ADCYAP1R1/P2RY1/CES1	12
GO:0007623	GO:0007623	circadian rhythm	15/437	207/18614	0.000117454730483137	0.000782253656271162	0.000469640539240834	CSF2/MAPK10/DRD2/GHRL/PTGDS/EGR1/TPH1/SLC6A4/HTR7/LEP/GNA11/GHRH/PRKCG/ADIPOQ/EZH2	15
GO:1902107	GO:1902107	positive regulation of leukocyte differentiation	14/437	184/18614	0.000117772724932417	0.000782253656271162	0.000469640539240834	IFNG/FOS/ADA/IL2RA/ANXA1/CTNNBIP1/RUNX1/POU4F1/ITPKB/TNFSF4/CD80/LIF/TNFSF11/IL4I1	14
GO:1903708	GO:1903708	positive regulation of hemopoiesis	14/437	184/18614	0.000117772724932417	0.000782253656271162	0.000469640539240834	IFNG/FOS/ADA/IL2RA/ANXA1/CTNNBIP1/RUNX1/POU4F1/ITPKB/TNFSF4/CD80/LIF/TNFSF11/IL4I1	14
GO:0051962	GO:0051962	positive regulation of nervous system development	18/437	280/18614	0.00011845796367332	0.000785710749315807	0.000471716069382083	IL6/IFNG/KIT/TLR2/MME/DRD2/GHRL/ACE/CXCL12/OXTR/FGF2/SOX10/LPAR3/TIAM1/LIF/CAMK2B/WNT3A/SOX11	18
GO:0036230	GO:0036230	granulocyte activation	7/437	48/18614	0.000120086026886605	0.000795403141975304	0.000477535077677727	CXCL8/ENPP3/CCL3/CTSG/PLA2G2A/ANXA1/CXCR2	7
GO:0048247	GO:0048247	lymphocyte chemotaxis	8/437	64/18614	0.000121179257545273	0.000801531039158677	0.000481214074783768	CCL11/CCL3/CCL7/CXCL10/CCL18/CCL26/S100A7/CXCL11	8
GO:0051604	GO:0051604	protein maturation	20/437	332/18614	0.000122562648311743	0.000809558545427568	0.000486033537553494	MME/CMA1/CTSG/THBD/ACE/BCHE/FGA/PLAU/SERPINE1/GSN/MASP1/RUNX1/CPN1/KLK1/F11/CPA3/ACE2/DPP4/KAT2B/CPE	20
GO:0051101	GO:0051101	regulation of DNA binding	11/437	120/18614	0.000123075696824323	0.000811822957337752	0.000487393019381462	IFNG/JUN/MMP9/EGF/MMP8/CTNNBIP1/KLF4/ISL1/POU4F1/LIF/SOX11	11
GO:0050769	GO:0050769	positive regulation of neurogenesis	16/437	232/18614	0.000125418001388203	0.000826130453895498	0.000495982791183356	IL6/IFNG/KIT/TLR2/MME/DRD2/ACE/CXCL12/FGF2/SOX10/LPAR3/TIAM1/LIF/CAMK2B/WNT3A/SOX11	16
GO:0014051	GO:0014051	gamma-aminobutyric acid secretion	4/437	12/18614	0.000127710593909372	0.000832038008680046	0.000499529501629984	TRPC4/HTR1B/NTSR1/ABAT	4
GO:0014831	GO:0014831	gastro-intestinal system smooth muscle contraction	4/437	12/18614	0.000127710593909372	0.000832038008680046	0.000499529501629984	KIT/TACR2/GHRL/PTGER3	4
GO:0031650	GO:0031650	regulation of heat generation	4/437	12/18614	0.000127710593909372	0.000832038008680046	0.000499529501629984	CNR1/PTGER3/ABAT/TNFSF11	4
GO:0034370	GO:0034370	triglyceride-rich lipoprotein particle remodeling	4/437	12/18614	0.000127710593909372	0.000832038008680046	0.000499529501629984	APOA1/CETP/APOE/APOA4	4
GO:0034372	GO:0034372	very-low-density lipoprotein particle remodeling	4/437	12/18614	0.000127710593909372	0.000832038008680046	0.000499529501629984	APOA1/CETP/APOE/APOA4	4
GO:0035810	GO:0035810	positive regulation of urine volume	4/437	12/18614	0.000127710593909372	0.000832038008680046	0.000499529501629984	DRD2/NPPB/NPR1/NPR3	4
GO:0070586	GO:0070586	cell-cell adhesion involved in gastrulation	4/437	12/18614	0.000127710593909372	0.000832038008680046	0.000499529501629984	IL1RN/APOA1/KLF4/ADIPOQ	4
GO:0070943	GO:0070943	neutrophil-mediated killing of symbiont cell	4/437	12/18614	0.000127710593909372	0.000832038008680046	0.000499529501629984	CTSG/ELANE/F2/TREM1	4
GO:0048167	GO:0048167	regulation of synaptic plasticity	15/437	209/18614	0.000130696236203928	0.000850327899667847	0.000510510178035017	KIT/MME/DRD2/ACE/DRD1/CAMK2A/SNCA/S100B/APOE/PRKCG/SLC8A2/GRIK2/GRM2/SLC18A3/CAMK2B	15
GO:0003085	GO:0003085	negative regulation of systemic arterial blood pressure	5/437	22/18614	0.000131939879379973	0.000853760223559147	0.000512570837554134	ADRB2/NPPB/ADRA1A/ADRB3/NTSR1	5
GO:0009713	GO:0009713	catechol-containing compound biosynthetic process	5/437	22/18614	0.000131939879379973	0.000853760223559147	0.000512570837554134	HDC/DAO/PNMT/SLC6A3/SNCA	5
GO:0022401	GO:0022401	negative adaptation of signaling pathway	5/437	22/18614	0.000131939879379973	0.000853760223559147	0.000512570837554134	ADRB2/DRD2/APLN/SAG/HTR1B	5
GO:0042423	GO:0042423	catecholamine biosynthetic process	5/437	22/18614	0.000131939879379973	0.000853760223559147	0.000512570837554134	HDC/DAO/PNMT/SLC6A3/SNCA	5
GO:0043542	GO:0043542	endothelial cell migration	18/437	283/18614	0.000135403318039503	0.000874984313997821	0.00052531311520104	EDN2/SCG2/EGF/S100A12/ANXA1/NR4A1/ANGPT1/DCN/APOA1/FGF2/GLUL/KLF4/APOE/ATP2B4/DPP4/NRP2/HSPB1/ANGPT2	18
GO:0033628	GO:0033628	regulation of cell adhesion mediated by integrin	7/437	49/18614	0.00013730294937743	0.00088486184537968	0.00053124327497384	ADA/PLAU/SERPINE1/P2RY12/DPP4/LIF/JAM3	7
GO:0071825	GO:0071825	protein-lipid complex subunit organization	7/437	49/18614	0.00013730294937743	0.00088486184537968	0.00053124327497384	PLA2G2A/APOA1/CETP/APOE/AGTR1/APOA4/PLA2G10	7
GO:0031348	GO:0031348	negative regulation of defense response	18/437	284/18614	0.000141506621874484	0.0009107221048845	0.000546768962992537	ENPP3/NPY/DRD2/GHRL/ADA/IL2RA/ELANE/APOA1/NOD2/KLF4/ISL1/HAVCR2/PTGIS/SOCS3/APOE/ADIPOQ/KRT1/PLA2G10	18
GO:0002446	GO:0002446	neutrophil mediated immunity	6/437	35/18614	0.000147376786230353	0.000944677276253431	0.00056715458198438	IL6/CTSG/ACE/ELANE/F2/TREM1	6
GO:0018149	GO:0018149	peptide cross-linking	6/437	35/18614	0.000147376786230353	0.000944677276253431	0.00056715458198438	ANXA1/DCN/IVL/FLG/CSTA/KRT1	6
GO:0045777	GO:0045777	positive regulation of blood pressure	6/437	35/18614	0.000147376786230353	0.000944677276253431	0.00056715458198438	TACR1/CNR1/ACE/ADRA1A/OXTR/TAC3	6
GO:0014065	GO:0014065	phosphatidylinositol 3-kinase signaling	12/437	144/18614	0.000152887914540396	0.000978687871735772	0.000587573475874077	KIT/OSM/EGF/F2R/ANGPT1/DCN/FGF2/NTRK3/LEP/ERBB2/F2/FCGR3A	12
GO:0045639	GO:0045639	positive regulation of myeloid cell differentiation	10/437	103/18614	0.000154644409932119	0.000988604813627713	0.000593527296479981	IFNG/FOS/SCIN/THPO/STAT1/CTNNBIP1/RUNX1/POU4F1/LIF/TNFSF11	10
GO:0006692	GO:0006692	prostanoid metabolic process	7/437	50/18614	0.000156467813969071	0.000997586904837566	0.000598919862082568	EDN2/PTGDS/PTGS1/ANXA1/GSTM1/PTGIS/PLA2G10	7
GO:0006693	GO:0006693	prostaglandin metabolic process	7/437	50/18614	0.000156467813969071	0.000997586904837566	0.000598919862082568	EDN2/PTGDS/PTGS1/ANXA1/GSTM1/PTGIS/PLA2G10	7
GO:0035264	GO:0035264	multicellular organism growth	12/437	145/18614	0.000163216559697194	0.00103922533136972	0.000623918266286793	ADRB2/IGF2/DRD2/GHRL/NPPC/SLC6A3/GDF15/ADRB3/GHR/GHRH/GAMT/AR	12
GO:0006925	GO:0006925	inflammatory cell apoptotic process	5/437	23/18614	0.000165358159448049	0.00104726834317098	0.000628747038091416	IL6/ANXA1/NOD2/ITPKB/CXCR2	5
GO:0032891	GO:0032891	negative regulation of organic acid transport	5/437	23/18614	0.000165358159448049	0.00104726834317098	0.000628747038091416	RGS4/RGS2/HTR1B/LEP/ABAT	5
GO:0042745	GO:0042745	circadian sleep/wake cycle	5/437	23/18614	0.000165358159448049	0.00104726834317098	0.000628747038091416	CSF2/DRD2/GHRL/PTGDS/GHRH	5
GO:0048169	GO:0048169	regulation of long-term neuronal synaptic plasticity	5/437	23/18614	0.000165358159448049	0.00104726834317098	0.000628747038091416	KIT/DRD2/SNCA/GRIK2/CAMK2B	5
GO:0051930	GO:0051930	regulation of sensory perception of pain	6/437	36/18614	0.000173381731389402	0.00109517546621994	0.0006575089709016	VIP/CCL3/F2R/OPRK1/NTSR1/GRM1	6
GO:0051931	GO:0051931	regulation of sensory perception	6/437	36/18614	0.000173381731389402	0.00109517546621994	0.0006575089709016	VIP/CCL3/F2R/OPRK1/NTSR1/GRM1	6
GO:0055123	GO:0055123	digestive system development	12/437	146/18614	0.000174135889875857	0.00109848420478566	0.000659495433670747	CXCL8/KIT/CCKBR/NPY/IGF2/ADA/PYY/OXTR/CYP1A1/SOX10/FGF10/SOX11	12
GO:1902895	GO:1902895	positive regulation of miRNA transcription	7/437	51/18614	0.000177741617035174	0.00111974870758354	0.000672261973629524	FOS/JUN/EGR1/APLN/FGF2/KLF4/AR	7
GO:0006787	GO:0006787	porphyrin-containing compound catabolic process	4/437	13/18614	0.000181057991882388	0.00112723963875602	0.000676759293555169	SLCO1B1/UGT1A1/SLCO1B3/BLVRB	4
GO:0007320	GO:0007320	insemination	4/437	13/18614	0.000181057991882388	0.00112723963875602	0.000676759293555169	TAC1/TACR1/SLC6A4/OXTR	4
GO:0033015	GO:0033015	tetrapyrrole catabolic process	4/437	13/18614	0.000181057991882388	0.00112723963875602	0.000676759293555169	SLCO1B1/UGT1A1/SLCO1B3/BLVRB	4
GO:0033605	GO:0033605	positive regulation of catecholamine secretion	4/437	13/18614	0.000181057991882388	0.00112723963875602	0.000676759293555169	VIP/CXCL12/OXTR/OPRK1	4
GO:0035589	GO:0035589	G protein-coupled purinergic nucleotide receptor signaling pathway	4/437	13/18614	0.000181057991882388	0.00112723963875602	0.000676759293555169	P2RY12/P2RY2/P2RY1/P2RY14	4
GO:0035815	GO:0035815	positive regulation of renal sodium excretion	4/437	13/18614	0.000181057991882388	0.00112723963875602	0.000676759293555169	TACR1/DRD2/NPPB/NPR1	4
GO:0046541	GO:0046541	saliva secretion	4/437	13/18614	0.000181057991882388	0.00112723963875602	0.000676759293555169	TACR1/CHRM1/OPRK1/FGF10	4
GO:0051481	GO:0051481	negative regulation of cytosolic calcium ion concentration	4/437	13/18614	0.000181057991882388	0.00112723963875602	0.000676759293555169	DRD2/NOS1/KCNA5/ATP1A2	4
GO:0051610	GO:0051610	serotonin uptake	4/437	13/18614	0.000181057991882388	0.00112723963875602	0.000676759293555169	NOS1/SLC6A4/SNCA/SLC18A3	4
GO:0042102	GO:0042102	positive regulation of T cell proliferation	10/437	105/18614	0.00018141087307865	0.00112796408567416	0.000677194228743469	IL6/CD55/IGF2/IL2RA/TFRC/ANXA1/LEP/HAVCR2/TNFSF4/CD80	10
GO:0006970	GO:0006970	response to osmotic stress	9/437	86/18614	0.000185586475353945	0.00115242435021219	0.000691879403731812	SST/KCNMA1/AQP4/TLR3/MYLK/FMO1/SLC25A23/SLC2A4/TSC22D3	9
GO:0045670	GO:0045670	regulation of osteoclast differentiation	8/437	68/18614	0.000186506733083558	0.00115363243848961	0.000692604702010074	IFNG/CCL3/LTF/FOS/TLR3/GPR55/POU4F1/TNFSF11	8
GO:0051057	GO:0051057	positive regulation of small GTPase mediated signal transduction	8/437	68/18614	0.000186506733083558	0.00115363243848961	0.000692604702010074	F2R/F2RL2/APOA1/GPR55/ITPKB/ADCYAP1R1/FGF10/LPAR1	8
GO:1902893	GO:1902893	regulation of miRNA transcription	8/437	68/18614	0.000186506733083558	0.00115363243848961	0.000692604702010074	FOS/JUN/EGR1/APLN/POU5F1/FGF2/KLF4/AR	8
GO:0071805	GO:0071805	potassium ion transmembrane transport	15/437	217/18614	0.000197513194045731	0.00122013008083431	0.000732527799024254	KCNH2/EDN3/GRP/KCNMA1/RGS4/CAV1/KCNA5/ATP4A/KCNQ5/KCNJ15/OPRK1/SLC9A4/ABCC8/KCNE2/ATP1A2	15
GO:0019933	GO:0019933	cAMP-mediated signaling	7/437	52/18614	0.000201293427291991	0.00123866884484581	0.000743657890980257	GNAI1/UCN/DEFB1/PDE3A/ADCYAP1R1/LPAR1/PDE2A	7
GO:0046638	GO:0046638	positive regulation of alpha-beta T cell differentiation	7/437	52/18614	0.000201293427291991	0.00123866884484581	0.000743657890980257	IFNG/ADA/ANXA1/RUNX1/ITPKB/TNFSF4/CD80	7
GO:0089718	GO:0089718	amino acid import across plasma membrane	7/437	52/18614	0.000201293427291991	0.00123866884484581	0.000743657890980257	RGS4/RGS2/NTSR1/GRM1/SLC7A8/ACE2/ATP1A2	7
GO:0010232	GO:0010232	vascular transport	9/437	87/18614	0.000202778886344613	0.00123884340229279	0.000743762689791833	TFRC/CD36/ABCG2/SLC7A8/APOE/ATP2B4/SLC8A2/ATP1A2/SLC2A4	9
GO:0032092	GO:0032092	positive regulation of protein binding	9/437	87/18614	0.000202778886344613	0.00123884340229279	0.000743762689791833	GCG/MMP9/ACE/CAV1/CLDN5/VTN/APOE/TIAM1/WNT3A	9
GO:0048678	GO:0048678	response to axon injury	9/437	87/18614	0.000202778886344613	0.00123884340229279	0.000743762689791833	DRD2/JUN/NPPC/FGF2/NTRK3/P2RY12/KLF4/ISL1/APOA4	9
GO:0150104	GO:0150104	transport across blood-brain barrier	9/437	87/18614	0.000202778886344613	0.00123884340229279	0.000743762689791833	TFRC/CD36/ABCG2/SLC7A8/APOE/ATP2B4/SLC8A2/ATP1A2/SLC2A4	9
GO:0010092	GO:0010092	specification of animal organ identity	6/437	37/18614	0.000202880414592298	0.00123884340229279	0.000743762689791833	FGF2/FOXH1/ISL1/FGF10/AR/WNT3A	6
GO:0034110	GO:0034110	regulation of homotypic cell-cell adhesion	6/437	37/18614	0.000202880414592298	0.00123884340229279	0.000743762689791833	IL6/CTSG/MMRN1/ABAT/TNFSF11/ALOX12	6
GO:0023058	GO:0023058	adaptation of signaling pathway	5/437	24/18614	0.000204871842068651	0.00124940385527544	0.00075010285425593	ADRB2/DRD2/APLN/SAG/HTR1B	5
GO:0017157	GO:0017157	regulation of exocytosis	14/437	194/18614	0.000205341259130476	0.00125066726027234	0.0007508613629561	IFNG/ADGRE2/NPY/FGA/ANXA1/PRKCB/SNCA/HTR1B/IL13RA2/PRKCG/P2RY1/CADPS/RAB27A/RAB3B	14
GO:0061614	GO:0061614	miRNA transcription	8/437	69/18614	0.000206705875872923	0.00125737285974231	0.000754887194380169	FOS/JUN/EGR1/APLN/POU5F1/FGF2/KLF4/AR	8
GO:1901215	GO:1901215	negative regulation of neuron death	15/437	219/18614	0.000218237826872939	0.00132582954949942	0.000795986441963652	CHGA/NPY/JUN/NPPC/F2R/UCN/ANGPT1/SNCA/GHR/ISL1/POU4F1/APOE/PRKCG/GRIK2/WNT3A	15
GO:1902652	GO:1902652	secondary alcohol metabolic process	12/437	150/18614	0.000224279618786013	0.00136080089311768	0.000816982138874992	CYP2D6/CYP3A4/CYP11A1/CYP2C9/APOA1/CYP27B1/LEP/CETP/FMO5/APOE/CES1/APOA4	12
GO:0010883	GO:0010883	regulation of lipid storage	7/437	53/18614	0.000227300456643664	0.00137214668067548	0.00082379379356531	IL6/CRP/CD36/MSR1/LEP/CES1/PLA2G10	7
GO:0048260	GO:0048260	positive regulation of receptor-mediated endocytosis	7/437	53/18614	0.000227300456643664	0.00137214668067548	0.00082379379356531	DRD2/EGF/SERPINE1/APLN/ANGPT1/VTN/WNT3A	7
GO:0071622	GO:0071622	regulation of granulocyte chemotaxis	7/437	53/18614	0.000227300456643664	0.00137214668067548	0.00082379379356531	CXCL8/MAPK3/NOD2/S100A7/DPP4/JAM3/CXCR2	7
GO:1902930	GO:1902930	regulation of alcohol biosynthetic process	7/437	53/18614	0.000227300456643664	0.00137214668067548	0.00082379379356531	BMP6/CYP27B1/SNCA/NTSR1/APOE/ADCYAP1R1/P2RY1	7
GO:1901607	GO:1901607	alpha-amino acid biosynthetic process	8/437	70/18614	0.000228665546145995	0.00137864221184608	0.000827693506576759	GLUL/ATP2B4/CAD/OAT/PSAT1/BCAT1/NAGS/AGXT2	8
GO:0032373	GO:0032373	positive regulation of sterol transport	6/437	38/18614	0.000236196939898777	0.00141688453632361	0.000850652997715555	CAV1/APOA1/CETP/APOE/CES1/ADIPOQ	6
GO:0032376	GO:0032376	positive regulation of cholesterol transport	6/437	38/18614	0.000236196939898777	0.00141688453632361	0.000850652997715555	CAV1/APOA1/CETP/APOE/CES1/ADIPOQ	6
GO:0033028	GO:0033028	myeloid cell apoptotic process	6/437	38/18614	0.000236196939898777	0.00141688453632361	0.000850652997715555	IL6/ANXA1/NOD2/ITPKB/ADIPOQ/CXCR2	6
GO:0051385	GO:0051385	response to mineralocorticoid	6/437	38/18614	0.000236196939898777	0.00141688453632361	0.000850652997715555	MAOB/FOS/ACE/HTR1B/NTRK3/SGK1	6
GO:0051091	GO:0051091	positive regulation of DNA-binding transcription factor activity	17/437	271/18614	0.000242983696796469	0.00145576538947533	0.000873995841426071	IL6/KIT/TLR2/LTF/TLR3/S100A12/TFRC/CAV1/S100A8/PRKCB/CD36/CAMK2A/NOD2/NTSR1/AR/TNFSF11/WNT3A	17
GO:0032147	GO:0032147	activation of protein kinase activity	10/437	109/18614	0.000246738074483849	0.00147640386099558	0.000886386531857714	ADRB2/DRD2/IL6R/TLR3/UCN/ANGPT1/GHR/NTRK3/LEP/CHRNA3	10
GO:0001976	GO:0001976	nervous system process involved in regulation of systemic arterial blood pressure	4/437	14/18614	0.000248795220218817	0.00147943192671264	0.000888204487459222	TACR1/DRD2/ADRA1A/ACE2	4
GO:0015670	GO:0015670	carbon dioxide transport	4/437	14/18614	0.000248795220218817	0.00147943192671264	0.000888204487459222	AQP4/CA2/HBA1/HBB	4
GO:0048148	GO:0048148	behavioral response to cocaine	4/437	14/18614	0.000248795220218817	0.00147943192671264	0.000888204487459222	DRD2/DRD1/OPRK1/ABAT	4
GO:0060732	GO:0060732	positive regulation of inositol phosphate biosynthetic process	4/437	14/18614	0.000248795220218817	0.00147943192671264	0.000888204487459222	SNCA/NTSR1/ADCYAP1R1/P2RY1	4
GO:0070942	GO:0070942	neutrophil mediated cytotoxicity	4/437	14/18614	0.000248795220218817	0.00147943192671264	0.000888204487459222	CTSG/ELANE/F2/TREM1	4
GO:0030318	GO:0030318	melanocyte differentiation	5/437	25/18614	0.00025118638423271	0.00148993515722113	0.000894510297346125	KIT/EDN3/SOX10/GNA11/RAB27A	5
GO:0034114	GO:0034114	regulation of heterotypic cell-cell adhesion	5/437	25/18614	0.00025118638423271	0.00148993515722113	0.000894510297346125	FGA/IL1RN/APOA1/KLF4/ADIPOQ	5
GO:0034614	GO:0034614	cellular response to reactive oxygen species	12/437	152/18614	0.000253649584435582	0.00150267685487365	0.000902160012637834	IL6/PCNA/FOS/JUN/MAPK3/MMP9/ANXA1/CD36/EZH2/SOD3/FABP1/APOA4	12
GO:0030857	GO:0030857	negative regulation of epithelial cell differentiation	7/437	54/18614	0.000255948116179483	0.00151441261297761	0.00090920579340237	IFNG/MMP9/XDH/CAV1/STAT1/FGF10/EZH2	7
GO:0046635	GO:0046635	positive regulation of alpha-beta T cell activation	8/437	72/18614	0.000278331104667589	0.00164480921705047	0.0009874918211646	IFNG/CD55/ADA/ANXA1/RUNX1/ITPKB/TNFSF4/CD80	8
GO:1901214	GO:1901214	regulation of neuron death	19/437	327/18614	0.00028462511374436	0.00167992223693917	0.00100857257606131	IFNG/CHGA/CCL3/FOS/NPY/JUN/NPPC/F2R/EGR1/UCN/ANGPT1/SNCA/GHR/ISL1/POU4F1/APOE/PRKCG/GRIK2/WNT3A	19
GO:2000117	GO:2000117	negative regulation of cysteine-type endopeptidase activity	9/437	91/18614	0.000285358964505464	0.00168217169558289	0.00100992308041749	LTF/MMP9/LAMP3/BIRC5/NR4A1/SNCA/KLF4/CST1/FABP1	9
GO:0010460	GO:0010460	positive regulation of heart rate	5/437	26/18614	0.000305041399748338	0.00179376379210829	0.00107691947214677	EDN3/EDN2/ADA/ADRA1A/RGS4	5
GO:0031639	GO:0031639	plasminogen activation	5/437	26/18614	0.000305041399748338	0.00179376379210829	0.00107691947214677	FGA/PLAU/SERPINE1/RUNX1/F11	5
GO:0050766	GO:0050766	positive regulation of phagocytosis	8/437	73/18614	0.000306281240006934	0.00179662390355851	0.00107863659327877	IFNG/SFTPD/C4A/CD36/APOA1/NOD2/FCGR1A/RAB27A	8
GO:0071260	GO:0071260	cellular response to mechanical stimulus	8/437	73/18614	0.000306281240006934	0.00179662390355851	0.00107863659327877	MAPK3/TLR3/BMP6/FGF2/TNFRSF8/CHEK1/PDE2A/ATP1A2	8
GO:0014066	GO:0014066	regulation of phosphatidylinositol 3-kinase signaling	10/437	112/18614	0.000307765657055213	0.00180311353623625	0.00108253276502027	KIT/OSM/EGF/F2R/ANGPT1/DCN/FGF2/NTRK3/LEP/F2	10
GO:0007212	GO:0007212	dopamine receptor signaling pathway	6/437	40/18614	0.000315659179814507	0.00184482675065611	0.00110757606952459	DRD2/GNA15/RGS4/DRD1/GNAO1/GNA11	6
GO:0008210	GO:0008210	estrogen metabolic process	6/437	40/18614	0.000315659179814507	0.00184482675065611	0.00110757606952459	CYP2D6/CYP3A4/CYP2C9/CYP1A1/UGT1A1/UGT2B15	6
GO:0002279	GO:0002279	mast cell activation involved in immune response	7/437	56/18614	0.000321948197394689	0.00187927901269923	0.00112826012615288	KIT/ADGRE2/CHGA/ENPP3/GRP/PTGDS/IL13RA2	7
GO:0048565	GO:0048565	digestive tract development	11/437	134/18614	0.000325333853565124	0.00189672022940351	0.0011387312851591	CXCL8/KIT/CCKBR/NPY/ADA/PYY/OXTR/CYP1A1/SOX10/FGF10/SOX11	11
GO:0002031	GO:0002031	G protein-coupled receptor internalization	4/437	15/18614	0.000332999282685242	0.001929615527492	0.0011584805895042	DRD2/APLN/SAG/HTR1B	4
GO:0035641	GO:0035641	locomotory exploration behavior	4/437	15/18614	0.000332999282685242	0.001929615527492	0.0011584805895042	GAD1/APOE/DPP4/ATP1A2	4
GO:0038166	GO:0038166	angiotensin-activated signaling pathway	4/437	15/18614	0.000332999282685242	0.001929615527492	0.0011584805895042	CA2/CAV1/CAMK2A/AGTR1	4
GO:0044406	GO:0044406	adhesion of symbiont to host	4/437	15/18614	0.000332999282685242	0.001929615527492	0.0011584805895042	LTF/SFTPD/ACE2/DPP4	4
GO:1900426	GO:1900426	positive regulation of defense response to bacterium	4/437	15/18614	0.000332999282685242	0.001929615527492	0.0011584805895042	NOD2/HAVCR2/PGC/KLK3	4
GO:0034644	GO:0034644	cellular response to UV	9/437	93/18614	0.00033607158146987	0.00194505506314297	0.00116775000204145	MME/PCNA/MMP3/MMP9/TIMP1/MMP1/CDKN1A/CHEK1/MC1R	9
GO:0002931	GO:0002931	response to ischemia	7/437	57/18614	0.0003597127316329	0.00207684021447615	0.00124686966999043	NPPC/EGR1/CAV1/CAMK2A/NPR3/CASR/SLC8A2	7
GO:0043388	GO:0043388	positive regulation of DNA binding	7/437	57/18614	0.0003597127316329	0.00207684021447615	0.00124686966999043	IFNG/MMP9/EGF/MMP8/KLF4/ISL1/POU4F1	7
GO:0032965	GO:0032965	regulation of collagen biosynthetic process	6/437	41/18614	0.000362531844004023	0.00209058568809575	0.00125512202086291	IL6/NPPC/F2R/UCN/RUNX1/F2	6
GO:0001964	GO:0001964	startle response	5/437	27/18614	0.00036720903283578	0.00209726931448363	0.00125913466033825	DRD2/SLC6A3/UCN/DRD1/GLRB	5
GO:0002092	GO:0002092	positive regulation of receptor internalization	5/437	27/18614	0.00036720903283578	0.00209726931448363	0.00125913466033825	DRD2/EGF/APLN/ANGPT1/WNT3A	5
GO:0007205	GO:0007205	protein kinase C-activating G protein-coupled receptor signaling pathway	5/437	27/18614	0.00036720903283578	0.00209726931448363	0.00125913466033825	CHRM1/F2R/HTR1B/BDKRB1/DGKA	5
GO:0010818	GO:0010818	T cell chemotaxis	5/437	27/18614	0.00036720903283578	0.00209726931448363	0.00125913466033825	CCL3/CXCL10/CCL26/S100A7/CXCL11	5
GO:0010875	GO:0010875	positive regulation of cholesterol efflux	5/437	27/18614	0.00036720903283578	0.00209726931448363	0.00125913466033825	CAV1/APOA1/APOE/CES1/ADIPOQ	5
GO:0045745	GO:0045745	positive regulation of G protein-coupled receptor signaling pathway	5/437	27/18614	0.00036720903283578	0.00209726931448363	0.00125913466033825	CHGA/DRD2/GRP/PTGDR2/F2	5
GO:0045940	GO:0045940	positive regulation of steroid metabolic process	5/437	27/18614	0.00036720903283578	0.00209726931448363	0.00125913466033825	IFNG/BMP6/APOA1/APOE/CES1	5
GO:1902932	GO:1902932	positive regulation of alcohol biosynthetic process	5/437	27/18614	0.00036720903283578	0.00209726931448363	0.00125913466033825	BMP6/SNCA/NTSR1/ADCYAP1R1/P2RY1	5
GO:0045669	GO:0045669	positive regulation of osteoblast differentiation	8/437	75/18614	0.00036906308391536	0.00210094207256224	0.00126133966899588	IL6/LTF/IL6R/NPPC/BMP6/CTNNBIP1/FGF2/SOX11	8
GO:2000242	GO:2000242	negative regulation of reproductive process	8/437	75/18614	0.00036906308391536	0.00210094207256224	0.00126133966899588	KIT/ADA/PTGDS/NPPC/TIMP1/PTGDR2/RGN/LIF	8
GO:0098659	GO:0098659	inorganic cation import across plasma membrane	11/437	136/18614	0.000369614258519547	0.00210094207256224	0.00126133966899588	IFNG/KCNH2/ATP4A/KCNJ15/SLC9A4/ATP2B4/SLC8A2/ABCC8/KCNE2/ATP1A2/TRPV3	11
GO:0099587	GO:0099587	inorganic ion import across plasma membrane	11/437	136/18614	0.000369614258519547	0.00210094207256224	0.00126133966899588	IFNG/KCNH2/ATP4A/KCNJ15/SLC9A4/ATP2B4/SLC8A2/ABCC8/KCNE2/ATP1A2/TRPV3	11
GO:0051701	GO:0051701	biological process involved in interaction with host	14/437	206/18614	0.000379831539424149	0.0021564483470402	0.00129466389377655	CXCL8/LTF/CD55/SFTPD/NCAM1/TFRC/CAV1/GSN/HAVCR1/ACE2/DPP4/ITGB7/CD80/AGTR1	14
GO:0006109	GO:0006109	regulation of carbohydrate metabolic process	13/437	183/18614	0.000399372327222364	0.00226200312176182	0.00135803566701442	IFNG/IGF2/GCG/EGF/SNCA/LEP/NTSR1/ADCYAP1R1/P2RY1/RGN/GPT/ADIPOQ/KAT2B	13
GO:0009266	GO:0009266	response to temperature stimulus	13/437	183/18614	0.000399372327222364	0.00226200312176182	0.00135803566701442	SST/ADRB2/FOS/TACR1/CXCL10/NOS1/CXCL12/ADRB3/PRDM12/HTR1B/NTSR1/GRIK2/TRPV3	13
GO:0050810	GO:0050810	regulation of steroid biosynthetic process	8/437	76/18614	0.000404168183526114	0.0022864508508138	0.00137271331609044	IFNG/BMP6/EGR1/CYP27B1/LEP/APOE/PDE8B/CES1	8
GO:0044409	GO:0044409	entry into host	12/437	160/18614	0.000406061288397825	0.00229443872555596	0.0013775089853356	CXCL8/CD55/NCAM1/TFRC/CAV1/GSN/HAVCR1/ACE2/DPP4/ITGB7/CD80/AGTR1	12
GO:0021983	GO:0021983	pituitary gland development	6/437	42/18614	0.000414675814676467	0.00233481577354436	0.00140175009745851	DRD2/SLC6A3/FGF2/ISL1/GHRH/FGF10	6
GO:0045429	GO:0045429	positive regulation of nitric oxide biosynthetic process	6/437	42/18614	0.000414675814676467	0.00233481577354436	0.00140175009745851	IFNG/CD36/MMP8/KLF4/AGXT2/HBB	6
GO:0050999	GO:0050999	regulation of nitric-oxide synthase activity	6/437	42/18614	0.000414675814676467	0.00233481577354436	0.00140175009745851	CNR1/CAV1/LEP/NPR3/APOE/ATP2B4	6
GO:0002285	GO:0002285	lymphocyte activation involved in immune response	14/437	208/18614	0.000418705260218655	0.00235472333252684	0.0014137019709468	IL6/IFNG/IL6R/ADA/TFRC/ANXA1/HAVCR2/TNFSF4/POU2AF1/IFNL1/EXO1/RAB27A/CD80/FCGR3A	14
GO:0002460	GO:0002460	adaptive immune response based on somatic recombination of immune receptors built from immunoglobulin superfamily domains	18/437	311/18614	0.000427863221068882	0.00240339187429623	0.00144292103565478	IL6/CD55/IL6R/ADA/TFRC/C4A/ANXA1/NOD2/IL13RA2/HAVCR2/TNFSF4/FOXJ1/FCGR1A/EXO1/RAB27A/CD80/FCGR3A/IL4I1	18
GO:0061564	GO:0061564	axon development	24/437	479/18614	0.000435571378916518	0.00243081751012529	0.0014593865264793	CCK/DRD2/EDN3/CNR1/EDN2/JUN/NCAM1/CXCL12/KLF4/S100B/ISL1/POU4F1/LPAR3/ERBB2/APOE/CCKAR/NRP2/TIAM1/ARHGEF25/TUBB3/WNT3A/APOA4/PLA2G10/LGR6	24
GO:0010919	GO:0010919	regulation of inositol phosphate biosynthetic process	4/437	16/18614	0.000435803936078239	0.00243081751012529	0.0014593865264793	SNCA/NTSR1/ADCYAP1R1/P2RY1	4
GO:0021984	GO:0021984	adenohypophysis development	4/437	16/18614	0.000435803936078239	0.00243081751012529	0.0014593865264793	DRD2/SLC6A3/FGF2/GHRH	4
GO:0034375	GO:0034375	high-density lipoprotein particle remodeling	4/437	16/18614	0.000435803936078239	0.00243081751012529	0.0014593865264793	APOA1/CETP/APOE/APOA4	4
GO:0044849	GO:0044849	estrous cycle	4/437	16/18614	0.000435803936078239	0.00243081751012529	0.0014593865264793	PCNA/EGR1/OXTR/OPRK1	4
GO:2000846	GO:2000846	regulation of corticosteroid hormone secretion	4/437	16/18614	0.000435803936078239	0.00243081751012529	0.0014593865264793	GHRL/BMP6/GALR1/AGTR1	4
GO:0019751	GO:0019751	polyol metabolic process	10/437	117/18614	0.000437305962005939	0.00243634594954009	0.00146270562795887	CYP3A4/FGF2/CYP27B1/SNCA/LEP/NTSR1/ITPKB/ADCYAP1R1/P2RY1/PRKG2	10
GO:0050951	GO:0050951	sensory perception of temperature stimulus	5/437	28/18614	0.000438492237377914	0.00243726046626489	0.00146325467509254	CXCL12/PRDM12/OPRK1/NTSR1/GRIK2	5
GO:1903779	GO:1903779	regulation of cardiac conduction	5/437	28/18614	0.000438492237377914	0.00243726046626489	0.00146325467509254	ACE2/ATP2B4/TRPC1/SLC8A2/ATP2B2	5
GO:0030098	GO:0030098	lymphocyte differentiation	22/437	422/18614	0.000440142224963362	0.00244358355163012	0.00146705085705575	IL6/IFNG/KIT/CD79A/IL11/IL6R/ADA/IL2RA/EGR1/ANXA1/RUNX1/LEP/ITPKB/TNFSF4/FOXJ1/POU2AF1/ERBB2/PBX1/IFNL1/EZH2/CD80/IL4I1	22
GO:0021536	GO:0021536	diencephalon development	8/437	77/18614	0.000441939863563425	0.00245071070852788	0.00147132977832621	DRD2/SLC6A3/FGF2/ISL1/POU4F1/GHRH/FGF10/NRP2	8
GO:0002763	GO:0002763	positive regulation of myeloid leukocyte differentiation	7/437	59/18614	0.000445863110222901	0.00246959485790129	0.00148266722881141	IFNG/FOS/CTNNBIP1/RUNX1/POU4F1/LIF/TNFSF11	7
GO:0050830	GO:0050830	defense response to Gram-positive bacterium	10/437	118/18614	0.000468001424131423	0.00258920973513081	0.00155448024622966	IL6/CHGA/TLR2/CTSG/PLA2G2A/CRP/CD36/NOD2/DEFB1/HAVCR2	10
GO:0002251	GO:0002251	organ or tissue specific immune response	6/437	43/18614	0.00047249263631248	0.00260800622983127	0.00156576507160081	IL6/LTF/IL6R/NOD2/DEFB1/APOA4	6
GO:0006775	GO:0006775	fat-soluble vitamin metabolic process	6/437	43/18614	0.00047249263631248	0.00260800622983127	0.00156576507160081	IFNG/CYP3A4/CYP11A1/CYP27B1/CYP1A1/CYP4F12	6
GO:0008203	GO:0008203	cholesterol metabolic process	11/437	140/18614	0.000473471021183088	0.00261038531794468	0.00156719340142136	CYP2D6/CYP3A4/CYP11A1/CYP2C9/APOA1/LEP/CETP/FMO5/APOE/CES1/APOA4	11
GO:0051100	GO:0051100	negative regulation of binding	12/437	163/18614	0.000480351179506259	0.00264525955550271	0.00158813079890243	ADRB2/CYP2D6/SLPI/JUN/MAPK3/ACE/CAV1/CTNNBIP1/P2RY1/ADIPOQ/CDKN1A/SOX11	12
GO:0046579	GO:0046579	positive regulation of Ras protein signal transduction	7/437	60/18614	0.000494710621259579	0.00271805870136743	0.00163183712081743	F2R/F2RL2/APOA1/GPR55/ITPKB/FGF10/LPAR1	7
GO:2000630	GO:2000630	positive regulation of miRNA metabolic process	7/437	60/18614	0.000494710621259579	0.00271805870136743	0.00163183712081743	FOS/JUN/EGR1/APLN/FGF2/KLF4/AR	7
GO:0097306	GO:0097306	cellular response to alcohol	9/437	98/18614	0.000496132930508596	0.00272273641610529	0.00163464547390634	GNAI1/FOS/CCL7/ACE/TNFSF4/CES1/UGT1A1/SGK1/PTGFR	9
GO:0006720	GO:0006720	isoprenoid metabolic process	10/437	119/18614	0.000500464224919075	0.00274019964252477	0.00164512984685466	CYP2D6/CYP3A4/ADH7/CYP2C19/CYP2C9/CYP1A1/UGT1A1/UGT1A8/ADH1B/ADH1C	10
GO:0030278	GO:0030278	regulation of ossification	10/437	119/18614	0.000500464224919075	0.00274019964252477	0.00164512984685466	ADRB2/CCL3/LTF/TACR1/MAPK3/BMP6/TPH1/CYP27B1/PBX1/SOX11	10
GO:0040013	GO:0040013	negative regulation of locomotion	22/437	427/18614	0.00051568639942441	0.00282030784272364	0.00169322429555093	DRD2/GHRL/ADA/TIMP1/SERPINE1/ELANE/CXCL12/DCN/CLDN5/FGF2/KLF4/APOE/ATP2B4/RECK/RGN/ADIPOQ/DPP4/ABCC8/ANGPT2/WNT3A/IL24/SLURP1	22
GO:0007263	GO:0007263	nitric oxide mediated signal transduction	5/437	29/18614	0.000519722976167013	0.00282940510655307	0.00169868600717889	PDE5A/NOS1/CD36/APOE/ATP2B4	5
GO:0010996	GO:0010996	response to auditory stimulus	5/437	29/18614	0.000519722976167013	0.00282940510655307	0.00169868600717889	TACR1/DRD2/CXCL10/UCN/ATP1A2	5
GO:0035640	GO:0035640	exploration behavior	5/437	29/18614	0.000519722976167013	0.00282940510655307	0.00169868600717889	GAD1/APOE/ABAT/DPP4/ATP1A2	5
GO:0061436	GO:0061436	establishment of skin barrier	5/437	29/18614	0.000519722976167013	0.00282940510655307	0.00169868600717889	KLF4/FLG/TMEM79/KRT1/ALOX12	5
GO:0033003	GO:0033003	regulation of mast cell activation	6/437	44/18614	0.000536398552458656	0.00291353610099696	0.00174919561525901	ADGRE2/ENPP3/CNR1/TSLP/IL13RA2/HAVCR1	6
GO:0048512	GO:0048512	circadian behavior	6/437	44/18614	0.000536398552458656	0.00291353610099696	0.00174919561525901	CSF2/DRD2/GHRL/PTGDS/EGR1/GHRH	6
GO:0002700	GO:0002700	regulation of production of molecular mediator of immune response	13/437	189/18614	0.000543031501386555	0.00294620845291522	0.00176881106972209	IL6/KIT/CD55/TLR3/TFRC/CD36/ANGPT1/APOA1/NOD2/IL13RA2/TNFSF4/PGC/KLK3	13
GO:0098900	GO:0098900	regulation of action potential	7/437	61/18614	0.000547727777789392	0.00296831110486092	0.0017820808081186	TACR1/CNR1/ADRA1A/CAV1/CD36/NTSR1/SLC8A2	7
GO:0009404	GO:0009404	toxin metabolic process	4/437	17/18614	0.000559386887355631	0.00300080547333971	0.00180158940691175	CYP3A4/CYP1A1/FMO1/FMO2	4
GO:0017014	GO:0017014	protein nitrosylation	4/437	17/18614	0.000559386887355631	0.00300080547333971	0.00180158940691175	ACE/NOS1/S100A8/ATP2B4	4
GO:0018119	GO:0018119	peptidyl-cysteine S-nitrosylation	4/437	17/18614	0.000559386887355631	0.00300080547333971	0.00180158940691175	ACE/NOS1/S100A8/ATP2B4	4
GO:0032274	GO:0032274	gonadotropin secretion	4/437	17/18614	0.000559386887355631	0.00300080547333971	0.00180158940691175	TACR2/OPRK1/LEP/GNRHR	4
GO:0034112	GO:0034112	positive regulation of homotypic cell-cell adhesion	4/437	17/18614	0.000559386887355631	0.00300080547333971	0.00180158940691175	IL6/CTSG/MMRN1/TNFSF11	4
GO:0045019	GO:0045019	negative regulation of nitric oxide biosynthetic process	4/437	17/18614	0.000559386887355631	0.00300080547333971	0.00180158940691175	CAV1/PTGIS/ATP2B4/RGN	4
GO:0090399	GO:0090399	replicative senescence	4/437	17/18614	0.000559386887355631	0.00300080547333971	0.00180158940691175	MME/SERPINE1/CDKN1A/CHEK1	4
GO:0099509	GO:0099509	regulation of presynaptic cytosolic calcium ion concentration	4/437	17/18614	0.000559386887355631	0.00300080547333971	0.00180158940691175	NPY/CNR1/HTR1B/P2RY1	4
GO:1904406	GO:1904406	negative regulation of nitric oxide metabolic process	4/437	17/18614	0.000559386887355631	0.00300080547333971	0.00180158940691175	CAV1/PTGIS/ATP2B4/RGN	4
GO:0002367	GO:0002367	cytokine production involved in immune response	10/437	121/18614	0.000571005704566387	0.00305969236525517	0.0018369432482798	IL6/KIT/CD55/TLR3/CD36/ANGPT1/APOA1/NOD2/TNFSF4/TREM1	10
GO:0140115	GO:0140115	export across plasma membrane	8/437	80/18614	0.00057276945096238	0.00306226178434932	0.00183848584684644	KCNH2/KCNA5/ABCG2/ATP4A/SLC8A2/KCNE2/SLC47A2/ATP1A2	8
GO:1903556	GO:1903556	negative regulation of tumor necrosis factor superfamily cytokine production	8/437	80/18614	0.00057276945096238	0.00306226178434932	0.00183848584684644	LTF/GHRL/NOD2/HAVCR2/ORM1/ADIPOQ/IL37/MC1R	8
GO:0030574	GO:0030574	collagen catabolic process	6/437	45/18614	0.000606824155058549	0.00324069921105736	0.00194561407645341	MMP3/MMP9/MMP1/MMP8/MMP13/MMP7	6
GO:0072676	GO:0072676	lymphocyte migration	10/437	122/18614	0.00060924689925306	0.00324886985051819	0.00195051947189844	CCL11/CCL3/CCL7/CXCL10/CXCL12/CCL18/CCL26/S100A7/ITGB7/CXCL11	10
GO:0015721	GO:0015721	bile acid and bile salt transport	5/437	30/18614	0.000611760353484029	0.00324886985051819	0.00195051947189844	SLCO1A2/SLCO1B1/ABCB11/SLCO1B3/SLC10A4	5
GO:0042744	GO:0042744	hydrogen peroxide catabolic process	5/437	30/18614	0.000611760353484029	0.00324886985051819	0.00195051947189844	SNCA/HBA1/HP/HBB/APOA4	5
GO:0090330	GO:0090330	regulation of platelet aggregation	5/437	30/18614	0.000611760353484029	0.00324886985051819	0.00195051947189844	IL6/CTSG/MMRN1/ABAT/ALOX12	5
GO:0097421	GO:0097421	liver regeneration	5/437	30/18614	0.000611760353484029	0.00324886985051819	0.00195051947189844	IL6/PCNA/VTN/RGN/EZH2	5
GO:2000628	GO:2000628	regulation of miRNA metabolic process	8/437	81/18614	0.000622747324734956	0.0033035394790445	0.00198334140071317	FOS/JUN/EGR1/APLN/POU5F1/FGF2/KLF4/AR	8
GO:0062197	GO:0062197	cellular response to chemical stress	19/437	349/18614	0.000633967040726724	0.00335932090802861	0.00201683081962186	IL6/PCNA/FOS/MMP3/JUN/MAPK3/MMP9/CAV1/MYLK/ANXA1/CD36/SNCA/SLC25A23/EZH2/SOD3/HSPB1/SLC2A4/FABP1/APOA4	19
GO:0010632	GO:0010632	regulation of epithelial cell migration	17/437	295/18614	0.000643323891076922	0.00340511835354699	0.00204432616826827	IFNG/TACR1/JUN/MMP9/EGF/ANXA1/ANGPT1/DCN/FGF2/GLUL/KLF4/APOE/ATP2B4/FGF10/NRP2/HSPB1/ANGPT2	17
GO:0030316	GO:0030316	osteoclast differentiation	9/437	102/18614	0.000665156358703162	0.00351288003837805	0.00210902290105799	IFNG/CCL3/LTF/FOS/TLR3/TFRC/GPR55/POU4F1/TNFSF11	9
GO:1904063	GO:1904063	negative regulation of cation transmembrane transport	9/437	102/18614	0.000665156358703162	0.00351288003837805	0.00210902290105799	KCNH2/GRP/MMP9/NOS1/RGS4/CAV1/NTSR1/KCNE2/ATP1A2	9
GO:0007622	GO:0007622	rhythmic behavior	6/437	46/18614	0.000684213999824095	0.00360554316592388	0.00216465493401749	CSF2/DRD2/GHRL/PTGDS/EGR1/GHRH	6
GO:0010712	GO:0010712	regulation of collagen metabolic process	6/437	46/18614	0.000684213999824095	0.00360554316592388	0.00216465493401749	IL6/NPPC/F2R/UCN/RUNX1/F2	6
GO:0010958	GO:0010958	regulation of amino acid import across plasma membrane	4/437	18/18614	0.00070595788712919	0.00369562367038321	0.00221873644114784	RGS4/RGS2/ACE2/ATP1A2	4
GO:0015812	GO:0015812	gamma-aminobutyric acid transport	4/437	18/18614	0.00070595788712919	0.00369562367038321	0.00221873644114784	TRPC4/HTR1B/NTSR1/ABAT	4
GO:0030299	GO:0030299	intestinal cholesterol absorption	4/437	18/18614	0.00070595788712919	0.00369562367038321	0.00221873644114784	CD36/APOA1/LEP/APOA4	4
GO:0051770	GO:0051770	positive regulation of nitric-oxide synthase biosynthetic process	4/437	18/18614	0.00070595788712919	0.00369562367038321	0.00221873644114784	IFNG/TLR2/STAT1/NOD2	4
GO:0086103	GO:0086103	G protein-coupled receptor signaling pathway involved in heart process	4/437	18/18614	0.00070595788712919	0.00369562367038321	0.00221873644114784	CHGA/CAV1/RGS2/ATP2B4	4
GO:1903789	GO:1903789	regulation of amino acid transmembrane transport	4/437	18/18614	0.00070595788712919	0.00369562367038321	0.00221873644114784	RGS4/RGS2/ACE2/ATP1A2	4
GO:0001776	GO:0001776	leukocyte homeostasis	9/437	103/18614	0.000714035162308898	0.00373380886957361	0.00224166163605748	IL6/ADA/IL2RA/F2R/ANXA1/ITPKB/JAM3/CXCR2/TSC22D3	9
GO:0045939	GO:0045939	negative regulation of steroid metabolic process	5/437	31/18614	0.000715488693395438	0.00373731169638865	0.00224376462331883	CYP27B1/APOE/PDE8B/UGT1A1/UGT1A8	5
GO:0032868	GO:0032868	response to insulin	16/437	272/18614	0.000739023470527493	0.00385602071219433	0.00231503378997441	TLR2/FOS/IGF2/MAPK3/EGR1/PRKCB/STAT1/GHR/OPRK1/LEP/SOCS3/GPT/ADIPOQ/KAT2B/ABCC8/SLC2A4	16
GO:0002703	GO:0002703	regulation of leukocyte mediated immunity	15/437	246/18614	0.000743990702033696	0.00387769580109147	0.00232804683293834	IL6/KIT/ADGRE2/CD55/TLR3/TFRC/NOD2/LEP/IL13RA2/HAVCR2/TNFSF4/FOXJ1/FCGR1A/NCR3/IL4I1	15
GO:0048286	GO:0048286	lung alveolus development	6/437	47/18614	0.00076902618951786	0.00399943936511524	0.00240113784708555	EDN2/SFTPD/ADA/ACE/FGF10/LIF	6
GO:1990573	GO:1990573	potassium ion import across plasma membrane	6/437	47/18614	0.00076902618951786	0.00399943936511524	0.00240113784708555	KCNH2/ATP4A/KCNJ15/ABCC8/KCNE2/ATP1A2	6
GO:0030217	GO:0030217	T cell differentiation	17/437	300/18614	0.00077583216576088	0.00403043964979699	0.00241974944486824	IL6/IFNG/KIT/IL6R/ADA/IL2RA/EGR1/ANXA1/RUNX1/LEP/ITPKB/TNFSF4/FOXJ1/ERBB2/IFNL1/CD80/IL4I1	17
GO:0030258	GO:0030258	lipid modification	13/437	197/18614	0.000800633263585837	0.00415475520570278	0.00249438460220317	CNR1/CYP3A4/ADH7/CHRM5/CYP1A1/LEP/FMO1/ABCB11/ADIPOQ/FMO2/DGKA/ALOX12/FABP1	13
GO:0019226	GO:0019226	transmission of nerve impulse	7/437	65/18614	0.000806637314766481	0.0041677717812799	0.00250219934557202	GHRL/CHRM5/DRD1/GRIK2/CHRNA1/CHRNB4/JAM3	7
GO:0031663	GO:0031663	lipopolysaccharide-mediated signaling pathway	7/437	65/18614	0.000806637314766481	0.0041677717812799	0.00250219934557202	CCL3/TLR2/LTF/CD55/MAPK3/BMP6/CD36	7
GO:0051339	GO:0051339	regulation of lyase activity	7/437	65/18614	0.000806637314766481	0.0041677717812799	0.00250219934557202	ADRB2/NOS1/DRD1/ADRB3/NPR3/GRM2/GALR1	7
GO:1905330	GO:1905330	regulation of morphogenesis of an epithelium	7/437	65/18614	0.000806637314766481	0.0041677717812799	0.00250219934557202	CXCL10/EGF/FGF2/ITGAX/FGF10/LIF/AR	7
GO:0033032	GO:0033032	regulation of myeloid cell apoptotic process	5/437	32/18614	0.000831815575252193	0.00429321263893692	0.00257751009875366	ANXA1/NOD2/ITPKB/ADIPOQ/CXCR2	5
GO:0071482	GO:0071482	cellular response to light stimulus	10/437	127/18614	0.000833611189276795	0.00429782893152544	0.00258028157591224	MME/PCNA/MMP3/MMP9/TIMP1/MMP1/SAG/CDKN1A/CHEK1/MC1R	10
GO:0001523	GO:0001523	retinoid metabolic process	8/437	85/18614	0.000859034658937653	0.00442412126185061	0.00265610352655498	CYP2D6/CYP3A4/ADH7/CYP1A1/UGT1A1/UGT1A8/ADH1B/ADH1C	8
GO:0042113	GO:0042113	B cell activation	16/437	276/18614	0.000863209583714879	0.00444082686595066	0.00266613304684548	IL6/KIT/CD79A/IL11/ADA/TFRC/PRKCB/NOD2/TNFSF4/FOXJ1/POU2AF1/EZH2/CDKN1A/EXO1/WNT3A/IL4I1	16
GO:0035930	GO:0035930	corticosteroid hormone secretion	4/437	19/18614	0.000877747674323453	0.00451075286513852	0.00270811442168761	GHRL/BMP6/GALR1/AGTR1	4
GO:0042542	GO:0042542	response to hydrogen peroxide	10/437	129/18614	0.000940549076659838	0.00482260219423124	0.00289533896950899	IL6/PCNA/ANXA1/STAT1/KCNA5/HBA1/EZH2/HP/HBB/FABP1	10
GO:0010675	GO:0010675	regulation of cellular carbohydrate metabolic process	11/437	152/18614	0.000941464173375819	0.00482260219423124	0.00289533896950899	IGF2/GCG/SNCA/LEP/NTSR1/ADCYAP1R1/P2RY1/RGN/GPT/ADIPOQ/KAT2B	11
GO:0072006	GO:0072006	nephron development	11/437	152/18614	0.000941464173375819	0.00482260219423124	0.00289533896950899	IL6R/EGR1/STAT1/ANGPT1/CTNNBIP1/FGF2/FOXJ1/PBX1/ADIPOQ/ANGPT2/LIF	11
GO:0002828	GO:0002828	regulation of type 2 immune response	5/437	33/18614	0.000961669837023191	0.00491554496544866	0.00295113889175053	IL6/ANXA1/NOD2/TNFSF4/IFNL1	5
GO:1901380	GO:1901380	negative regulation of potassium ion transmembrane transport	5/437	33/18614	0.000961669837023191	0.00491554496544866	0.00295113889175053	KCNH2/GRP/RGS4/CAV1/KCNE2	5
GO:0032892	GO:0032892	positive regulation of organic acid transport	6/437	49/18614	0.000962815040198357	0.00491612947184793	0.00295148981104421	NTSR1/ACE2/ABCB11/ABAT/TNFSF11/PLA2G10	6
GO:0046718	GO:0046718	viral entry into host cell	11/437	153/18614	0.000993516147353349	0.00506746364355949	0.00304234609715858	CD55/NCAM1/TFRC/CAV1/GSN/HAVCR1/ACE2/DPP4/ITGB7/CD80/AGTR1	11
GO:0048708	GO:0048708	astrocyte differentiation	8/437	87/18614	0.00100155714155244	0.00510301923938419	0.00306369256075421	IL6/IFNG/MAPK3/DRD1/S100A8/NTRK3/F2/LIF	8
GO:0014013	GO:0014013	regulation of gliogenesis	9/437	108/18614	0.00100437085001195	0.00511189389936712	0.00306902062802057	IL6/TLR2/NTRK3/SOX10/F2/EZH2/ABCC8/LIF/SOX11	9
GO:0009411	GO:0009411	response to UV	11/437	154/18614	0.00104792298977063	0.00532787285524108	0.00319868761326015	MME/PCNA/MMP3/MMP9/TIMP1/ELANE/MMP1/IVL/CDKN1A/CHEK1/MC1R	11
GO:0048645	GO:0048645	animal organ formation	7/437	68/18614	0.00105770045906388	0.00537185675109228	0.00322509416361612	MAPK3/FGF2/FOXH1/ISL1/FGF10/AR/WNT3A	7
GO:0019395	GO:0019395	fatty acid oxidation	9/437	109/18614	0.00107255779980948	0.00541793477667458	0.00325275796372513	CNR1/ADH7/LEP/FMO1/ABCB11/ADIPOQ/FMO2/ALOX12/FABP1	9
GO:0034766	GO:0034766	negative regulation of monoatomic ion transmembrane transport	9/437	109/18614	0.00107255779980948	0.00541793477667458	0.00325275796372513	KCNH2/GRP/MMP9/NOS1/RGS4/CAV1/NTSR1/KCNE2/ATP1A2	9
GO:0045581	GO:0045581	negative regulation of T cell differentiation	6/437	50/18614	0.00107277148013872	0.00541793477667458	0.00325275796372513	ANXA1/RUNX1/TNFSF4/FOXJ1/ERBB2/IFNL1	6
GO:0006525	GO:0006525	arginine metabolic process	4/437	20/18614	0.00107699772872458	0.00541793477667458	0.00325275796372513	NOS1/ATP2B4/OAT/NAGS	4
GO:0009310	GO:0009310	amine catabolic process	4/437	20/18614	0.00107699772872458	0.00541793477667458	0.00325275796372513	MAOB/MAOA/SLC6A3/ATP2B4	4
GO:0043605	GO:0043605	amide catabolic process	4/437	20/18614	0.00107699772872458	0.00541793477667458	0.00325275796372513	ADA/XDH/OAT/FTCD	4
GO:0060749	GO:0060749	mammary gland alveolus development	4/437	20/18614	0.00107699772872458	0.00541793477667458	0.00325275796372513	EGF/TPH1/AR/TNFSF11	4
GO:0061377	GO:0061377	mammary gland lobule development	4/437	20/18614	0.00107699772872458	0.00541793477667458	0.00325275796372513	EGF/TPH1/AR/TNFSF11	4
GO:1901317	GO:1901317	regulation of flagellated sperm motility	4/437	20/18614	0.00107699772872458	0.00541793477667458	0.00325275796372513	TACR2/TACR1/DEFB1/RGN	4
GO:0016101	GO:0016101	diterpenoid metabolic process	8/437	88/18614	0.00107958536448519	0.00541951852971567	0.00325370879933488	CYP2D6/CYP3A4/ADH7/CYP1A1/UGT1A1/UGT1A8/ADH1B/ADH1C	8
GO:0046849	GO:0046849	bone remodeling	8/437	88/18614	0.00107958536448519	0.00541951852971567	0.00325370879933488	IL6/ADRB2/TFRC/TPH1/HTR1B/GPR55/LEP/TNFSF11	8
GO:0016125	GO:0016125	sterol metabolic process	11/437	155/18614	0.00110476535216365	0.00551727184513195	0.00331239682130402	CYP2D6/CYP3A4/CYP11A1/CYP2C9/APOA1/LEP/CETP/FMO5/APOE/CES1/APOA4	11
GO:0002021	GO:0002021	response to dietary excess	5/437	34/18614	0.00110599955628982	0.00551727184513195	0.00331239682130402	ADRB2/GDF15/ADRB3/LEP/APOE	5
GO:0006536	GO:0006536	glutamate metabolic process	5/437	34/18614	0.00110599955628982	0.00551727184513195	0.00331239682130402	GLUL/GAD1/OAT/NAGS/FTCD	5
GO:0006691	GO:0006691	leukotriene metabolic process	5/437	34/18614	0.00110599955628982	0.00551727184513195	0.00331239682130402	TLR2/LTC4S/CYP4F12/GGT6/ALOX12	5
GO:0055075	GO:0055075	potassium ion homeostasis	5/437	34/18614	0.00110599955628982	0.00551727184513195	0.00331239682130402	KCNH2/KCNMA1/KCNA5/ATP4A/ATP1A2	5
GO:0090022	GO:0090022	regulation of neutrophil chemotaxis	5/437	34/18614	0.00110599955628982	0.00551727184513195	0.00331239682130402	CXCL8/NOD2/DPP4/JAM3/CXCR2	5
GO:0035265	GO:0035265	organ growth	12/437	180/18614	0.00115206275292854	0.00573505977945324	0.00344314986041713	IGF2/NPPC/ADRA1A/RGS4/SLC6A4/RGS2/MMP13/FGF2/RUNX1/LEP/FGF10/AR	12
GO:0045580	GO:0045580	regulation of T cell differentiation	12/437	180/18614	0.00115206275292854	0.00573505977945324	0.00344314986041713	IFNG/ADA/IL2RA/ANXA1/RUNX1/ITPKB/TNFSF4/FOXJ1/ERBB2/IFNL1/CD80/IL4I1	12
GO:0032964	GO:0032964	collagen biosynthetic process	6/437	51/18614	0.00119210879521919	0.00592204879625032	0.00355541219626776	IL6/NPPC/F2R/UCN/RUNX1/F2	6
GO:0045761	GO:0045761	regulation of adenylate cyclase activity	6/437	51/18614	0.00119210879521919	0.00592204879625032	0.00355541219626776	ADRB2/DRD1/ADRB3/NPR3/GRM2/GALR1	6
GO:0043122	GO:0043122	regulation of I-kappaB kinase/NF-kappaB signaling	15/437	258/18614	0.00120380047216796	0.00596769693531082	0.00358281790600378	LTF/TLR3/F2R/S100A12/TFRC/PRKCB/CD36/STAT1/ANGPT1/NOD2/S100B/ADIPOQ/LPAR1/HSPB1/TNFSF11	15
GO:0045927	GO:0045927	positive regulation of growth	15/437	258/18614	0.00120380047216796	0.00596769693531082	0.00358281790600378	IGF2/DRD2/GHRL/SLC6A3/UCN/S100A8/CXCL12/FGF2/GHR/LEP/LPAR3/ERBB2/F2/GHRH/WNT3A	15
GO:0050905	GO:0050905	neuromuscular process	11/437	157/18614	0.00122608776061991	0.00607187178649672	0.00364536121646844	DRD2/SLC6A3/UCN/DRD1/NR4A1/ITPR1/GLRB/POU4F1/PDE8B/CHRNA1/SLURP1	11
GO:0001933	GO:0001933	negative regulation of protein phosphorylation	18/437	341/18614	0.00123838150518348	0.00612639149192949	0.00367809313616409	IFNG/DRD2/JUN/XDH/CAV1/ANGPT1/RGS2/SNCA/NTRK3/BDKRB1/DUSP19/SOCS3/APOE/RGN/ADIPOQ/CDKN1A/KAT2B/HSPB1	18
GO:0014823	GO:0014823	response to activity	7/437	70/18614	0.00125657104226151	0.0062033545217746	0.00372429932331106	IL6/FOS/GCG/BMP6/LEP/ADIPOQ/ANGPT2	7
GO:0043627	GO:0043627	response to estrogen	7/437	70/18614	0.00125657104226151	0.0062033545217746	0.00372429932331106	MME/GHRL/CAV1/CYP27B1/OPRK1/ABCB11/AR	7
GO:0002702	GO:0002702	positive regulation of production of molecular mediator of immune response	10/437	134/18614	0.00125784101961754	0.0062033545217746	0.00372429932331106	IL6/KIT/CD55/TLR3/TFRC/CD36/NOD2/TNFSF4/PGC/KLK3	10
GO:0034284	GO:0034284	response to monosaccharide	13/437	207/18614	0.0012602250958524	0.00620869161376041	0.00372750354580091	GHRL/CMA1/AQP4/GCG/ACE/EGR1/GLUL/OPRK1/LEP/CASR/ADIPOQ/ABCC8/ANGPT2	13
GO:0035025	GO:0035025	positive regulation of Rho protein signal transduction	5/437	35/18614	0.00126577001796639	0.00621590018128392	0.00373183134345549	F2R/F2RL2/APOA1/GPR55/LPAR1	5
GO:0035633	GO:0035633	maintenance of blood-brain barrier	5/437	35/18614	0.00126577001796639	0.00621590018128392	0.00373183134345549	IL6/ANGPT1/CLDN5/ABCC8/JAM3	5
GO:1990806	GO:1990806	ligand-gated ion channel signaling pathway	5/437	35/18614	0.00126577001796639	0.00621590018128392	0.00373183134345549	F2RL2/ITPR1/GNA11/F2/GRIK2	5
GO:0046890	GO:0046890	regulation of lipid biosynthetic process	12/437	182/18614	0.00126690186123044	0.00621590018128392	0.00373183134345549	IFNG/BMP6/HTR2C/EGR1/ANXA1/CYP27B1/LEP/APOE/PDE8B/RGN/CES1/APOA4	12
GO:0001503	GO:0001503	ossification	21/437	429/18614	0.00130569340087756	0.00636817926120426	0.00382325492279648	IL6/ADRB2/CCL3/LTF/TACR1/IGF2/IL6R/MAPK3/NPPC/BMP6/TPH1/MMP13/CTNNBIP1/FGF2/CYP27B1/LEP/CASR/PBX1/TNFSF11/WNT3A/SOX11	21
GO:0009190	GO:0009190	cyclic nucleotide biosynthetic process	4/437	21/18614	0.00130595078998905	0.00636817926120426	0.00382325492279648	ADCY10/NPPB/NPPC/NPR1	4
GO:0010888	GO:0010888	negative regulation of lipid storage	4/437	21/18614	0.00130595078998905	0.00636817926120426	0.00382325492279648	IL6/CRP/LEP/CES1	4
GO:0035809	GO:0035809	regulation of urine volume	4/437	21/18614	0.00130595078998905	0.00636817926120426	0.00382325492279648	DRD2/NPPB/NPR1/NPR3	4
GO:0060353	GO:0060353	regulation of cell adhesion molecule production	4/437	21/18614	0.00130595078998905	0.00636817926120426	0.00382325492279648	CXCL8/AQP4/CAV1/APOA1	4
GO:0090026	GO:0090026	positive regulation of monocyte chemotaxis	4/437	21/18614	0.00130595078998905	0.00636817926120426	0.00382325492279648	CXCL10/SERPINE1/CXCL12/S100A7	4
GO:0009743	GO:0009743	response to carbohydrate	14/437	234/18614	0.0013237969585169	0.00644202826037458	0.00386759154367987	GHRL/CMA1/AQP4/GCG/ACE/EGR1/PRKCB/GLUL/OPRK1/LEP/CASR/ADIPOQ/ABCC8/ANGPT2	14
GO:2000116	GO:2000116	regulation of cysteine-type endopeptidase activity	14/437	234/18614	0.0013237969585169	0.00644202826037458	0.00386759154367987	LTF/MMP9/F2R/LAMP3/XDH/S100A8/BIRC5/NR4A1/GSN/SNCA/KLF4/CST1/WNT3A/FABP1	14
GO:0008343	GO:0008343	adult feeding behavior	3/437	10/18614	0.00136375469967329	0.00656944056842618	0.00394408589379197	NPY/GHRL/LEP	3
GO:0014848	GO:0014848	urinary tract smooth muscle contraction	3/437	10/18614	0.00136375469967329	0.00656944056842618	0.00394408589379197	TACR1/KCNMA1/ATP2B4	3
GO:0032275	GO:0032275	luteinizing hormone secretion	3/437	10/18614	0.00136375469967329	0.00656944056842618	0.00394408589379197	TACR2/OPRK1/LEP	3
GO:0042368	GO:0042368	vitamin D biosynthetic process	3/437	10/18614	0.00136375469967329	0.00656944056842618	0.00394408589379197	IFNG/CYP3A4/CYP27B1	3
GO:0045625	GO:0045625	regulation of T-helper 1 cell differentiation	3/437	10/18614	0.00136375469967329	0.00656944056842618	0.00394408589379197	ANXA1/TNFSF4/CD80	3
GO:0051967	GO:0051967	negative regulation of synaptic transmission	glutamatergic	3/437	10/18614	0.00136375469967329	0.00656944056842618	0.00394408589379197	DRD2/HTR1B/GRIK2	3
GO:0097267	GO:0097267	omega-hydroxylase P450 pathway	3/437	10/18614	0.00136375469967329	0.00656944056842618	0.00394408589379197	CYP2C19/CYP2C9/CYP1A1	3
GO:1903365	GO:1903365	regulation of fear response	3/437	10/18614	0.00136375469967329	0.00656944056842618	0.00394408589379197	GRP/UCN/APOE	3
GO:1903596	GO:1903596	regulation of gap junction assembly	3/437	10/18614	0.00136375469967329	0.00656944056842618	0.00394408589379197	ACE/CAV1/ACE2	3
GO:1904729	GO:1904729	regulation of intestinal lipid absorption	3/437	10/18614	0.00136375469967329	0.00656944056842618	0.00394408589379197	APOA1/LEP/APOA4	3
GO:0072678	GO:0072678	T cell migration	7/437	71/18614	0.00136639123435233	0.00657549929023841	0.00394772336017668	CCL3/CXCL10/CXCL12/CCL26/S100A7/ITGB7/CXCL11	7
GO:0006821	GO:0006821	chloride transport	9/437	113/18614	0.00138377122704221	0.00665242437677854	0.00399390676735443	GABRB1/CA7/CA2/CLCA1/GLRB/GABRG3/CASR/PRKG2/CLCA2	9
GO:0070997	GO:0070997	neuron death	19/437	373/18614	0.00138821790308807	0.00666708074504233	0.00400270599077709	IFNG/CHGA/CCL3/FOS/NPY/JUN/NPPC/F2R/EGR1/UCN/ANGPT1/SNCA/GHR/ISL1/POU4F1/APOE/PRKCG/GRIK2/WNT3A	19
GO:0046320	GO:0046320	regulation of fatty acid oxidation	5/437	36/18614	0.00144196167709172	0.00689740746043169	0.00414098692043443	CNR1/FMO1/ABCB11/FMO2/FABP1	5
GO:0050931	GO:0050931	pigment cell differentiation	5/437	36/18614	0.00144196167709172	0.00689740746043169	0.00414098692043443	KIT/EDN3/SOX10/GNA11/RAB27A	5
GO:0090218	GO:0090218	positive regulation of lipid kinase activity	5/437	36/18614	0.00144196167709172	0.00689740746043169	0.00414098692043443	KIT/NOD2/FGF2/P2RY12/F2	5
GO:1905332	GO:1905332	positive regulation of morphogenesis of an epithelium	5/437	36/18614	0.00144196167709172	0.00689740746043169	0.00414098692043443	EGF/FGF2/ITGAX/LIF/AR	5
GO:0044000	GO:0044000	movement in host	12/437	185/18614	0.00145681086923558	0.00696145394327101	0.00417943841822674	CXCL8/CD55/NCAM1/TFRC/CAV1/GSN/HAVCR1/ACE2/DPP4/ITGB7/CD80/AGTR1	12
GO:0042572	GO:0042572	retinol metabolic process	6/437	53/18614	0.00146101091753542	0.00696756106572642	0.00418310494283826	CYP2D6/CYP3A4/ADH7/CYP1A1/ADH1B/ADH1C	6
GO:0050873	GO:0050873	brown fat cell differentiation	6/437	53/18614	0.00146101091753542	0.00696756106572642	0.00418310494283826	ADRB2/ADRB3/RGS2/LEP/ADIPOQ/SLC2A4	6
GO:0046634	GO:0046634	regulation of alpha-beta T cell activation	9/437	114/18614	0.00147194496828152	0.00701269286087367	0.00421020065589749	IFNG/CD55/ADA/IL2RA/ANXA1/RUNX1/ITPKB/TNFSF4/CD80	9
GO:0035710	GO:0035710	CD4-positive	alpha-beta T cell activation	9/437	115/18614	0.00156457946450341	0.00737637708922993	0.00442854525007017	IL6/IFNG/CD55/IL6R/IL2RA/ANXA1/RUNX1/TNFSF4/CD80	9
GO:0048259	GO:0048259	regulation of receptor-mediated endocytosis	9/437	115/18614	0.00156457946450341	0.00737637708922993	0.00442854525007017	DRD2/EGF/SERPINE1/APLN/ANGPT1/VTN/ADIPOQ/LPAR1/WNT3A	9
GO:0015669	GO:0015669	gas transport	4/437	22/18614	0.00156684210345773	0.00737637708922993	0.00442854525007017	AQP4/CA2/HBA1/HBB	4
GO:0015874	GO:0015874	norepinephrine transport	4/437	22/18614	0.00156684210345773	0.00737637708922993	0.00442854525007017	SLC6A3/OXTR/SNCA/P2RY1	4
GO:0030277	GO:0030277	maintenance of gastrointestinal epithelium	4/437	22/18614	0.00156684210345773	0.00737637708922993	0.00442854525007017	NOD2/MUC4/MUC6/SERPINA3	4
GO:0044241	GO:0044241	lipid digestion	4/437	22/18614	0.00156684210345773	0.00737637708922993	0.00442854525007017	CD36/APOA1/LEP/APOA4	4
GO:0050961	GO:0050961	detection of temperature stimulus involved in sensory perception	4/437	22/18614	0.00156684210345773	0.00737637708922993	0.00442854525007017	CXCL12/PRDM12/NTSR1/GRIK2	4
GO:0051767	GO:0051767	nitric-oxide synthase biosynthetic process	4/437	22/18614	0.00156684210345773	0.00737637708922993	0.00442854525007017	IFNG/TLR2/STAT1/NOD2	4
GO:0051769	GO:0051769	regulation of nitric-oxide synthase biosynthetic process	4/437	22/18614	0.00156684210345773	0.00737637708922993	0.00442854525007017	IFNG/TLR2/STAT1/NOD2	4
GO:0098856	GO:0098856	intestinal lipid absorption	4/437	22/18614	0.00156684210345773	0.00737637708922993	0.00442854525007017	CD36/APOA1/LEP/APOA4	4
GO:1900424	GO:1900424	regulation of defense response to bacterium	4/437	22/18614	0.00156684210345773	0.00737637708922993	0.00442854525007017	NOD2/HAVCR2/PGC/KLK3	4
GO:2000831	GO:2000831	regulation of steroid hormone secretion	4/437	22/18614	0.00156684210345773	0.00737637708922993	0.00442854525007017	GHRL/BMP6/GALR1/AGTR1	4
GO:0007249	GO:0007249	I-kappaB kinase/NF-kappaB signaling	16/437	293/18614	0.00160800649172517	0.00755724671404069	0.00453713369506808	TLR2/LTF/TLR3/F2R/S100A12/TFRC/PRKCB/CD36/STAT1/ANGPT1/NOD2/S100B/ADIPOQ/LPAR1/HSPB1/TNFSF11	16
GO:0046637	GO:0046637	regulation of alpha-beta T cell differentiation	7/437	73/18614	0.00160843057554022	0.00755724671404069	0.00453713369506808	IFNG/ADA/ANXA1/RUNX1/ITPKB/TNFSF4/CD80	7
GO:0043303	GO:0043303	mast cell degranulation	6/437	54/18614	0.00161164376770491	0.00755745243675979	0.00453725720453072	KIT/ADGRE2/CHGA/GRP/PTGDS/IL13RA2	6
GO:0046686	GO:0046686	response to cadmium ion	6/437	54/18614	0.00161164376770491	0.00755745243675979	0.00453725720453072	KIT/PCNA/FOS/JUN/MAPK3/MMP9	6
GO:0007616	GO:0007616	long-term memory	5/437	37/18614	0.00163556812435725	0.00764708273045072	0.00459106841924843	TACR1/DRD2/APOE/SGK1/SLC2A4	5
GO:0031646	GO:0031646	positive regulation of nervous system process	5/437	37/18614	0.00163556812435725	0.00764708273045072	0.00459106841924843	NTSR1/SOX10/ITGAX/ABAT/CHRNB4	5
GO:2000279	GO:2000279	negative regulation of DNA biosynthetic process	5/437	37/18614	0.00163556812435725	0.00764708273045072	0.00459106841924843	NPPC/RGN/ADIPOQ/CDKN1A/CHEK1	5
GO:1901379	GO:1901379	regulation of potassium ion transmembrane transport	8/437	94/18614	0.00165555948657426	0.00773199801121924	0.00464204888821806	KCNH2/EDN3/GRP/RGS4/CAV1/OPRK1/ABCC8/KCNE2	8
GO:0001909	GO:0001909	leukocyte mediated cytotoxicity	10/437	139/18614	0.00165741595010724	0.00773199801121924	0.00464204888821806	CTSG/ELANE/LEP/HAVCR2/FCGR1A/F2/RAB27A/FCGR3A/TREM1/NCR3	10
GO:0034440	GO:0034440	lipid oxidation	9/437	116/18614	0.00166183643562586	0.00773199801121924	0.00464204888821806	CNR1/ADH7/LEP/FMO1/ABCB11/ADIPOQ/FMO2/ALOX12/FABP1	9
GO:0042752	GO:0042752	regulation of circadian rhythm	9/437	116/18614	0.00166183643562586	0.00773199801121924	0.00464204888821806	CSF2/MAPK10/DRD2/GHRL/PTGDS/GNA11/GHRH/PRKCG/EZH2	9
GO:0045582	GO:0045582	positive regulation of T cell differentiation	9/437	116/18614	0.00166183643562586	0.00773199801121924	0.00464204888821806	IFNG/ADA/IL2RA/ANXA1/RUNX1/ITPKB/TNFSF4/CD80/IL4I1	9
GO:0030100	GO:0030100	regulation of endocytosis	13/437	214/18614	0.00169833491887496	0.00789411230810396	0.0047393772230839	DRD2/EGF/SERPINE1/CAV1/APLN/CD36/ANGPT1/SNCA/VTN/APOE/ADIPOQ/LPAR1/WNT3A	13
GO:0035924	GO:0035924	cellular response to vascular endothelial growth factor stimulus	7/437	74/18614	0.00174132088343463	0.00807817051857951	0.00484987999482099	XDH/ANXA1/NR4A1/DCN/ATP2B4/NRP2/HSPB1	7
GO:1901616	GO:1901616	organic hydroxy compound catabolic process	7/437	74/18614	0.00174132088343463	0.00807817051857951	0.00484987999482099	MAOB/MAOA/CYP3A4/SLC6A3/NTSR1/APOE/CYP4F12	7
GO:0071887	GO:0071887	leukocyte apoptotic process	9/437	117/18614	0.00176388064176086	0.00817487539412783	0.00490793856640534	IL6/ADA/IL2RA/CXCL12/ANXA1/NOD2/ITPKB/CXCR2/TSC22D3	9
GO:0034381	GO:0034381	plasma lipoprotein particle clearance	6/437	55/18614	0.00177379238531468	0.00819691461779623	0.00492117022445525	CD36/APOA1/MSR1/APOE/ADIPOQ/ABCC8	6
GO:0043647	GO:0043647	inositol phosphate metabolic process	6/437	55/18614	0.00177379238531468	0.00819691461779623	0.00492117022445525	FGF2/SNCA/NTSR1/ITPKB/ADCYAP1R1/P2RY1	6
GO:0051703	GO:0051703	biological process involved in intraspecies interaction between organisms	6/437	55/18614	0.00177379238531468	0.00819691461779623	0.00492117022445525	LTF/GRP/UCN/SLC6A4/OXTR/GAD1	6
GO:0002822	GO:0002822	regulation of adaptive immune response based on somatic recombination of immune receptors built from immunoglobulin superfamily domains	12/437	190/18614	0.00182523631282391	0.00834521905272347	0.00501020755171179	IL6/CD55/ADA/TFRC/ANXA1/NOD2/HAVCR2/TNFSF4/FOXJ1/FCGR1A/CD80/IL4I1	12
GO:0048639	GO:0048639	positive regulation of developmental growth	11/437	165/18614	0.00182610318406305	0.00834521905272347	0.00501020755171179	IGF2/DRD2/GHRL/SLC6A3/CXCL12/FGF2/GHR/LEP/LPAR3/GHRH/WNT3A	11
GO:0001660	GO:0001660	fever generation	3/437	11/18614	0.00184263276630694	0.00834521905272347	0.00501020755171179	CNR1/PTGER3/TNFSF11	3
GO:0006182	GO:0006182	cGMP biosynthetic process	3/437	11/18614	0.00184263276630694	0.00834521905272347	0.00501020755171179	NPPB/NPPC/NPR1	3
GO:0006527	GO:0006527	arginine catabolic process	3/437	11/18614	0.00184263276630694	0.00834521905272347	0.00501020755171179	NOS1/ATP2B4/OAT	3
GO:0007168	GO:0007168	receptor guanylyl cyclase signaling pathway	3/437	11/18614	0.00184263276630694	0.00834521905272347	0.00501020755171179	NPPB/NPPC/NPR1	3
GO:0010739	GO:0010739	positive regulation of protein kinase A signaling	3/437	11/18614	0.00184263276630694	0.00834521905272347	0.00501020755171179	ADRB2/ADIPOQ/MC1R	3
GO:0019065	GO:0019065	receptor-mediated endocytosis of virus by host cell	3/437	11/18614	0.00184263276630694	0.00834521905272347	0.00501020755171179	CAV1/ACE2/DPP4	3
GO:0021936	GO:0021936	regulation of cerebellar granule cell precursor proliferation	3/437	11/18614	0.00184263276630694	0.00834521905272347	0.00501020755171179	EGF/SLC6A4/FGF2	3
GO:0032060	GO:0032060	bleb assembly	3/437	11/18614	0.00184263276630694	0.00834521905272347	0.00501020755171179	MYLK/LPAR3/LPAR1	3
GO:0032276	GO:0032276	regulation of gonadotropin secretion	3/437	11/18614	0.00184263276630694	0.00834521905272347	0.00501020755171179	TACR2/OPRK1/LEP	3
GO:0042167	GO:0042167	heme catabolic process	3/437	11/18614	0.00184263276630694	0.00834521905272347	0.00501020755171179	SLCO1B1/SLCO1B3/BLVRB	3
GO:0042711	GO:0042711	maternal behavior	3/437	11/18614	0.00184263276630694	0.00834521905272347	0.00501020755171179	DRD1/OXTR/OPRK1	3
GO:0043951	GO:0043951	negative regulation of cAMP-mediated signaling	3/437	11/18614	0.00184263276630694	0.00834521905272347	0.00501020755171179	PDE3A/LPAR1/PDE2A	3
GO:0046149	GO:0046149	pigment catabolic process	3/437	11/18614	0.00184263276630694	0.00834521905272347	0.00501020755171179	SLCO1B1/SLCO1B3/BLVRB	3
GO:0051987	GO:0051987	positive regulation of attachment of spindle microtubules to kinetochore	3/437	11/18614	0.00184263276630694	0.00834521905272347	0.00501020755171179	BIRC5/KAT2B/CCNB1	3
GO:0060746	GO:0060746	parental behavior	3/437	11/18614	0.00184263276630694	0.00834521905272347	0.00501020755171179	DRD1/OXTR/OPRK1	3
GO:0071872	GO:0071872	cellular response to epinephrine stimulus	3/437	11/18614	0.00184263276630694	0.00834521905272347	0.00501020755171179	SNCA/ATP2B4/ADIPOQ	3
GO:1902093	GO:1902093	positive regulation of flagellated sperm motility	3/437	11/18614	0.00184263276630694	0.00834521905272347	0.00501020755171179	TACR2/TACR1/DEFB1	3
GO:2000155	GO:2000155	positive regulation of cilium-dependent cell motility	3/437	11/18614	0.00184263276630694	0.00834521905272347	0.00501020755171179	TACR2/TACR1/DEFB1	3
GO:2000833	GO:2000833	positive regulation of steroid hormone secretion	3/437	11/18614	0.00184263276630694	0.00834521905272347	0.00501020755171179	GHRL/BMP6/GALR1	3
GO:0045923	GO:0045923	positive regulation of fatty acid metabolic process	5/437	38/18614	0.00184759406139642	0.00835974960037904	0.00501893123639095	ANXA1/RGN/ADIPOQ/FABP1/APOA4	5
GO:0097164	GO:0097164	ammonium ion metabolic process	4/437	23/18614	0.00186189135482819	0.0084164548541949	0.00505297529072853	HDC/BCHE/TPH1/PDE1B	4
GO:0002065	GO:0002065	columnar/cuboidal epithelial cell differentiation	9/437	118/18614	0.0018708798432165	0.00844108417436092	0.00506776196140904	NPY/PYY/BMP6/SERPINE1/CAV1/FGF2/KLF4/SLC9A4/SOX11	9
GO:0051702	GO:0051702	biological process involved in interaction with symbiont	9/437	118/18614	0.0018708798432165	0.00844108417436092	0.00506776196140904	CCL3/LTF/JUN/SFTPD/CTSG/ELANE/F2/APOE/TREM1	9
GO:0042698	GO:0042698	ovulation cycle	7/437	75/18614	0.00188258271573808	0.00848585725080805	0.00509464231102138	GABRB1/PCNA/NPPC/EGR1/OXTR/OPRK1/LEP	7
GO:0032091	GO:0032091	negative regulation of protein binding	8/437	96/18614	0.00189389617605154	0.00852879212803569	0.00512041906352586	ADRB2/SLPI/MAPK3/ACE/CAV1/CTNNBIP1/ADIPOQ/CDKN1A	8
GO:0050777	GO:0050777	negative regulation of immune response	12/437	191/18614	0.00190739400525693	0.00858147359534935	0.00515204736275954	ENPP3/NPY/CD55/DRD2/ANXA1/NOD2/IL13RA2/HAVCR2/TNFSF4/FOXJ1/IFNL1/IL4I1	12
GO:0009582	GO:0009582	detection of abiotic stimulus	10/437	142/18614	0.00194278366891091	0.00873245552972301	0.00524269217663343	KIT/TAC1/TACR1/CXCL12/PRDM12/SAG/NTSR1/ELOVL4/GNA11/GRIK2	10
GO:0050832	GO:0050832	defense response to fungus	6/437	56/18614	0.00194801368786508	0.00873948944254802	0.00524691511708967	CHGA/LTF/CTSG/S100A12/ELANE/S100A8	6
GO:2000107	GO:2000107	negative regulation of leukocyte apoptotic process	6/437	56/18614	0.00194801368786508	0.00873948944254802	0.00524691511708967	ADA/CXCL12/NOD2/ITPKB/CXCR2/TSC22D3	6
GO:0002286	GO:0002286	T cell activation involved in immune response	9/437	119/18614	0.00198300475744083	0.00887143497958287	0.00532613107557921	IL6/IFNG/IL6R/ANXA1/HAVCR2/TNFSF4/IFNL1/RAB27A/CD80	9
GO:0002718	GO:0002718	regulation of cytokine production involved in immune response	9/437	119/18614	0.00198300475744083	0.00887143497958287	0.00532613107557921	IL6/KIT/CD55/TLR3/CD36/ANGPT1/APOA1/NOD2/TNFSF4	9
GO:0046632	GO:0046632	alpha-beta T cell differentiation	9/437	119/18614	0.00198300475744083	0.00887143497958287	0.00532613107557921	IL6/IFNG/IL6R/ADA/ANXA1/RUNX1/ITPKB/TNFSF4/CD80	9
GO:0043123	GO:0043123	positive regulation of I-kappaB kinase/NF-kappaB signaling	12/437	192/18614	0.00199256132700638	0.00890583408481108	0.00534678321852449	LTF/TLR3/F2R/S100A12/TFRC/PRKCB/CD36/NOD2/S100B/ADIPOQ/LPAR1/TNFSF11	12
GO:0010586	GO:0010586	miRNA metabolic process	8/437	97/18614	0.00202279250084098	0.00903248823643318	0.00542282239531585	FOS/JUN/EGR1/APLN/POU5F1/FGF2/KLF4/AR	8
GO:0002449	GO:0002449	lymphocyte mediated immunity	16/437	300/18614	0.00204301670087548	0.0091142625317822	0.00547191711523934	IL6/CD55/TFRC/C4A/NOD2/LEP/IL13RA2/HAVCR2/TNFSF4/FOXJ1/FCGR1A/EXO1/RAB27A/FCGR3A/NCR3/IL4I1	16
GO:0031281	GO:0031281	positive regulation of cyclase activity	5/437	39/18614	0.00207905329225449	0.00924045214423266	0.00554767739729455	ADRB2/MAPK3/NOS1/DRD1/ADRB3	5
GO:0042401	GO:0042401	biogenic amine biosynthetic process	5/437	39/18614	0.00207905329225449	0.00924045214423266	0.00554767739729455	HDC/DAO/PNMT/SLC6A3/SNCA	5
GO:0060251	GO:0060251	regulation of glial cell proliferation	5/437	39/18614	0.00207905329225449	0.00924045214423266	0.00554767739729455	IL6/CHRM1/SOX10/ABCC8/SOX11	5
GO:0097242	GO:0097242	amyloid-beta clearance	5/437	39/18614	0.00207905329225449	0.00924045214423266	0.00554767739729455	IFNG/MME/CD36/MSR1/APOE	5
GO:0045444	GO:0045444	fat cell differentiation	14/437	246/18614	0.00211234478459368	0.00937967623624512	0.00563126317170912	IL6/ADRB2/IL11/HTR2C/TPH1/ADRB3/NR4A1/RGS2/KLF4/LEP/FGF10/ADIPOQ/WNT3A/SLC2A4	14
GO:0002448	GO:0002448	mast cell mediated immunity	6/437	57/18614	0.0021348726238924	0.00946208879492829	0.00568074108490249	KIT/ADGRE2/CHGA/GRP/PTGDS/IL13RA2	6
GO:0061756	GO:0061756	leukocyte adhesion to vascular endothelial cell	6/437	57/18614	0.0021348726238924	0.00946208879492829	0.00568074108490249	IL6/ELANE/CXCL12/KLF4/LEP/ITGB7	6
GO:0120162	GO:0120162	positive regulation of cold-induced thermogenesis	8/437	98/18614	0.00215849557375941	0.00955790658426985	0.0057382670777751	ADRB2/GHRL/CAV1/ADRB3/CD36/OXTR/LEP/ADIPOQ	8
GO:0009749	GO:0009749	response to glucose	12/437	194/18614	0.00217225431590364	0.0096099080079262	0.00576948710014441	GHRL/CMA1/AQP4/GCG/ACE/EGR1/GLUL/OPRK1/CASR/ADIPOQ/ABCC8/ANGPT2	12
GO:2000514	GO:2000514	regulation of CD4-positive	alpha-beta T cell activation	7/437	77/18614	0.00219162949223138	0.0096671211482862	0.00580383607361986	IFNG/CD55/IL2RA/ANXA1/RUNX1/TNFSF4/CD80	7
GO:0001759	GO:0001759	organ induction	4/437	24/18614	0.00219329525738009	0.0096671211482862	0.00580383607361986	FGF2/FGF10/AR/WNT3A	4
GO:0045932	GO:0045932	negative regulation of muscle contraction	4/437	24/18614	0.00219329525738009	0.0096671211482862	0.00580383607361986	ADRB2/PDE5A/RGS2/ATP1A2	4
GO:0060352	GO:0060352	cell adhesion molecule production	4/437	24/18614	0.00219329525738009	0.0096671211482862	0.00580383607361986	CXCL8/AQP4/CAV1/APOA1	4
GO:2000278	GO:2000278	regulation of DNA biosynthetic process	9/437	121/18614	0.00222332910022208	0.00979044919571476	0.00587787836186427	PCNA/MAPK3/NPPC/FGF2/KLF4/RGN/ADIPOQ/CDKN1A/CHEK1	9
GO:0016064	GO:0016064	immunoglobulin mediated immune response	10/437	145/18614	0.00226655054363401	0.00997156784371828	0.00598661631256993	CD55/TFRC/C4A/NOD2/IL13RA2/TNFSF4/FOXJ1/FCGR1A/EXO1/FCGR3A	10
GO:2000146	GO:2000146	negative regulation of cell motility	19/437	390/18614	0.00230024071431326	0.0100962904821931	0.00606149586950042	DRD2/ADA/TIMP1/SERPINE1/CXCL12/DCN/CLDN5/FGF2/KLF4/APOE/ATP2B4/RECK/RGN/ADIPOQ/DPP4/ABCC8/ANGPT2/IL24/SLURP1	19
GO:0042632	GO:0042632	cholesterol homeostasis	8/437	99/18614	0.00230125136383809	0.0100962904821931	0.00606149586950042	CAV1/APOA1/CETP/APOE/CES1/ABCB11/APOA4/PLA2G10	8
GO:0048661	GO:0048661	positive regulation of smooth muscle cell proliferation	8/437	99/18614	0.00230125136383809	0.0100962904821931	0.00606149586950042	IL6/JUN/IL6R/MMP9/ELANE/STAT1/FGF2/HTR1B	8
GO:0009069	GO:0009069	serine family amino acid metabolic process	5/437	40/18614	0.00233096673688878	0.0101985140992868	0.00612286772026796	DAO/GLDC/PSAT1/BAAT/AGXT2	5
GO:0009309	GO:0009309	amine biosynthetic process	5/437	40/18614	0.00233096673688878	0.0101985140992868	0.00612286772026796	HDC/DAO/PNMT/SLC6A3/SNCA	5
GO:0042092	GO:0042092	type 2 immune response	5/437	40/18614	0.00233096673688878	0.0101985140992868	0.00612286772026796	IL6/ANXA1/NOD2/TNFSF4/IFNL1	5
GO:0030225	GO:0030225	macrophage differentiation	6/437	58/18614	0.00233494152723238	0.0102065409196803	0.00612768677125966	IFNG/CSF2/TLR2/MMP9/ADIPOQ/LIF	6
GO:0032720	GO:0032720	negative regulation of tumor necrosis factor production	7/437	78/18614	0.00236013253999503	0.0102977786671878	0.00618246305078875	GHRL/NOD2/HAVCR2/ORM1/ADIPOQ/IL37/MC1R	7
GO:0043154	GO:0043154	negative regulation of cysteine-type endopeptidase activity involved in apoptotic process	7/437	78/18614	0.00236013253999503	0.0102977786671878	0.00618246305078875	MMP9/LAMP3/BIRC5/NR4A1/SNCA/KLF4/FABP1	7
GO:0001973	GO:0001973	G protein-coupled adenosine receptor signaling pathway	3/437	12/18614	0.00241427349043947	0.0103726759242395	0.00622742901279788	ADA/P2RY12/P2RY1	3
GO:0002551	GO:0002551	mast cell chemotaxis	3/437	12/18614	0.00241427349043947	0.0103726759242395	0.00622742901279788	KIT/CCL11/CHGA	3
GO:0002759	GO:0002759	regulation of antimicrobial humoral response	3/437	12/18614	0.00241427349043947	0.0103726759242395	0.00622742901279788	NOD2/PGC/KLK3	3
GO:0003353	GO:0003353	positive regulation of cilium movement	3/437	12/18614	0.00241427349043947	0.0103726759242395	0.00622742901279788	TACR2/TACR1/DEFB1	3
GO:0019336	GO:0019336	phenol-containing compound catabolic process	3/437	12/18614	0.00241427349043947	0.0103726759242395	0.00622742901279788	MAOB/MAOA/SLC6A3	3
GO:0031953	GO:0031953	negative regulation of protein autophosphorylation	3/437	12/18614	0.00241427349043947	0.0103726759242395	0.00622742901279788	JUN/CAV1/ADIPOQ	3
GO:0032782	GO:0032782	bile acid secretion	3/437	12/18614	0.00241427349043947	0.0103726759242395	0.00622742901279788	CASR/CES1/ABCB11	3
GO:0035588	GO:0035588	G protein-coupled purinergic receptor signaling pathway	3/437	12/18614	0.00241427349043947	0.0103726759242395	0.00622742901279788	ADA/P2RY12/P2RY1	3
GO:0040015	GO:0040015	negative regulation of multicellular organism growth	3/437	12/18614	0.00241427349043947	0.0103726759242395	0.00622742901279788	ADRB2/GDF15/ADRB3	3
GO:0042416	GO:0042416	dopamine biosynthetic process	3/437	12/18614	0.00241427349043947	0.0103726759242395	0.00622742901279788	DAO/SLC6A3/SNCA	3
GO:0044650	GO:0044650	adhesion of symbiont to host cell	3/437	12/18614	0.00241427349043947	0.0103726759242395	0.00622742901279788	SFTPD/ACE2/DPP4	3
GO:0048521	GO:0048521	negative regulation of behavior	3/437	12/18614	0.00241427349043947	0.0103726759242395	0.00622742901279788	DRD2/GHRL/UCN	3
GO:0051001	GO:0051001	negative regulation of nitric-oxide synthase activity	3/437	12/18614	0.00241427349043947	0.0103726759242395	0.00622742901279788	CNR1/CAV1/ATP2B4	3
GO:0060123	GO:0060123	regulation of growth hormone secretion	3/437	12/18614	0.00241427349043947	0.0103726759242395	0.00622742901279788	DRD2/GHRL/GHRH	3
GO:0060134	GO:0060134	prepulse inhibition	3/437	12/18614	0.00241427349043947	0.0103726759242395	0.00622742901279788	DRD2/SLC6A3/DRD1	3
GO:1901731	GO:1901731	positive regulation of platelet aggregation	3/437	12/18614	0.00241427349043947	0.0103726759242395	0.00622742901279788	IL6/CTSG/MMRN1	3
GO:1904478	GO:1904478	regulation of intestinal absorption	3/437	12/18614	0.00241427349043947	0.0103726759242395	0.00622742901279788	APOA1/LEP/APOA4	3
GO:0055092	GO:0055092	sterol homeostasis	8/437	100/18614	0.00245130962489372	0.0105223182728336	0.00631726958142113	CAV1/APOA1/CETP/APOE/CES1/ABCB11/APOA4/PLA2G10	8
GO:1902475	GO:1902475	L-alpha-amino acid transmembrane transport	7/437	79/18614	0.00253844281179276	0.010886541159568	0.00653593756917484	RGS4/RGS2/NTSR1/GRM1/SLC7A8/ACE2/ATP1A2	7
GO:0016048	GO:0016048	detection of temperature stimulus	4/437	25/18614	0.00256322075702722	0.0109730698296793	0.00658788666645944	CXCL12/PRDM12/NTSR1/GRIK2	4
GO:0046885	GO:0046885	regulation of hormone biosynthetic process	4/437	25/18614	0.00256322075702722	0.0109730698296793	0.00658788666645944	BMP6/EGR1/CYP27B1/PDE8B	4
GO:0050892	GO:0050892	intestinal absorption	5/437	41/18614	0.00260436047201165	0.0111092979347259	0.0066696737443477	CD36/APOA1/LEP/FABP1/APOA4	5
GO:0098751	GO:0098751	bone cell development	5/437	41/18614	0.00260436047201165	0.0111092979347259	0.0066696737443477	KIT/LTF/THPO/MPIG6B/TNFSF11	5
GO:0150077	GO:0150077	regulation of neuroinflammatory response	5/437	41/18614	0.00260436047201165	0.0111092979347259	0.0066696737443477	IL6/CCL3/MMP3/MMP9/MMP8	5
GO:2000403	GO:2000403	positive regulation of lymphocyte migration	5/437	41/18614	0.00260436047201165	0.0111092979347259	0.0066696737443477	CCL3/CCL7/CXCL10/CXCL12/S100A7	5
GO:0019724	GO:0019724	B cell mediated immunity	10/437	148/18614	0.00263234158240789	0.0112186210960708	0.00673530793861951	CD55/TFRC/C4A/NOD2/IL13RA2/TNFSF4/FOXJ1/FCGR1A/EXO1/FCGR3A	10
GO:0009746	GO:0009746	response to hexose	12/437	199/18614	0.00268005403821343	0.0114117658109285	0.00685126596235013	GHRL/CMA1/AQP4/GCG/ACE/EGR1/GLUL/OPRK1/CASR/ADIPOQ/ABCC8/ANGPT2	12
GO:0002292	GO:0002292	T cell differentiation involved in immune response	7/437	80/18614	0.00272693203817376	0.0115803552004013	0.00695248173954411	IL6/IFNG/IL6R/ANXA1/TNFSF4/IFNL1/CD80	7
GO:0002720	GO:0002720	positive regulation of cytokine production involved in immune response	7/437	80/18614	0.00272693203817376	0.0115803552004013	0.00695248173954411	IL6/KIT/CD55/TLR3/CD36/NOD2/TNFSF4	7
GO:0042440	GO:0042440	pigment metabolic process	7/437	80/18614	0.00272693203817376	0.0115803552004013	0.00695248173954411	TRPC1/SLCO1B1/UGT1A1/SLCO1B3/UGT1A8/MC1R/BLVRB	7
GO:0002532	GO:0002532	production of molecular mediator involved in inflammatory response	8/437	102/18614	0.00277435079308411	0.0117607812730828	0.00706080388976728	IL6/SERPINE1/CD36/NOD2/LEP/F2/EZH2/PLA2G10	8
GO:1990830	GO:1990830	cellular response to leukemia inhibitory factor	8/437	102/18614	0.00277435079308411	0.0117607812730828	0.00706080388976728	TFRC/KLF4/GLDC/SOCS3/NRP2/TNFSF11/HELLS/PLA2G10	8
GO:0045620	GO:0045620	negative regulation of lymphocyte differentiation	6/437	60/18614	0.00277703155456389	0.0117616904828732	0.00706134975078412	ANXA1/RUNX1/TNFSF4/FOXJ1/ERBB2/IFNL1	6
GO:0030900	GO:0030900	forebrain development	19/437	397/18614	0.00280076578286174	0.0118516876827575	0.00711538124446266	NPY/DRD2/SLC6A3/DRD1/CXCL12/OXTR/FGF2/P2RY12/ISL1/POU4F1/ATP2B4/GHRH/FGF10/CCKAR/EZH2/LPAR1/NRP2/ATP1A2/WNT3A	19
GO:0007409	GO:0007409	axonogenesis	20/437	427/18614	0.00280871338296598	0.0118747820242595	0.00712924636213836	CCK/DRD2/EDN3/EDN2/NCAM1/CXCL12/S100B/ISL1/POU4F1/LPAR3/ERBB2/APOE/CCKAR/NRP2/TIAM1/ARHGEF25/TUBB3/WNT3A/PLA2G10/LGR6	20
GO:0046777	GO:0046777	protein autophosphorylation	13/437	227/18614	0.00284555056412681	0.0120198677062186	0.00721635125115373	KIT/JUN/MAPK3/ACE/CAV1/CAMK2A/MYLK2/ERBB2/PRKCG/PRKG2/CAD/ADIPOQ/CAMK2B	13
GO:0046631	GO:0046631	alpha-beta T cell activation	11/437	175/18614	0.00289228044365556	0.0121969647986565	0.00732267478613981	IL6/IFNG/CD55/IL6R/ADA/IL2RA/ANXA1/RUNX1/ITPKB/TNFSF4/CD80	11
GO:0007595	GO:0007595	lactation	5/437	42/18614	0.00290026380408398	0.0121969647986565	0.00732267478613981	SLC6A3/XDH/CAV1/APLN/OXTR	5
GO:0032733	GO:0032733	positive regulation of interleukin-10 production	5/437	42/18614	0.00290026380408398	0.0121969647986565	0.00732267478613981	IL6/TLR2/TSLP/NOD2/TNFSF4	5
GO:0042119	GO:0042119	neutrophil activation	5/437	42/18614	0.00290026380408398	0.0121969647986565	0.00732267478613981	CXCL8/CTSG/PLA2G2A/ANXA1/CXCR2	5
GO:0086091	GO:0086091	regulation of heart rate by cardiac conduction	5/437	42/18614	0.00290026380408398	0.0121969647986565	0.00732267478613981	KCNH2/CAV1/KCNA5/ISL1/KCNE2	5
GO:0008344	GO:0008344	adult locomotory behavior	7/437	81/18614	0.00292597653809365	0.0122834349561344	0.00737458875427607	DRD2/DRD1/CXCL12/SNCA/GLRB/NTSR1/ATP1A2	7
GO:0031016	GO:0031016	pancreas development	7/437	81/18614	0.00292597653809365	0.0122834349561344	0.00737458875427607	IL6/IGF2/IL6R/BMP6/ANXA1/ISL1/FGF10	7
GO:1990823	GO:1990823	response to leukemia inhibitory factor	8/437	103/18614	0.00294785105672832	0.0123643814331903	0.00742318647808271	TFRC/KLF4/GLDC/SOCS3/NRP2/TNFSF11/HELLS/PLA2G10	8
GO:0045672	GO:0045672	positive regulation of osteoclast differentiation	4/437	26/18614	0.00297379882198701	0.0124513139438596	0.00747537802856123	IFNG/FOS/POU4F1/TNFSF11	4
GO:1901623	GO:1901623	regulation of lymphocyte chemotaxis	4/437	26/18614	0.00297379882198701	0.0124513139438596	0.00747537802856123	CCL3/CCL7/CXCL10/S100A7	4
GO:0015800	GO:0015800	acidic amino acid transport	6/437	61/18614	0.00302022833021202	0.0126083828024073	0.00756967724063257	SNCA/NTSR1/GRM1/ABAT/GRM2/ATP1A2	6
GO:1903409	GO:1903409	reactive oxygen species biosynthetic process	6/437	61/18614	0.00302022833021202	0.0126083828024073	0.00756967724063257	MAOB/CD36/MMP8/SNCA/CYP1A1/RAB27A	6
GO:0001764	GO:0001764	neuron migration	11/437	176/18614	0.00302188751166944	0.0126083828024073	0.00756967724063257	CCK/DRD2/DRD1/CXCL12/CAMK2A/NTRK3/POU4F1/CCKAR/ADGRL3/NRP2/CAMK2B	11
GO:0010634	GO:0010634	positive regulation of epithelial cell migration	11/437	176/18614	0.00302188751166944	0.0126083828024073	0.00756967724063257	IFNG/TACR1/JUN/MMP9/EGF/ANXA1/ANGPT1/FGF2/FGF10/NRP2/HSPB1	11
GO:0009214	GO:0009214	cyclic nucleotide catabolic process	3/437	13/18614	0.0030842381400066	0.012801333063265	0.00768551852028578	PDE5A/PDE8B/PDE2A	3
GO:0010745	GO:0010745	negative regulation of macrophage derived foam cell differentiation	3/437	13/18614	0.0030842381400066	0.012801333063265	0.00768551852028578	CRP/CETP/ADIPOQ	3
GO:0036006	GO:0036006	cellular response to macrophage colony-stimulating factor stimulus	3/437	13/18614	0.0030842381400066	0.012801333063265	0.00768551852028578	TLR2/PDE1B/PDE2A	3
GO:0042362	GO:0042362	fat-soluble vitamin biosynthetic process	3/437	13/18614	0.0030842381400066	0.012801333063265	0.00768551852028578	IFNG/CYP3A4/CYP27B1	3
GO:0070493	GO:0070493	thrombin-activated receptor signaling pathway	3/437	13/18614	0.0030842381400066	0.012801333063265	0.00768551852028578	F2R/F2RL2/SNCA	3
GO:0075509	GO:0075509	endocytosis involved in viral entry into host cell	3/437	13/18614	0.0030842381400066	0.012801333063265	0.00768551852028578	CAV1/ACE2/DPP4	3
GO:0060291	GO:0060291	long-term synaptic potentiation	8/437	104/18614	0.00312968824814106	0.0129786810916389	0.0077919927093306	MME/DRD2/DRD1/SNCA/APOE/PRKCG/SLC8A2/SLC18A3	8
GO:0050680	GO:0050680	negative regulation of epithelial cell proliferation	11/437	177/18614	0.00315612734166813	0.0130769516007084	0.00785099123813372	DRD2/GHRL/SCG2/XDH/CAV1/STAT1/ISL1/APOE/RGN/AR/SLURP1	11
GO:0071322	GO:0071322	cellular response to carbohydrate stimulus	10/437	152/18614	0.00319201111382816	0.013214150175214	0.00793336095542086	GHRL/CMA1/AQP4/GCG/ACE/PRKCB/OPRK1/LEP/CASR/ABCC8	10
GO:0009154	GO:0009154	purine ribonucleotide catabolic process	5/437	43/18614	0.00321970737879075	0.0132941857051542	0.00798141177517507	ADA/PDE5A/XDH/PDE8B/PDE2A	5
GO:0010907	GO:0010907	positive regulation of glucose metabolic process	5/437	43/18614	0.00321970737879075	0.0132941857051542	0.00798141177517507	IGF2/GCG/RGN/GPT/KAT2B	5
GO:0090278	GO:0090278	negative regulation of peptide hormone secretion	5/437	43/18614	0.00321970737879075	0.0132941857051542	0.00798141177517507	CHGA/DRD2/GHRL/LEP/ABCC8	5
GO:0043030	GO:0043030	regulation of macrophage activation	6/437	62/18614	0.00327898502923068	0.0135215684183285	0.00811792521831863	IL6/CCL3/MMP8/SNCA/HAVCR2/PLA2G10	6
GO:0043281	GO:0043281	regulation of cysteine-type endopeptidase activity involved in apoptotic process	12/437	204/18614	0.0032804476116599	0.0135215684183285	0.00811792521831863	MMP9/F2R/LAMP3/XDH/S100A8/BIRC5/NR4A1/GSN/SNCA/KLF4/WNT3A/FABP1	12
GO:0006766	GO:0006766	vitamin metabolic process	8/437	105/18614	0.00332012920166581	0.0136733127484838	0.00820902775068722	IFNG/CYP3A4/CYP11A1/CYP27B1/CYP1A1/CYP4F12/RGN/PSAT1	8
GO:0035023	GO:0035023	regulation of Rho protein signal transduction	7/437	83/18614	0.00335725789688561	0.0138023818191789	0.00828651676908245	F2R/ADRA1A/F2RL2/APOA1/GPR55/APOE/LPAR1	7
GO:0050871	GO:0050871	positive regulation of B cell activation	7/437	83/18614	0.00335725789688561	0.0138023818191789	0.00828651676908245	IL6/ADA/TFRC/NOD2/TNFSF4/CDKN1A/WNT3A	7
GO:0002819	GO:0002819	regulation of adaptive immune response	12/437	205/18614	0.00341266290903986	0.0140050809658783	0.00840821097376452	IL6/CD55/ADA/TFRC/ANXA1/NOD2/HAVCR2/TNFSF4/FOXJ1/FCGR1A/CD80/IL4I1	12
GO:0006972	GO:0006972	hyperosmotic response	4/437	27/18614	0.00342711878531766	0.0140050809658783	0.00840821097376452	SST/AQP4/TLR3/SLC25A23	4
GO:0019228	GO:0019228	neuronal action potential	4/437	27/18614	0.00342711878531766	0.0140050809658783	0.00840821097376452	DRD1/GRIK2/CHRNA1/CHRNB4	4
GO:0032967	GO:0032967	positive regulation of collagen biosynthetic process	4/437	27/18614	0.00342711878531766	0.0140050809658783	0.00840821097376452	F2R/UCN/RUNX1/F2	4
GO:0035929	GO:0035929	steroid hormone secretion	4/437	27/18614	0.00342711878531766	0.0140050809658783	0.00840821097376452	GHRL/BMP6/GALR1/AGTR1	4
GO:0072207	GO:0072207	metanephric epithelium development	4/437	27/18614	0.00342711878531766	0.0140050809658783	0.00840821097376452	STAT1/ADIPOQ/LIF/CXCR2	4
GO:1905564	GO:1905564	positive regulation of vascular endothelial cell proliferation	4/437	27/18614	0.00342711878531766	0.0140050809658783	0.00840821097376452	IGF2/GHRL/APLN/FGF2	4
GO:0030336	GO:0030336	negative regulation of cell migration	18/437	375/18614	0.00346781385059876	0.0141592502170423	0.00850076935258527	DRD2/ADA/TIMP1/SERPINE1/CXCL12/DCN/CLDN5/FGF2/KLF4/APOE/ATP2B4/RECK/ADIPOQ/DPP4/ABCC8/ANGPT2/IL24/SLURP1	18
GO:0002090	GO:0002090	regulation of receptor internalization	6/437	63/18614	0.0035539009307279	0.0144735726205306	0.00868947865664064	DRD2/EGF/APLN/ANGPT1/LPAR1/WNT3A	6
GO:0032623	GO:0032623	interleukin-2 production	6/437	63/18614	0.0035539009307279	0.0144735726205306	0.00868947865664064	SFTPD/ANXA1/NOD2/RUNX1/HAVCR2/CD80	6
GO:0032663	GO:0032663	regulation of interleukin-2 production	6/437	63/18614	0.0035539009307279	0.0144735726205306	0.00868947865664064	SFTPD/ANXA1/NOD2/RUNX1/HAVCR2/CD80	6
GO:0002792	GO:0002792	negative regulation of peptide secretion	5/437	44/18614	0.00356372133088461	0.0144764795800585	0.00869122390388786	CHGA/DRD2/GHRL/LEP/ABCC8	5
GO:0051602	GO:0051602	response to electrical stimulus	5/437	44/18614	0.00356372133088461	0.0144764795800585	0.00869122390388786	TACR2/TACR1/GHRL/NR4A1/GRM1	5
GO:2000516	GO:2000516	positive regulation of CD4-positive	alpha-beta T cell activation	5/437	44/18614	0.00356372133088461	0.0144764795800585	0.00869122390388786	IFNG/CD55/ANXA1/TNFSF4/CD80	5
GO:0061515	GO:0061515	myeloid cell development	7/437	84/18614	0.00359026779570866	0.0145719039299869	0.0087485136880874	KIT/TLR2/LTF/THPO/MPIG6B/TNFSF11/PLA2G10	7
GO:0045621	GO:0045621	positive regulation of lymphocyte differentiation	9/437	130/18614	0.00360630811090485	0.0146121354128337	0.00877266740746875	IFNG/ADA/IL2RA/ANXA1/RUNX1/ITPKB/TNFSF4/CD80/IL4I1	9
GO:0050864	GO:0050864	regulation of B cell activation	9/437	130/18614	0.00360630811090485	0.0146121354128337	0.00877266740746875	IL6/ADA/TFRC/NOD2/TNFSF4/FOXJ1/CDKN1A/WNT3A/IL4I1	9
GO:0043524	GO:0043524	negative regulation of neuron apoptotic process	10/437	155/18614	0.0036708792140736	0.0148611400440722	0.00892216197147726	JUN/NPPC/F2R/ANGPT1/SNCA/ISL1/POU4F1/APOE/PRKCG/GRIK2	10
GO:0034599	GO:0034599	cellular response to oxidative stress	15/437	290/18614	0.00370867544735312	0.0150014191759347	0.00900638115869871	IL6/PCNA/FOS/MMP3/JUN/MAPK3/MMP9/ANXA1/CD36/SNCA/EZH2/SOD3/HSPB1/FABP1/APOA4	15
GO:0034308	GO:0034308	primary alcohol metabolic process	8/437	107/18614	0.00372790467750283	0.0150409284323274	0.00903010127598868	CYP2D6/CYP3A4/CYP11A1/ADH7/BMP6/CYP1A1/ADH1B/ADH1C	8
GO:0062014	GO:0062014	negative regulation of small molecule metabolic process	8/437	107/18614	0.00372790467750283	0.0150409284323274	0.00903010127598868	CNR1/CYP27B1/FMO1/APOE/ATP2B4/ADIPOQ/UGT1A8/FMO2	8
GO:1901655	GO:1901655	cellular response to ketone	8/437	107/18614	0.00372790467750283	0.0150409284323274	0.00903010127598868	GNAI1/FOS/ACE/SOX10/TNFSF4/SGK1/AR/PTGFR	8
GO:0090068	GO:0090068	positive regulation of cell cycle process	14/437	262/18614	0.00373334962143579	0.0150501642811727	0.00903564618970979	IGF2/DRD2/EDN3/EGF/ANXA1/BIRC5/KCNA5/CYP1A1/PBX1/FGF10/EZH2/KAT2B/CDC25C/CCNB1	14
GO:0071356	GO:0071356	cellular response to tumor necrosis factor	13/437	235/18614	0.00382246754289273	0.0153964085405873	0.00924352037399379	CXCL8/CCL11/CCL3/FOS/CCL7/MAPK3/CCL18/STAT1/APOA1/CCL26/ADIPOQ/TNFSF11/SLC2A4	13
GO:1905953	GO:1905953	negative regulation of lipid localization	6/437	64/18614	0.00384557866955522	0.0154076780022731	0.00925028620502652	IL6/EGF/CRP/LEP/CES1/PLA2G10	6
GO:0009812	GO:0009812	flavonoid metabolic process	3/437	14/18614	0.00385754075449417	0.0154076780022731	0.00925028620502652	CYP1A1/UGT1A1/UGT1A8	3
GO:0010752	GO:0010752	regulation of cGMP-mediated signaling	3/437	14/18614	0.00385754075449417	0.0154076780022731	0.00925028620502652	NPPC/NPR1/PDE2A	3
GO:0030252	GO:0030252	growth hormone secretion	3/437	14/18614	0.00385754075449417	0.0154076780022731	0.00925028620502652	DRD2/GHRL/GHRH	3
GO:0033004	GO:0033004	negative regulation of mast cell activation	3/437	14/18614	0.00385754075449417	0.0154076780022731	0.00925028620502652	ENPP3/CNR1/IL13RA2	3
GO:0033700	GO:0033700	phospholipid efflux	3/437	14/18614	0.00385754075449417	0.0154076780022731	0.00925028620502652	APOA1/APOE/APOA4	3
GO:0042136	GO:0042136	neurotransmitter biosynthetic process	3/437	14/18614	0.00385754075449417	0.0154076780022731	0.00925028620502652	NOS1/GAD1/CHAT	3
GO:0071871	GO:0071871	response to epinephrine	3/437	14/18614	0.00385754075449417	0.0154076780022731	0.00925028620502652	SNCA/ATP2B4/ADIPOQ	3
GO:2001140	GO:2001140	positive regulation of phospholipid transport	3/437	14/18614	0.00385754075449417	0.0154076780022731	0.00925028620502652	APOA1/CETP/APOE	3
GO:0019058	GO:0019058	viral life cycle	16/437	320/18614	0.00385757339792705	0.0154076780022731	0.00925028620502652	CXCL8/LTF/CD55/SLPI/NCAM1/LAMP3/TFRC/CAV1/GSN/HAVCR1/ACE2/APOE/DPP4/ITGB7/CD80/AGTR1	16
GO:0002227	GO:0002227	innate immune response in mucosa	4/437	28/18614	0.00392522320997429	0.015592740944246	0.00936139218601477	LTF/NOD2/DEFB1/APOA4	4
GO:0010714	GO:0010714	positive regulation of collagen metabolic process	4/437	28/18614	0.00392522320997429	0.015592740944246	0.00936139218601477	F2R/UCN/RUNX1/F2	4
GO:0015697	GO:0015697	quaternary ammonium group transport	4/437	28/18614	0.00392522320997429	0.015592740944246	0.00936139218601477	TACR2/CHRNA3/SLC18A3/SLC22A16	4
GO:0031664	GO:0031664	regulation of lipopolysaccharide-mediated signaling pathway	4/437	28/18614	0.00392522320997429	0.015592740944246	0.00936139218601477	LTF/CD55/BMP6/CD36	4
GO:0051873	GO:0051873	killing by host of symbiont cells	4/437	28/18614	0.00392522320997429	0.015592740944246	0.00936139218601477	CTSG/ELANE/F2/TREM1	4
GO:0060402	GO:0060402	calcium ion transport into cytosol	4/437	28/18614	0.00392522320997429	0.015592740944246	0.00936139218601477	ADRA1A/NOS1/CAV1/ADCYAP1R1	4
GO:0014014	GO:0014014	negative regulation of gliogenesis	5/437	45/18614	0.00393333347786286	0.015592740944246	0.00936139218601477	NTRK3/SOX10/F2/ABCC8/SOX11	5
GO:0061098	GO:0061098	positive regulation of protein tyrosine kinase activity	5/437	45/18614	0.00393333347786286	0.015592740944246	0.00936139218601477	ACE/EGF/ADRA1A/FCGR1A/WNT3A	5
GO:1902622	GO:1902622	regulation of neutrophil migration	5/437	45/18614	0.00393333347786286	0.015592740944246	0.00936139218601477	CXCL8/NOD2/DPP4/JAM3/CXCR2	5
GO:0007517	GO:0007517	muscle organ development	17/437	351/18614	0.00405867944734456	0.0160762809670982	0.00965169443676972	FOS/IGF2/CXCL10/EGR1/CAV1/MYLK/NR4A1/FOXH1/MYLK2/ISL1/POU4F1/TEAD4/TAGLN/CHRNA1/LIF/WNT3A/SOX11	17
GO:0015807	GO:0015807	L-amino acid transport	7/437	86/18614	0.0040929848587941	0.0161987093706133	0.00972519660704953	RGS4/RGS2/NTSR1/GRM1/SLC7A8/ACE2/ATP1A2	7
GO:0001708	GO:0001708	cell fate specification	8/437	109/18614	0.00417336992500052	0.0164894790160128	0.00989976557450087	POU5F1/FGF2/NTRK3/ISL1/POU4F1/TEAD4/AR/WNT3A	8
GO:0045833	GO:0045833	negative regulation of lipid metabolic process	8/437	109/18614	0.00417336992500052	0.0164894790160128	0.00989976557450087	CNR1/CYP27B1/FMO1/APOE/PDE8B/UGT1A1/UGT1A8/FMO2	8
GO:0002706	GO:0002706	regulation of lymphocyte mediated immunity	11/437	184/18614	0.004235623789276	0.0167215975588222	0.0100391222610933	IL6/CD55/TFRC/NOD2/LEP/HAVCR2/TNFSF4/FOXJ1/FCGR1A/NCR3/IL4I1	11
GO:0042326	GO:0042326	negative regulation of phosphorylation	18/437	383/18614	0.00431657545333004	0.0170270871273209	0.0102225286082954	IFNG/DRD2/JUN/XDH/CAV1/ANGPT1/RGS2/SNCA/NTRK3/BDKRB1/DUSP19/SOCS3/APOE/RGN/ADIPOQ/CDKN1A/KAT2B/HSPB1	18
GO:0002455	GO:0002455	humoral immune response mediated by circulating immunoglobulin	5/437	46/18614	0.00432956756055052	0.0170501302198723	0.0102363629577099	CD55/C4A/NOD2/FOXJ1/EXO1	5
GO:2000300	GO:2000300	regulation of synaptic vesicle exocytosis	5/437	46/18614	0.00432956756055052	0.0170501302198723	0.0102363629577099	NPY/PRKCB/HTR1B/PRKCG/P2RY1	5
GO:0046889	GO:0046889	positive regulation of lipid biosynthetic process	7/437	87/18614	0.00436348478405274	0.0171695205735541	0.0103080411782382	IFNG/BMP6/HTR2C/ANXA1/APOE/RGN/APOA4	7
GO:0051224	GO:0051224	negative regulation of protein transport	9/437	134/18614	0.00440448622872861	0.0173165662199561	0.0103963227683792	CHGA/DRD2/GHRL/F2R/CD36/ANGPT1/APOE/ADIPOQ/ABCC8	9
GO:0014812	GO:0014812	muscle cell migration	8/437	110/18614	0.00441093276694554	0.017327626330777	0.0104029629117245	TACR1/ACE/PLAU/SERPINE1/ANXA1/VTN/ADIPOQ/LPAR1	8
GO:0045619	GO:0045619	regulation of lymphocyte differentiation	12/437	212/18614	0.00446338859649447	0.017473706874403	0.0104906650844547	IFNG/ADA/IL2RA/ANXA1/RUNX1/ITPKB/TNFSF4/FOXJ1/ERBB2/IFNL1/CD80/IL4I1	12
GO:0003156	GO:0003156	regulation of animal organ formation	4/437	29/18614	0.00447010324738345	0.017473706874403	0.0104906650844547	FGF2/FGF10/AR/WNT3A	4
GO:0015732	GO:0015732	prostaglandin transport	4/437	29/18614	0.00447010324738345	0.017473706874403	0.0104906650844547	LEP/SLCO1B1/TNFSF11/PLA2G10	4
GO:0072012	GO:0072012	glomerulus vasculature development	4/437	29/18614	0.00447010324738345	0.017473706874403	0.0104906650844547	IL6R/EGR1/ANGPT1/ANGPT2	4
GO:0090025	GO:0090025	regulation of monocyte chemotaxis	4/437	29/18614	0.00447010324738345	0.017473706874403	0.0104906650844547	CXCL10/SERPINE1/CXCL12/S100A7	4
GO:1904385	GO:1904385	cellular response to angiotensin	4/437	29/18614	0.00447010324738345	0.017473706874403	0.0104906650844547	CA2/CAV1/CAMK2A/AGTR1	4
GO:0032613	GO:0032613	interleukin-10 production	6/437	66/18614	0.00448164287847988	0.0174901431157697	0.0105005328878157	IL6/TLR2/TSLP/MMP8/NOD2/TNFSF4	6
GO:0032653	GO:0032653	regulation of interleukin-10 production	6/437	66/18614	0.00448164287847988	0.0174901431157697	0.0105005328878157	IL6/TLR2/TSLP/MMP8/NOD2/TNFSF4	6
GO:0048864	GO:0048864	stem cell development	7/437	88/18614	0.00464727856105241	0.0181217264576116	0.0108797157000151	EDN3/MAPK3/FGF2/SOX10/ISL1/NRP2/SOX11	7
GO:0001956	GO:0001956	positive regulation of neurotransmitter secretion	3/437	15/18614	0.0047386761224464	0.0182689946871034	0.0109681309220561	TACR2/SNCA/SLC18A3	3
GO:0002864	GO:0002864	regulation of acute inflammatory response to antigenic stimulus	3/437	15/18614	0.0047386761224464	0.0182689946871034	0.0109681309220561	NPY/CNR1/FCGR1A	3
GO:0007567	GO:0007567	parturition	3/437	15/18614	0.0047386761224464	0.0182689946871034	0.0109681309220561	OXTR/CYP1A1/PTGFR	3
GO:0015816	GO:0015816	glycine transport	3/437	15/18614	0.0047386761224464	0.0182689946871034	0.0109681309220561	RGS4/RGS2/SLC7A8	3
GO:0030007	GO:0030007	intracellular potassium ion homeostasis	3/437	15/18614	0.0047386761224464	0.0182689946871034	0.0109681309220561	KCNMA1/ATP4A/ATP1A2	3
GO:0043252	GO:0043252	sodium-independent organic anion transport	3/437	15/18614	0.0047386761224464	0.0182689946871034	0.0109681309220561	SLCO1A2/SLCO1B1/SLCO1B3	3
GO:0046322	GO:0046322	negative regulation of fatty acid oxidation	3/437	15/18614	0.0047386761224464	0.0182689946871034	0.0109681309220561	CNR1/FMO1/FMO2	3
GO:0048934	GO:0048934	peripheral nervous system neuron differentiation	3/437	15/18614	0.0047386761224464	0.0182689946871034	0.0109681309220561	RUNX1/ISL1/POU4F1	3
GO:0048935	GO:0048935	peripheral nervous system neuron development	3/437	15/18614	0.0047386761224464	0.0182689946871034	0.0109681309220561	RUNX1/ISL1/POU4F1	3
GO:0060354	GO:0060354	negative regulation of cell adhesion molecule production	3/437	15/18614	0.0047386761224464	0.0182689946871034	0.0109681309220561	CXCL8/AQP4/APOA1	3
GO:0090205	GO:0090205	positive regulation of cholesterol metabolic process	3/437	15/18614	0.0047386761224464	0.0182689946871034	0.0109681309220561	APOA1/APOE/CES1	3
GO:0097531	GO:0097531	mast cell migration	3/437	15/18614	0.0047386761224464	0.0182689946871034	0.0109681309220561	KIT/CCL11/CHGA	3
GO:1904251	GO:1904251	regulation of bile acid metabolic process	3/437	15/18614	0.0047386761224464	0.0182689946871034	0.0109681309220561	KIT/CES1/ABCB11	3
GO:2001138	GO:2001138	regulation of phospholipid transport	3/437	15/18614	0.0047386761224464	0.0182689946871034	0.0109681309220561	APOA1/CETP/APOE	3
GO:0071496	GO:0071496	cellular response to external stimulus	16/437	327/18614	0.00474355663511642	0.0182730384433524	0.0109705586663691	ALB/FOS/MAPK3/TLR3/BMP6/UCN2/FGF2/CYP27B1/TNFRSF8/GLUL/LEP/CASR/CDKN1A/CHEK1/PDE2A/ATP1A2	16
GO:0002920	GO:0002920	regulation of humoral immune response	5/437	47/18614	0.0047534415332925	0.0182963379114382	0.0109845469356065	CD55/NOD2/FOXJ1/PGC/KLK3	5
GO:0016051	GO:0016051	carbohydrate biosynthetic process	12/437	214/18614	0.00480692141798724	0.0184872647115977	0.0110991733929756	IGF2/GCG/EGF/SNCA/LEP/NTSR1/ADCYAP1R1/P2RY1/RGN/GPT/ADIPOQ/KAT2B	12
GO:0009620	GO:0009620	response to fungus	6/437	67/18614	0.00482724525157844	0.0185504694639626	0.0111371195422141	CHGA/LTF/CTSG/S100A12/ELANE/S100A8	6
GO:0002440	GO:0002440	production of molecular mediator of immune response	16/437	328/18614	0.00488269676574593	0.0187484548114673	0.0112559837298321	IL6/KIT/CD55/TLR3/TFRC/ELANE/CD36/ANGPT1/APOA1/NOD2/IL13RA2/TNFSF4/EXO1/PGC/KLK3/TREM1	16
GO:0043473	GO:0043473	pigmentation	8/437	112/18614	0.00491713242101415	0.0188654903586617	0.0113262481984659	KIT/DRD2/EDN3/SOX10/GNA11/APOE/RAB27A/MC1R	8
GO:0043367	GO:0043367	CD4-positive	alpha-beta T cell differentiation	7/437	89/18614	0.00494476872819756	0.0189562717562493	0.0113807504998285	IL6/IFNG/IL6R/ANXA1/RUNX1/TNFSF4/CD80	7
GO:0002825	GO:0002825	regulation of T-helper 1 type immune response	4/437	30/18614	0.00506369446182952	0.0193499670580649	0.0116171128004186	ANXA1/HAVCR2/TNFSF4/CD80	4
GO:0060295	GO:0060295	regulation of cilium movement involved in cell motility	4/437	30/18614	0.00506369446182952	0.0193499670580649	0.0116171128004186	TACR2/TACR1/DEFB1/RGN	4
GO:0070498	GO:0070498	interleukin-1-mediated signaling pathway	4/437	30/18614	0.00506369446182952	0.0193499670580649	0.0116171128004186	IL6/MAPK3/EGR1/IL1RN	4
GO:1902019	GO:1902019	regulation of cilium-dependent cell motility	4/437	30/18614	0.00506369446182952	0.0193499670580649	0.0116171128004186	TACR2/TACR1/DEFB1/RGN	4
GO:0035914	GO:0035914	skeletal muscle cell differentiation	6/437	68/18614	0.00519203990891857	0.0197984460974902	0.011886365537335	FOS/EGR1/NR4A1/MYLK2/WNT3A/SOX11	6
GO:0032620	GO:0032620	interleukin-17 production	5/437	48/18614	0.00520596590611295	0.0197984460974902	0.011886365537335	IL6/IFNG/OSM/NOD2/TNFSF4	5
GO:0032660	GO:0032660	regulation of interleukin-17 production	5/437	48/18614	0.00520596590611295	0.0197984460974902	0.011886365537335	IL6/IFNG/OSM/NOD2/TNFSF4	5
GO:0035850	GO:0035850	epithelial cell differentiation involved in kidney development	5/437	48/18614	0.00520596590611295	0.0197984460974902	0.011886365537335	MMP9/STAT1/FOXJ1/ADIPOQ/LIF	5
GO:0043268	GO:0043268	positive regulation of potassium ion transport	5/437	48/18614	0.00520596590611295	0.0197984460974902	0.011886365537335	KCNH2/EDN3/DRD1/OPRK1/ABCC8	5
GO:0048066	GO:0048066	developmental pigmentation	5/437	48/18614	0.00520596590611295	0.0197984460974902	0.011886365537335	KIT/EDN3/SOX10/GNA11/RAB27A	5
GO:0014910	GO:0014910	regulation of smooth muscle cell migration	7/437	90/18614	0.0052563597251439	0.0199582639563784	0.011982315162916	TACR1/ACE/PLAU/SERPINE1/VTN/ADIPOQ/LPAR1	7
GO:2000106	GO:2000106	regulation of leukocyte apoptotic process	7/437	90/18614	0.0052563597251439	0.0199582639563784	0.011982315162916	ADA/CXCL12/ANXA1/NOD2/ITPKB/CXCR2/TSC22D3	7
GO:1904950	GO:1904950	negative regulation of establishment of protein localization	9/437	138/18614	0.00533410904529211	0.020237363593475	0.0121498778237194	CHGA/DRD2/GHRL/F2R/CD36/ANGPT1/APOE/ADIPOQ/ABCC8	9
GO:0030858	GO:0030858	positive regulation of epithelial cell differentiation	6/437	69/18614	0.00557663604380129	0.0211238898275523	0.0126821203454199	BMP6/SERPINE1/FGF2/CYP27B1/FOXJ1/LIF	6
GO:0032835	GO:0032835	glomerulus development	6/437	69/18614	0.00557663604380129	0.0211238898275523	0.0126821203454199	IL6R/EGR1/ANGPT1/FOXJ1/ADIPOQ/ANGPT2	6
GO:0071478	GO:0071478	cellular response to radiation	11/437	191/18614	0.00559058078598499	0.0211599045780654	0.012703742471077	MME/PCNA/MMP3/MMP9/TIMP1/EGR1/MMP1/SAG/CDKN1A/CHEK1/MC1R	11
GO:0006911	GO:0006911	phagocytosis	engulfment	5/437	49/18614	0.00568814214087597	0.0213715580642136	0.0128308125800755	CD36/GSN/MSR1/HAVCR1/FCGR1A	5
GO:0007528	GO:0007528	neuromuscular junction development	5/437	49/18614	0.00568814214087597	0.0213715580642136	0.0128308125800755	F2R/ERBB2/CHRNA1/COL4A5/SLC18A3	5
GO:0008206	GO:0008206	bile acid metabolic process	5/437	49/18614	0.00568814214087597	0.0213715580642136	0.0128308125800755	KIT/LEP/CES1/ABCB11/BAAT	5
GO:0009261	GO:0009261	ribonucleotide catabolic process	5/437	49/18614	0.00568814214087597	0.0213715580642136	0.0128308125800755	ADA/PDE5A/XDH/PDE8B/PDE2A	5
GO:0031640	GO:0031640	killing of cells of another organism	5/437	49/18614	0.00568814214087597	0.0213715580642136	0.0128308125800755	IFNG/CHGA/LTF/S100A12/MUC7	5
GO:0061448	GO:0061448	connective tissue development	14/437	275/18614	0.00569603361123412	0.0213715580642136	0.0128308125800755	GHRL/IL6R/MAPK3/NPPC/SCIN/TIMP1/BMP6/EGR1/MMP13/FGF2/GHR/LEP/CASR/PRKG2	14
GO:0048872	GO:0048872	homeostasis of number of cells	15/437	304/18614	0.00570071293393169	0.0213715580642136	0.0128308125800755	IL6/KIT/ADA/IL2RA/F2R/PLA2G2A/ANXA1/STAT1/ITPKB/MPIG6B/EZH2/JAM3/CXCR2/PLA2G10/TSC22D3	15
GO:0061437	GO:0061437	renal system vasculature development	4/437	31/18614	0.00570787309419013	0.0213715580642136	0.0128308125800755	IL6R/EGR1/ANGPT1/ANGPT2	4
GO:0061440	GO:0061440	kidney vasculature development	4/437	31/18614	0.00570787309419013	0.0213715580642136	0.0128308125800755	IL6R/EGR1/ANGPT1/ANGPT2	4
GO:0070293	GO:0070293	renal absorption	4/437	31/18614	0.00570787309419013	0.0213715580642136	0.0128308125800755	GSN/ADIPOQ/SGK1/HBB	4
GO:0071276	GO:0071276	cellular response to cadmium ion	4/437	31/18614	0.00570787309419013	0.0213715580642136	0.0128308125800755	FOS/JUN/MAPK3/MMP9	4
GO:0086011	GO:0086011	membrane repolarization during action potential	4/437	31/18614	0.00570787309419013	0.0213715580642136	0.0128308125800755	KCNH2/CAV1/KCNA5/KCNE2	4
GO:0006544	GO:0006544	glycine metabolic process	3/437	16/18614	0.0057316466269929	0.0213715580642136	0.0128308125800755	GLDC/BAAT/AGXT2	3
GO:0021534	GO:0021534	cell proliferation in hindbrain	3/437	16/18614	0.0057316466269929	0.0213715580642136	0.0128308125800755	EGF/SLC6A4/FGF2	3
GO:0021924	GO:0021924	cell proliferation in external granule layer	3/437	16/18614	0.0057316466269929	0.0213715580642136	0.0128308125800755	EGF/SLC6A4/FGF2	3
GO:0021930	GO:0021930	cerebellar granule cell precursor proliferation	3/437	16/18614	0.0057316466269929	0.0213715580642136	0.0128308125800755	EGF/SLC6A4/FGF2	3
GO:0051014	GO:0051014	actin filament severing	3/437	16/18614	0.0057316466269929	0.0213715580642136	0.0128308125800755	SCIN/DSTN/GSN	3
GO:0055091	GO:0055091	phospholipid homeostasis	3/437	16/18614	0.0057316466269929	0.0213715580642136	0.0128308125800755	APOA1/CETP/ABCB11	3
GO:2000696	GO:2000696	regulation of epithelial cell differentiation involved in kidney development	3/437	16/18614	0.0057316466269929	0.0213715580642136	0.0128308125800755	MMP9/STAT1/LIF	3
GO:0048863	GO:0048863	stem cell differentiation	13/437	247/18614	0.00578095314745429	0.0215385668439137	0.0129310794087793	KIT/EDN3/MAPK3/OSM/ACE/FGF2/SOX10/ISL1/EZH2/NRP2/LIF/WNT3A/SOX11	13
GO:0071326	GO:0071326	cellular response to monosaccharide stimulus	9/437	140/18614	0.00585247717081742	0.0217880278123562	0.0130808479433201	GHRL/CMA1/AQP4/GCG/ACE/OPRK1/LEP/CASR/ABCC8	9
GO:0001656	GO:0001656	metanephros development	7/437	92/18614	0.00592346957614631	0.0220351220036207	0.0132291955391395	EGR1/STAT1/FOXJ1/FGF10/ADIPOQ/LIF/CXCR2	7
GO:0016032	GO:0016032	viral process	19/437	426/18614	0.00594723954045301	0.0220890851778975	0.0132615933349993	CXCL8/CCL3/LTF/CD55/SLPI/JUN/NCAM1/LAMP3/TFRC/CAV1/STAT1/GSN/HAVCR1/ACE2/APOE/DPP4/ITGB7/CD80/AGTR1	19
GO:0060537	GO:0060537	muscle tissue development	19/437	426/18614	0.00594723954045301	0.0220890851778975	0.0132615933349993	FOS/IGF2/NPPB/ADRA1A/EGR1/RGS4/CAV1/MYLK/NR4A1/RGS2/FGF2/RUNX1/FOXH1/MYLK2/ISL1/POU4F1/CHRNA1/WNT3A/SOX11	19
GO:0042593	GO:0042593	glucose homeostasis	13/437	248/18614	0.00597487154776495	0.0221744454562576	0.0133128409665539	IL6/GHRL/CMA1/CNR1/AQP4/GCG/ACE/OPRK1/LEP/CASR/ADIPOQ/ABCC8/SLC2A4	13
GO:0048640	GO:0048640	negative regulation of developmental growth	8/437	116/18614	0.00606186842883127	0.0224798215685042	0.0134961791981837	ADRB2/RGS4/GDF15/SLC6A4/ADRB3/RGS2/CDKN1A/WNT3A	8
GO:0031056	GO:0031056	regulation of histone modification	9/437	141/18614	0.00612581184663535	0.0226992981325594	0.0136279460375808	IGF2/GCG/NOS1/PRDM12/SNCA/ISL1/KAT2B/CHEK1/LIF	9
GO:0033500	GO:0033500	carbohydrate homeostasis	13/437	249/18614	0.00617394574361611	0.0228598969342432	0.0137243645167014	IL6/GHRL/CMA1/CNR1/AQP4/GCG/ACE/OPRK1/LEP/CASR/ADIPOQ/ABCC8/SLC2A4	13
GO:0001974	GO:0001974	blood vessel remodeling	5/437	50/18614	0.00620096110318012	0.0229243282954	0.0137630470833537	NPPC/ACE/NPR3/FGF10/LIF	5
GO:0048009	GO:0048009	insulin-like growth factor receptor signaling pathway	5/437	50/18614	0.00620096110318012	0.0229243282954	0.0137630470833537	IGF2/MAPK3/GHR/GHRH/AR	5
GO:0003338	GO:0003338	metanephros morphogenesis	4/437	32/18614	0.00640445273975268	0.0235788239245234	0.0141559857135897	STAT1/FOXJ1/FGF10/LIF	4
GO:0010669	GO:0010669	epithelial structure maintenance	4/437	32/18614	0.00640445273975268	0.0235788239245234	0.0141559857135897	NOD2/MUC4/MUC6/SERPINA3	4
GO:0032770	GO:0032770	positive regulation of monooxygenase activity	4/437	32/18614	0.00640445273975268	0.0235788239245234	0.0141559857135897	IFNG/CYP27B1/NPR3/APOE	4
GO:0043552	GO:0043552	positive regulation of phosphatidylinositol 3-kinase activity	4/437	32/18614	0.00640445273975268	0.0235788239245234	0.0141559857135897	KIT/NOD2/FGF2/P2RY12	4
GO:0045671	GO:0045671	negative regulation of osteoclast differentiation	4/437	32/18614	0.00640445273975268	0.0235788239245234	0.0141559857135897	CCL3/LTF/TLR3/GPR55	4
GO:0002294	GO:0002294	CD4-positive	alpha-beta T cell differentiation involved in immune response	6/437	71/18614	0.00640766529800427	0.0235788239245234	0.0141559857135897	IL6/IFNG/IL6R/ANXA1/TNFSF4/CD80	6
GO:0006111	GO:0006111	regulation of gluconeogenesis	5/437	51/18614	0.00674540157143674	0.0247833744947472	0.0148791600635049	GCG/LEP/GPT/ADIPOQ/KAT2B	5
GO:0045778	GO:0045778	positive regulation of ossification	5/437	51/18614	0.00674540157143674	0.0247833744947472	0.0148791600635049	ADRB2/LTF/TACR1/BMP6/SOX11	5
GO:0002730	GO:0002730	regulation of dendritic cell cytokine production	3/437	17/18614	0.00683998799977231	0.0249184270325903	0.0149602413677469	KIT/TLR3/NOD2	3
GO:0009084	GO:0009084	glutamine family amino acid biosynthetic process	3/437	17/18614	0.00683998799977231	0.0249184270325903	0.0149602413677469	GLUL/OAT/NAGS	3
GO:0030949	GO:0030949	positive regulation of vascular endothelial growth factor receptor signaling pathway	3/437	17/18614	0.00683998799977231	0.0249184270325903	0.0149602413677469	PRKCB/VTN/FGF10	3
GO:0036005	GO:0036005	response to macrophage colony-stimulating factor	3/437	17/18614	0.00683998799977231	0.0249184270325903	0.0149602413677469	TLR2/PDE1B/PDE2A	3
GO:0051412	GO:0051412	response to corticosterone	3/437	17/18614	0.00683998799977231	0.0249184270325903	0.0149602413677469	MAOB/FOS/NTRK3	3
GO:0060080	GO:0060080	inhibitory postsynaptic potential	3/437	17/18614	0.00683998799977231	0.0249184270325903	0.0149602413677469	NTSR1/GRIK2/ABAT	3
GO:0060253	GO:0060253	negative regulation of glial cell proliferation	3/437	17/18614	0.00683998799977231	0.0249184270325903	0.0149602413677469	SOX10/ABCC8/SOX11	3
GO:0060457	GO:0060457	negative regulation of digestive system process	3/437	17/18614	0.00683998799977231	0.0249184270325903	0.0149602413677469	UCN/PTGER3/OXTR	3
GO:0061548	GO:0061548	ganglion development	3/437	17/18614	0.00683998799977231	0.0249184270325903	0.0149602413677469	RGS4/NRP2/TUBB3	3
GO:0098712	GO:0098712	L-glutamate import across plasma membrane	3/437	17/18614	0.00683998799977231	0.0249184270325903	0.0149602413677469	NTSR1/GRM1/ATP1A2	3
GO:0002287	GO:0002287	alpha-beta T cell activation involved in immune response	6/437	72/18614	0.00685531060322047	0.0249184270325903	0.0149602413677469	IL6/IFNG/IL6R/ANXA1/TNFSF4/CD80	6
GO:0002293	GO:0002293	alpha-beta T cell differentiation involved in immune response	6/437	72/18614	0.00685531060322047	0.0249184270325903	0.0149602413677469	IL6/IFNG/IL6R/ANXA1/TNFSF4/CD80	6
GO:0032715	GO:0032715	negative regulation of interleukin-6 production	6/437	72/18614	0.00685531060322047	0.0249184270325903	0.0149602413677469	GHRL/AQP4/HAVCR2/FOXJ1/ORM1/IL37	6
GO:0071677	GO:0071677	positive regulation of mononuclear cell migration	6/437	72/18614	0.00685531060322047	0.0249184270325903	0.0149602413677469	CCL3/CCL7/CXCL10/SERPINE1/CXCL12/S100A7	6
GO:0016049	GO:0016049	cell growth	21/437	495/18614	0.00688508620402608	0.0250075979489721	0.0150137767867486	EDN3/EDN2/NPPB/ADRA1A/UCN/RGS4/S100A8/CXCL12/RGS2/CYP27B1/BDKRB1/NPR1/LPAR3/ERBB2/F2/APOE/CDKN1A/SGK1/NRP2/AGTR1/WNT3A	21
GO:1904705	GO:1904705	regulation of vascular associated smooth muscle cell proliferation	7/437	95/18614	0.00704007569829279	0.0255509098227291	0.0153399641804689	JUN/MMP9/APLN/FGF2/HTR1B/ADIPOQ/CDKN1A	7
GO:0021782	GO:0021782	glial cell development	8/437	119/18614	0.00704538612222454	0.0255509098227291	0.0153399641804689	IL6/IFNG/TLR2/DRD1/S100A8/SOX10/LPAR1/SOX11	8
GO:0048566	GO:0048566	embryonic digestive tract development	4/437	33/18614	0.00715518141599123	0.0258704019506158	0.0155317772247685	CXCL8/ADA/FGF10/SOX11	4
GO:0048710	GO:0048710	regulation of astrocyte differentiation	4/437	33/18614	0.00715518141599123	0.0258704019506158	0.0155317772247685	IL6/NTRK3/F2/LIF	4
GO:0050901	GO:0050901	leukocyte tethering or rolling	4/437	33/18614	0.00715518141599123	0.0258704019506158	0.0155317772247685	ELANE/CXCL12/LEP/ITGB7	4
GO:1990776	GO:1990776	response to angiotensin	4/437	33/18614	0.00715518141599123	0.0258704019506158	0.0155317772247685	CA2/CAV1/CAMK2A/AGTR1	4
GO:0006814	GO:0006814	sodium ion transport	13/437	254/18614	0.00725000503323929	0.0261933893966047	0.015725688748334	ADRB2/DRD2/GRP/SLC6A3/NOS1/SLC6A4/ATP4A/SLC9A4/ATP2B4/SLC8A2/SGK1/ATP1A2/SLC10A4	13
GO:0099504	GO:0099504	synaptic vesicle cycle	11/437	198/18614	0.00726636442917322	0.0262326207136465	0.0157492419995626	NPY/PRKCB/SNCA/HTR1B/PRKCG/P2RY1/CADPS/LPAR1/WNT3A/SLC2A4/RAB3B	11
GO:0050808	GO:0050808	synapse organization	20/437	466/18614	0.00730399563202045	0.0263055614433651	0.015793033323979	TLR2/DRD2/GHRL/F2R/DRD1/OXTR/SNCA/NTRK3/GLRB/POU4F1/ERBB2/APOE/SLC8A2/CHRNA1/ADGRL3/NRP2/COL4A5/SLC18A3/CAMK2B/WNT3A	20
GO:0051783	GO:0051783	regulation of nuclear division	9/437	145/18614	0.00731864628779071	0.0263055614433651	0.015793033323979	IGF2/EDN3/EGF/BIRC5/PDE3A/CHEK1/CDC25C/CCNB1/LIF	9
GO:0002762	GO:0002762	negative regulation of myeloid leukocyte differentiation	5/437	52/18614	0.00732242880431936	0.0263055614433651	0.015793033323979	CCL3/LTF/TLR3/GPR55/ADIPOQ	5
GO:0006195	GO:0006195	purine nucleotide catabolic process	5/437	52/18614	0.00732242880431936	0.0263055614433651	0.015793033323979	ADA/PDE5A/XDH/PDE8B/PDE2A	5
GO:0086009	GO:0086009	membrane repolarization	5/437	52/18614	0.00732242880431936	0.0263055614433651	0.015793033323979	KCNH2/CAV1/KCNA5/KCNE2/ATP1A2	5
GO:2000677	GO:2000677	regulation of transcription regulatory region DNA binding	5/437	52/18614	0.00732242880431936	0.0263055614433651	0.015793033323979	IFNG/KLF4/POU4F1/LIF/SOX11	5
GO:0042246	GO:0042246	tissue regeneration	6/437	73/18614	0.00732518045644556	0.0263055614433651	0.015793033323979	ANXA1/RUNX1/FGF10/EZH2/CDKN1A/LGR6	6
GO:0043500	GO:0043500	muscle adaptation	8/437	121/18614	0.00776498801646443	0.0278430284590367	0.0167160802570505	PDE5A/ADRA1A/RGS4/RGS2/GSN/ATP2B4/EZH2/CAMK2B	8
GO:1901989	GO:1901989	positive regulation of cell cycle phase transition	8/437	121/18614	0.00776498801646443	0.0278430284590367	0.0167160802570505	ANXA1/KCNA5/CYP1A1/PBX1/FGF10/EZH2/CDC25C/CCNB1	8
GO:0014909	GO:0014909	smooth muscle cell migration	7/437	97/18614	0.00786654552695874	0.0281226054108442	0.0168839294826227	TACR1/ACE/PLAU/SERPINE1/VTN/ADIPOQ/LPAR1	7
GO:0016079	GO:0016079	synaptic vesicle exocytosis	7/437	97/18614	0.00786654552695874	0.0281226054108442	0.0168839294826227	NPY/PRKCB/SNCA/HTR1B/PRKCG/P2RY1/CADPS	7
GO:0060993	GO:0060993	kidney morphogenesis	7/437	97/18614	0.00786654552695874	0.0281226054108442	0.0168839294826227	STAT1/CTNNBIP1/FGF2/FOXJ1/PBX1/FGF10/LIF	7
GO:1990874	GO:1990874	vascular associated smooth muscle cell proliferation	7/437	97/18614	0.00786654552695874	0.0281226054108442	0.0168839294826227	JUN/MMP9/APLN/FGF2/HTR1B/ADIPOQ/CDKN1A	7
GO:0006778	GO:0006778	porphyrin-containing compound metabolic process	5/437	53/18614	0.00793299316752602	0.028204208718734	0.0169329215470432	CYP1A1/SLCO1B1/UGT1A1/SLCO1B3/BLVRB	5
GO:0035065	GO:0035065	regulation of histone acetylation	5/437	53/18614	0.00793299316752602	0.028204208718734	0.0169329215470432	NOS1/SNCA/ISL1/CHEK1/LIF	5
GO:0035176	GO:0035176	social behavior	5/437	53/18614	0.00793299316752602	0.028204208718734	0.0169329215470432	GRP/UCN/SLC6A4/OXTR/GAD1	5
GO:0048146	GO:0048146	positive regulation of fibroblast proliferation	5/437	53/18614	0.00793299316752602	0.028204208718734	0.0169329215470432	JUN/FGF10/CDKN1A/CCNB1/LIF	5
GO:2000648	GO:2000648	positive regulation of stem cell proliferation	5/437	53/18614	0.00793299316752602	0.028204208718734	0.0169329215470432	THPO/FGF2/PBX1/FGF10/SOX11	5
GO:0009112	GO:0009112	nucleobase metabolic process	4/437	34/18614	0.00796173899728475	0.028204208718734	0.0169329215470432	ADA/XDH/PPAT/CAD	4
GO:0043372	GO:0043372	positive regulation of CD4-positive	alpha-beta T cell differentiation	4/437	34/18614	0.00796173899728475	0.028204208718734	0.0169329215470432	IFNG/ANXA1/TNFSF4/CD80	4
GO:0048265	GO:0048265	response to pain	4/437	34/18614	0.00796173899728475	0.028204208718734	0.0169329215470432	TAC1/TACR1/UCN/PRKCG	4
GO:0055094	GO:0055094	response to lipoprotein particle	4/437	34/18614	0.00796173899728475	0.028204208718734	0.0169329215470432	CD36/CASR/APOE/CES1	4
GO:0110110	GO:0110110	positive regulation of animal organ morphogenesis	4/437	34/18614	0.00796173899728475	0.028204208718734	0.0169329215470432	FGF2/FGF10/AR/WNT3A	4
GO:0034612	GO:0034612	response to tumor necrosis factor	13/437	257/18614	0.00796369546267228	0.028204208718734	0.0169329215470432	CXCL8/CCL11/CCL3/FOS/CCL7/MAPK3/CCL18/STAT1/APOA1/CCL26/ADIPOQ/TNFSF11/SLC2A4	13
GO:0006820	GO:0006820	monoatomic anion transport	9/437	147/18614	0.00797788807723846	0.028204208718734	0.0169329215470432	GABRB1/CA7/CA2/CLCA1/GLRB/GABRG3/CASR/PRKG2/CLCA2	9
GO:0120161	GO:0120161	regulation of cold-induced thermogenesis	9/437	147/18614	0.00797788807723846	0.028204208718734	0.0169329215470432	ADRB2/GHRL/CAV1/ADRB3/CD36/OXTR/LEP/NPR3/ADIPOQ	9
GO:0002371	GO:0002371	dendritic cell cytokine production	3/437	18/18614	0.00806679402230093	0.028204208718734	0.0169329215470432	KIT/TLR3/NOD2	3
GO:0002830	GO:0002830	positive regulation of type 2 immune response	3/437	18/18614	0.00806679402230093	0.028204208718734	0.0169329215470432	IL6/NOD2/TNFSF4	3
GO:0003128	GO:0003128	heart field specification	3/437	18/18614	0.00806679402230093	0.028204208718734	0.0169329215470432	FOXH1/ISL1/WNT3A	3
GO:0010522	GO:0010522	regulation of calcium ion transport into cytosol	3/437	18/18614	0.00806679402230093	0.028204208718734	0.0169329215470432	NOS1/CAV1/ADCYAP1R1	3
GO:0010755	GO:0010755	regulation of plasminogen activation	3/437	18/18614	0.00806679402230093	0.028204208718734	0.0169329215470432	PLAU/SERPINE1/RUNX1	3
GO:0010885	GO:0010885	regulation of cholesterol storage	3/437	18/18614	0.00806679402230093	0.028204208718734	0.0169329215470432	CD36/MSR1/CES1	3
GO:0016264	GO:0016264	gap junction assembly	3/437	18/18614	0.00806679402230093	0.028204208718734	0.0169329215470432	ACE/CAV1/ACE2	3
GO:0032310	GO:0032310	prostaglandin secretion	3/437	18/18614	0.00806679402230093	0.028204208718734	0.0169329215470432	LEP/TNFSF11/PLA2G10	3
GO:0033033	GO:0033033	negative regulation of myeloid cell apoptotic process	3/437	18/18614	0.00806679402230093	0.028204208718734	0.0169329215470432	NOD2/ITPKB/CXCR2	3
GO:0042402	GO:0042402	cellular biogenic amine catabolic process	3/437	18/18614	0.00806679402230093	0.028204208718734	0.0169329215470432	MAOB/MAOA/SLC6A3	3
GO:0046112	GO:0046112	nucleobase biosynthetic process	3/437	18/18614	0.00806679402230093	0.028204208718734	0.0169329215470432	ADA/PPAT/CAD	3
GO:0050965	GO:0050965	detection of temperature stimulus involved in sensory perception of pain	3/437	18/18614	0.00806679402230093	0.028204208718734	0.0169329215470432	CXCL12/PRDM12/NTSR1	3
GO:0051988	GO:0051988	regulation of attachment of spindle microtubules to kinetochore	3/437	18/18614	0.00806679402230093	0.028204208718734	0.0169329215470432	BIRC5/KAT2B/CCNB1	3
GO:0070989	GO:0070989	oxidative demethylation	3/437	18/18614	0.00806679402230093	0.028204208718734	0.0169329215470432	CYP2D6/CYP3A4/CYP2C9	3
GO:0071318	GO:0071318	cellular response to ATP	3/437	18/18614	0.00806679402230093	0.028204208718734	0.0169329215470432	P2RY12/P2RY2/P2RY1	3
GO:0150078	GO:0150078	positive regulation of neuroinflammatory response	3/437	18/18614	0.00806679402230093	0.028204208718734	0.0169329215470432	IL6/CCL3/MMP8	3
GO:1902548	GO:1902548	negative regulation of cellular response to vascular endothelial growth factor stimulus	3/437	18/18614	0.00806679402230093	0.028204208718734	0.0169329215470432	XDH/DCN/ATP2B4	3
GO:0009615	GO:0009615	response to virus	18/437	408/18614	0.00813418238761621	0.0284189859388584	0.0170618670478628	IL6/IFNG/CCL11/CHRM2/TLR2/CXCL9/CXCL10/TLR3/CXCL12/STAT1/CYP1A1/OPRK1/ITGAX/TNFSF4/POU2AF1/IFNL1/HSPB1/PLA2G10	18
GO:0106106	GO:0106106	cold-induced thermogenesis	9/437	148/18614	0.00832400259848648	0.0290608846209239	0.0174472428665202	ADRB2/GHRL/CAV1/ADRB3/CD36/OXTR/LEP/NPR3/ADIPOQ	9
GO:0014009	GO:0014009	glial cell proliferation	5/437	54/18614	0.00857802882056898	0.0298603061644478	0.0179271904663447	IL6/CHRM1/SOX10/ABCC8/SOX11	5
GO:0043550	GO:0043550	regulation of lipid kinase activity	5/437	54/18614	0.00857802882056898	0.0298603061644478	0.0179271904663447	KIT/NOD2/FGF2/P2RY12/F2	5
GO:1904645	GO:1904645	response to amyloid-beta	5/437	54/18614	0.00857802882056898	0.0298603061644478	0.0179271904663447	ADRB2/MMP3/MMP9/CD36/MMP13	5
GO:2000179	GO:2000179	positive regulation of neural precursor cell proliferation	5/437	54/18614	0.00857802882056898	0.0298603061644478	0.0179271904663447	DRD2/EGF/FGF2/SOX10/WNT3A	5
GO:0051592	GO:0051592	response to calcium ion	9/437	149/18614	0.00868141453419545	0.0301706504635786	0.0181135114414219	FOS/KCNMA1/JUN/FGA/CAV1/ITPKB/SLC25A23/CASR/TRPC1	9
GO:0001763	GO:0001763	morphogenesis of a branching structure	11/437	203/18614	0.0086861612678745	0.0301706504635786	0.0181135114414219	CCL11/DRD2/EGF/CTNNBIP1/FGF2/SOX10/SOCS3/CASR/PBX1/FGF10/AR	11
GO:0051216	GO:0051216	cartilage development	11/437	203/18614	0.0086861612678745	0.0301706504635786	0.0181135114414219	GHRL/MAPK3/NPPC/SCIN/TIMP1/BMP6/MMP13/FGF2/GHR/LEP/PRKG2	11
GO:0003300	GO:0003300	cardiac muscle hypertrophy	7/437	99/18614	0.00876248090673357	0.0303914701412454	0.0182460846440691	PDE5A/ADRA1A/RGS4/RGS2/LEP/ATP2B4/EZH2	7
GO:1901992	GO:1901992	positive regulation of mitotic cell cycle phase transition	7/437	99/18614	0.00876248090673357	0.0303914701412454	0.0182460846440691	ANXA1/KCNA5/CYP1A1/PBX1/FGF10/CDC25C/CCNB1	7
GO:0031128	GO:0031128	developmental induction	4/437	35/18614	0.00882573499461616	0.0305442163928334	0.0183377886986143	FGF2/FGF10/AR/WNT3A	4
GO:0061081	GO:0061081	positive regulation of myeloid leukocyte cytokine production involved in immune response	4/437	35/18614	0.00882573499461616	0.0305442163928334	0.0183377886986143	KIT/TLR3/CD36/NOD2	4
GO:2000352	GO:2000352	negative regulation of endothelial cell apoptotic process	4/437	35/18614	0.00882573499461616	0.0305442163928334	0.0183377886986143	SCG2/FGA/SERPINE1/ANGPT1	4
GO:0046470	GO:0046470	phosphatidylcholine metabolic process	6/437	76/18614	0.00887410789473942	0.0306671163405886	0.0184115739692534	PLA2G2A/APOA1/CETP/CHAT/APOA4/PLA2G10	6
GO:0086003	GO:0086003	cardiac muscle cell contraction	6/437	76/18614	0.00887410789473942	0.0306671163405886	0.0184115739692534	KCNH2/CAV1/KCNA5/GSN/KCNE2/ATP1A2	6
GO:0010594	GO:0010594	regulation of endothelial cell migration	12/437	232/18614	0.00894228314545963	0.0308715307002496	0.0185342979339548	EGF/ANXA1/ANGPT1/DCN/FGF2/GLUL/KLF4/APOE/ATP2B4/NRP2/HSPB1/ANGPT2	12
GO:0032411	GO:0032411	positive regulation of transporter activity	8/437	124/18614	0.00894620579319458	0.0308715307002496	0.0185342979339548	IFNG/ADRB2/NTSR1/RGN/ADIPOQ/SGK1/ABCC8/KCNE2	8
GO:0043370	GO:0043370	regulation of CD4-positive	alpha-beta T cell differentiation	5/437	55/18614	0.00925845246409442	0.0319259289958542	0.0191673255716686	IFNG/ANXA1/RUNX1/TNFSF4/CD80	5
GO:0002523	GO:0002523	leukocyte migration involved in inflammatory response	3/437	19/18614	0.00941474021254673	0.0323246192034812	0.0194066866569111	ELANE/S100A8/JAM3	3
GO:0007194	GO:0007194	negative regulation of adenylate cyclase activity	3/437	19/18614	0.00941474021254673	0.0323246192034812	0.0194066866569111	NPR3/GRM2/GALR1	3
GO:0010738	GO:0010738	regulation of protein kinase A signaling	3/437	19/18614	0.00941474021254673	0.0323246192034812	0.0194066866569111	ADRB2/ADIPOQ/MC1R	3
GO:0014048	GO:0014048	regulation of glutamate secretion	3/437	19/18614	0.00941474021254673	0.0323246192034812	0.0194066866569111	SNCA/NTSR1/GRM2	3
GO:0044070	GO:0044070	regulation of monoatomic anion transport	3/437	19/18614	0.00941474021254673	0.0323246192034812	0.0194066866569111	CA7/CA2/PRKG2	3
GO:0045722	GO:0045722	positive regulation of gluconeogenesis	3/437	19/18614	0.00941474021254673	0.0323246192034812	0.0194066866569111	GCG/GPT/KAT2B	3
GO:0001937	GO:0001937	negative regulation of endothelial cell proliferation	6/437	77/18614	0.00943882437945839	0.0323839952990195	0.0194423342007776	GHRL/SCG2/XDH/CAV1/STAT1/APOE	6
GO:0048709	GO:0048709	oligodendrocyte differentiation	7/437	101/18614	0.00973113382216035	0.0333512066414876	0.0200230175287429	TLR2/TRPC4/VTN/SOX10/ERBB2/LPAR1/SOX11	7
GO:0010737	GO:0010737	protein kinase A signaling	4/437	36/18614	0.00974870665930672	0.0333512066414876	0.0200230175287429	ADRB2/GCG/ADIPOQ/MC1R	4
GO:0030224	GO:0030224	monocyte differentiation	4/437	36/18614	0.00974870665930672	0.0333512066414876	0.0200230175287429	CSF2/JUN/CTNNBIP1/PDE1B	4
GO:0048730	GO:0048730	epidermis morphogenesis	4/437	36/18614	0.00974870665930672	0.0333512066414876	0.0200230175287429	KLF4/FGF10/TMEM79/PLA2G10	4
GO:0001890	GO:0001890	placenta development	9/437	152/18614	0.00982370415203774	0.0335836882444932	0.0201625921852803	CSF2/MME/IGF2/GHRL/ADA/CYP27B1/LEP/SOCS3/LIF	9
GO:0045787	GO:0045787	positive regulation of cell cycle	16/437	354/18614	0.00983837602723557	0.033598059859189	0.0201712204515995	IGF2/DRD2/EDN3/EGF/SLC6A4/ANXA1/BIRC5/KCNA5/CYP1A1/PBX1/FGF10/EZH2/KAT2B/CHEK1/CDC25C/CCNB1	16
GO:0060348	GO:0060348	bone development	12/437	235/18614	0.00984199824350744	0.033598059859189	0.0201712204515995	KIT/LTF/GHRL/NPPC/THPO/BMP6/MMP13/GHR/LEP/MPIG6B/RGN/TNFSF11	12
GO:0043534	GO:0043534	blood vessel endothelial cell migration	10/437	179/18614	0.00986543524802505	0.0336431004761983	0.0201982614241669	ANXA1/NR4A1/ANGPT1/APOA1/FGF2/KLF4/APOE/ATP2B4/HSPB1/ANGPT2	10
GO:0046486	GO:0046486	glycerolipid metabolic process	17/437	385/18614	0.00986930123006949	0.0336431004761983	0.0201982614241669	PLA2G2A/CHRM5/HTR2C/CAV1/APOA1/PLA1A/FGF2/ITPKB/SOCS3/CETP/APOE/RGN/DGKA/CHAT/PLCD1/APOA4/PLA2G10	17
GO:0032409	GO:0032409	regulation of transporter activity	15/437	324/18614	0.00996012110413428	0.0339284411040117	0.0203695709798836	IFNG/ADRB2/GRP/MMP9/NOS1/CAV1/SNCA/NTSR1/ACE2/RGN/ADIPOQ/SGK1/ABCC8/KCNE2/ATP1A2	15
GO:0002823	GO:0002823	negative regulation of adaptive immune response based on somatic recombination of immune receptors built from immunoglobulin superfamily domains	5/437	56/18614	0.00997516214803847	0.0339554234718026	0.0203857703464928	NOD2/HAVCR2/TNFSF4/FOXJ1/IL4I1	5
GO:0002534	GO:0002534	cytokine production involved in inflammatory response	6/437	78/18614	0.0100287153660803	0.0340647746302259	0.0204514213493316	IL6/NOD2/LEP/F2/EZH2/PLA2G10	6
GO:0050709	GO:0050709	negative regulation of protein secretion	6/437	78/18614	0.0100287153660803	0.0340647746302259	0.0204514213493316	CHGA/DRD2/GHRL/F2R/APOE/ABCC8	6
GO:1900015	GO:1900015	regulation of cytokine production involved in inflammatory response	6/437	78/18614	0.0100287153660803	0.0340647746302259	0.0204514213493316	IL6/NOD2/LEP/F2/EZH2/PLA2G10	6
GO:0014897	GO:0014897	striated muscle hypertrophy	7/437	102/18614	0.0102437388874607	0.0347703848785055	0.020875047592353	PDE5A/ADRA1A/RGS4/RGS2/LEP/ATP2B4/EZH2	7
GO:0007566	GO:0007566	embryo implantation	5/437	57/18614	0.0107290361407448	0.0363504743159092	0.0218236836894578	MMP9/TIMP1/TEAD4/RECK/LIF	5
GO:0072523	GO:0072523	purine-containing compound catabolic process	5/437	57/18614	0.0107290361407448	0.0363504743159092	0.0218236836894578	ADA/PDE5A/XDH/PDE8B/PDE2A	5
GO:0071402	GO:0071402	cellular response to lipoprotein particle stimulus	4/437	37/18614	0.0107321173908157	0.0363504743159092	0.0218236836894578	CD36/CASR/APOE/CES1	4
GO:0003333	GO:0003333	amino acid transmembrane transport	7/437	103/18614	0.0107757307084516	0.0364464253536211	0.0218812896804691	RGS4/RGS2/NTSR1/GRM1/SLC7A8/ACE2/ATP1A2	7
GO:0010906	GO:0010906	regulation of glucose metabolic process	7/437	103/18614	0.0107757307084516	0.0364464253536211	0.0218812896804691	IGF2/GCG/LEP/RGN/GPT/ADIPOQ/KAT2B	7
GO:0006650	GO:0006650	glycerophospholipid metabolic process	14/437	297/18614	0.0108336195374836	0.0364577542534635	0.0218880911963052	PLA2G2A/CHRM5/HTR2C/APOA1/PLA1A/FGF2/ITPKB/SOCS3/CETP/DGKA/CHAT/PLCD1/APOA4/PLA2G10	14
GO:0002643	GO:0002643	regulation of tolerance induction	3/437	20/18614	0.0108861065332212	0.0364577542534635	0.0218880911963052	IL2RA/HAVCR2/FOXJ1	3
GO:0006144	GO:0006144	purine nucleobase metabolic process	3/437	20/18614	0.0108861065332212	0.0364577542534635	0.0218880911963052	ADA/XDH/PPAT	3
GO:0006700	GO:0006700	C21-steroid hormone biosynthetic process	3/437	20/18614	0.0108861065332212	0.0364577542534635	0.0218880911963052	CYP11A1/BMP6/EGR1	3
GO:0010310	GO:0010310	regulation of hydrogen peroxide metabolic process	3/437	20/18614	0.0108861065332212	0.0364577542534635	0.0218880911963052	MMP3/SNCA/HP	3
GO:0010878	GO:0010878	cholesterol storage	3/437	20/18614	0.0108861065332212	0.0364577542534635	0.0218880911963052	CD36/MSR1/CES1	3
GO:0031998	GO:0031998	regulation of fatty acid beta-oxidation	3/437	20/18614	0.0108861065332212	0.0364577542534635	0.0218880911963052	CNR1/ABCB11/FABP1	3
GO:0035902	GO:0035902	response to immobilization stress	3/437	20/18614	0.0108861065332212	0.0364577542534635	0.0218880911963052	FOS/TPH1/CYP1A1	3
GO:0042953	GO:0042953	lipoprotein transport	3/437	20/18614	0.0108861065332212	0.0364577542534635	0.0218880911963052	PRKCB/CD36/MSR1	3
GO:0055093	GO:0055093	response to hyperoxia	3/437	20/18614	0.0108861065332212	0.0364577542534635	0.0218880911963052	CAV1/KCNA5/CYP1A1	3
GO:0097623	GO:0097623	potassium ion export across plasma membrane	3/437	20/18614	0.0108861065332212	0.0364577542534635	0.0218880911963052	KCNH2/KCNA5/KCNE2	3
GO:0097709	GO:0097709	connective tissue replacement	3/437	20/18614	0.0108861065332212	0.0364577542534635	0.0218880911963052	TIMP1/F2R/RUNX1	3
GO:0140131	GO:0140131	positive regulation of lymphocyte chemotaxis	3/437	20/18614	0.0108861065332212	0.0364577542534635	0.0218880911963052	CCL3/CCL7/S100A7	3
GO:1903978	GO:1903978	regulation of microglial cell activation	3/437	20/18614	0.0108861065332212	0.0364577542534635	0.0218880911963052	IL6/CCL3/MMP8	3
GO:0032874	GO:0032874	positive regulation of stress-activated MAPK cascade	8/437	129/18614	0.0112061955552903	0.0375034011250381	0.0225158647537504	TLR3/XDH/MMP8/NOD2/OPRK1/LEP/DUSP19/TNFSF11	8
GO:0048644	GO:0048644	muscle organ morphogenesis	6/437	80/18614	0.0112863073549143	0.0377450208804953	0.0226609256701609	MYLK/FOXH1/MYLK2/ISL1/POU4F1/LIF	6
GO:0014896	GO:0014896	muscle hypertrophy	7/437	104/18614	0.011327506968474	0.0378297484122217	0.0227117934204993	PDE5A/ADRA1A/RGS4/RGS2/LEP/ATP2B4/EZH2	7
GO:0070252	GO:0070252	actin-mediated cell contraction	7/437	104/18614	0.011327506968474	0.0378297484122217	0.0227117934204993	KCNH2/CAV1/KCNA5/GSN/MYLK2/KCNE2/ATP1A2	7
GO:0032869	GO:0032869	cellular response to insulin stimulus	11/437	211/18614	0.0113939144009324	0.0380248969755401	0.0228289544919423	IGF2/MAPK3/PRKCB/STAT1/GHR/LEP/SOCS3/GPT/ADIPOQ/KAT2B/SLC2A4	11
GO:0051961	GO:0051961	negative regulation of nervous system development	9/437	156/18614	0.0115187008254061	0.0383414682732549	0.0230190139614955	IL6/CCL11/TLR2/NTRK3/SOX10/F2/ABCC8/WNT3A/SOX11	9
GO:0015804	GO:0015804	neutral amino acid transport	5/437	58/18614	0.0115209318590007	0.0383414682732549	0.0230190139614955	RGS4/RGS2/LEP/SLC7A8/ACE2	5
GO:0061005	GO:0061005	cell differentiation involved in kidney development	5/437	58/18614	0.0115209318590007	0.0383414682732549	0.0230190139614955	MMP9/STAT1/FOXJ1/ADIPOQ/LIF	5
GO:0099024	GO:0099024	plasma membrane invagination	5/437	58/18614	0.0115209318590007	0.0383414682732549	0.0230190139614955	CD36/GSN/MSR1/HAVCR1/FCGR1A	5
GO:0007266	GO:0007266	Rho protein signal transduction	8/437	130/18614	0.0117045488303319	0.0388982532208034	0.0233532901657824	F2R/ADRA1A/F2RL2/APOA1/GPR55/APOE/LPAR1/AGTR1	8
GO:1903305	GO:1903305	regulation of regulated secretory pathway	8/437	130/18614	0.0117045488303319	0.0388982532208034	0.0233532901657824	ADGRE2/NPY/PRKCB/HTR1B/IL13RA2/PRKCG/P2RY1/RAB27A	8
GO:0046676	GO:0046676	negative regulation of insulin secretion	4/437	38/18614	0.011777355429571	0.0390857397659178	0.0234658512020166	CHGA/DRD2/GHRL/ABCC8	4
GO:0060306	GO:0060306	regulation of membrane repolarization	4/437	38/18614	0.011777355429571	0.0390857397659178	0.0234658512020166	KCNH2/CAV1/KCNA5/KCNE2	4
GO:0046578	GO:0046578	regulation of Ras protein signal transduction	10/437	184/18614	0.0118179105706133	0.0391930566837655	0.0235302809106714	F2R/ADRA1A/F2RL2/PSD/APOA1/GPR55/ITPKB/APOE/FGF10/LPAR1	10
GO:0070304	GO:0070304	positive regulation of stress-activated protein kinase signaling cascade	8/437	131/18614	0.0122190390110349	0.0404952029490101	0.0243120486522183	TLR3/XDH/MMP8/NOD2/OPRK1/LEP/DUSP19/TNFSF11	8
GO:0043547	GO:0043547	positive regulation of GTPase activity	13/437	272/18614	0.0124017916494989	0.0409144118076823	0.0245637284914405	CCL11/CCL3/CCL7/F2R/RGS4/CCL18/NTRK3/CCL26/FOXJ1/ERBB2/RGN/EZH2/TIAM1	13
GO:0006067	GO:0006067	ethanol metabolic process	3/437	21/18614	0.0124827991570932	0.0409144118076823	0.0245637284914405	ADH7/ADH1B/ADH1C	3
GO:0010224	GO:0010224	response to UV-B	3/437	21/18614	0.0124827991570932	0.0409144118076823	0.0245637284914405	MME/IVL/CDKN1A	3
GO:0010829	GO:0010829	negative regulation of glucose transmembrane transport	3/437	21/18614	0.0124827991570932	0.0409144118076823	0.0245637284914405	ACE/PRKCB/LEP	3
GO:0014856	GO:0014856	skeletal muscle cell proliferation	3/437	21/18614	0.0124827991570932	0.0409144118076823	0.0245637284914405	FOS/ANGPT1/FGF2	3
GO:0031280	GO:0031280	negative regulation of cyclase activity	3/437	21/18614	0.0124827991570932	0.0409144118076823	0.0245637284914405	NPR3/GRM2/GALR1	3
GO:0032305	GO:0032305	positive regulation of icosanoid secretion	3/437	21/18614	0.0124827991570932	0.0409144118076823	0.0245637284914405	NTSR1/TNFSF11/PLA2G10	3
GO:0032616	GO:0032616	interleukin-13 production	3/437	21/18614	0.0124827991570932	0.0409144118076823	0.0245637284914405	TSLP/TNFSF4/IFNL1	3
GO:0032656	GO:0032656	regulation of interleukin-13 production	3/437	21/18614	0.0124827991570932	0.0409144118076823	0.0245637284914405	TSLP/TNFSF4/IFNL1	3
GO:0038083	GO:0038083	peptidyl-tyrosine autophosphorylation	3/437	21/18614	0.0124827991570932	0.0409144118076823	0.0245637284914405	MAPK3/ACE/CAV1	3
GO:0044872	GO:0044872	lipoprotein localization	3/437	21/18614	0.0124827991570932	0.0409144118076823	0.0245637284914405	PRKCB/CD36/MSR1	3
GO:0045063	GO:0045063	T-helper 1 cell differentiation	3/437	21/18614	0.0124827991570932	0.0409144118076823	0.0245637284914405	ANXA1/TNFSF4/CD80	3
GO:0052695	GO:0052695	cellular glucuronidation	3/437	21/18614	0.0124827991570932	0.0409144118076823	0.0245637284914405	UGT1A1/UGT2B15/UGT1A8	3
GO:1901739	GO:1901739	regulation of myoblast fusion	3/437	21/18614	0.0124827991570932	0.0409144118076823	0.0245637284914405	CXCL9/CXCL10/GDF15	3
GO:1903428	GO:1903428	positive regulation of reactive oxygen species biosynthetic process	3/437	21/18614	0.0124827991570932	0.0409144118076823	0.0245637284914405	CD36/MMP8/RAB27A	3
GO:1903817	GO:1903817	negative regulation of voltage-gated potassium channel activity	3/437	21/18614	0.0124827991570932	0.0409144118076823	0.0245637284914405	GRP/CAV1/KCNE2	3
GO:0003151	GO:0003151	outflow tract morphogenesis	6/437	82/18614	0.0126513846265959	0.0413532921756244	0.0248272184873135	JUN/CLDN5/FOXH1/ISL1/NRP2/SOX11	6
GO:0014032	GO:0014032	neural crest cell development	6/437	82/18614	0.0126513846265959	0.0413532921756244	0.0248272184873135	EDN3/MAPK3/SOX10/ISL1/NRP2/SOX11	6
GO:0050848	GO:0050848	regulation of calcium-mediated signaling	6/437	82/18614	0.0126513846265959	0.0413532921756244	0.0248272184873135	CCL3/ADA/ITPR1/ATP2B4/SLC8A2/RGN	6
GO:0061097	GO:0061097	regulation of protein tyrosine kinase activity	6/437	82/18614	0.0126513846265959	0.0413532921756244	0.0248272184873135	ACE/EGF/ADRA1A/CAV1/FCGR1A/WNT3A	6
GO:0030324	GO:0030324	lung development	10/437	186/18614	0.0126757157063213	0.0414044439749631	0.0248579284219134	MME/EDN2/SFTPD/MAPK3/ADA/ACE/FOXJ1/FGF10/LIF/SOX11	10
GO:0002385	GO:0002385	mucosal immune response	4/437	39/18614	0.0128857328166928	0.0420328726421396	0.0252352172664731	LTF/NOD2/DEFB1/APOA4	4
GO:0032350	GO:0032350	regulation of hormone metabolic process	4/437	39/18614	0.0128857328166928	0.0420328726421396	0.0252352172664731	BMP6/EGR1/CYP27B1/PDE8B	4
GO:0032526	GO:0032526	response to retinoic acid	7/437	107/18614	0.0131054750115258	0.0427204445180907	0.025648013836997	BMP6/TFRC/SLC6A4/NTRK3/KLF4/LEP/WNT3A	7
GO:0043407	GO:0043407	negative regulation of MAP kinase activity	5/437	60/18614	0.0132221078864513	0.0430711970700041	0.0258585946585759	CAV1/RGS2/DUSP19/APOE/ADIPOQ	5
GO:0034219	GO:0034219	carbohydrate transmembrane transport	8/437	133/18614	0.0132975933127814	0.0432875238966925	0.0259884704945324	PPBP/ACE/DRD1/PRKCB/LEP/ABCB11/ADIPOQ/SLC2A4	8
GO:0061138	GO:0061138	morphogenesis of a branching epithelium	10/437	188/18614	0.0135795814958523	0.0441753234336423	0.0265214774673069	CCL11/EGF/CTNNBIP1/FGF2/SOX10/SOCS3/CASR/PBX1/FGF10/AR	10
GO:0006469	GO:0006469	negative regulation of protein kinase activity	11/437	217/18614	0.0138159886304113	0.0449137353636207	0.0269647968103317	IFNG/CAV1/RGS2/SNCA/DUSP19/APOE/RGN/ADIPOQ/CDKN1A/KAT2B/HSPB1	11
GO:1900180	GO:1900180	regulation of protein localization to nucleus	8/437	134/18614	0.0138622350324038	0.0450333779765217	0.0270366264793765	IFNG/TFRC/CD36/ANGPT1/GLUL/LEP/F2/LIF	8
GO:1990845	GO:1990845	adaptive thermogenesis	9/437	161/18614	0.0139341944995881	0.0452363332665322	0.0271584744644618	ADRB2/GHRL/CAV1/ADRB3/CD36/OXTR/LEP/NPR3/ADIPOQ	9
GO:0003352	GO:0003352	regulation of cilium movement	4/437	40/18614	0.0140584846033377	0.0454850156535398	0.0273077755631498	TACR2/TACR1/DEFB1/RGN	4
GO:0045922	GO:0045922	negative regulation of fatty acid metabolic process	4/437	40/18614	0.0140584846033377	0.0454850156535398	0.0273077755631498	CNR1/FMO1/UGT1A8/FMO2	4
GO:0051349	GO:0051349	positive regulation of lyase activity	4/437	40/18614	0.0140584846033377	0.0454850156535398	0.0273077755631498	ADRB2/NOS1/DRD1/ADRB3	4
GO:0090181	GO:0090181	regulation of cholesterol metabolic process	4/437	40/18614	0.0140584846033377	0.0454850156535398	0.0273077755631498	APOA1/FMO5/APOE/CES1	4
GO:1904994	GO:1904994	regulation of leukocyte adhesion to vascular endothelial cell	4/437	40/18614	0.0140584846033377	0.0454850156535398	0.0273077755631498	IL6/ELANE/CXCL12/KLF4	4
GO:0002820	GO:0002820	negative regulation of adaptive immune response	5/437	61/18614	0.0141329899896869	0.0456331951664298	0.0273967378911367	NOD2/HAVCR2/TNFSF4/FOXJ1/IL4I1	5
GO:0043903	GO:0043903	regulation of biological process involved in symbiotic interaction	5/437	61/18614	0.0141329899896869	0.0456331951664298	0.0273967378911367	CXCL8/LTF/SFTPD/CAV1/GSN	5
GO:1905517	GO:1905517	macrophage migration	5/437	61/18614	0.0141329899896869	0.0456331951664298	0.0273967378911367	CCL3/EDN2/SFTPD/MAPK3/P2RY12	5
GO:0032303	GO:0032303	regulation of icosanoid secretion	3/437	22/18614	0.0142063713234568	0.0456845481062477	0.0274275685841661	NTSR1/TNFSF11/PLA2G10	3
GO:0043371	GO:0043371	negative regulation of CD4-positive	alpha-beta T cell differentiation	3/437	22/18614	0.0142063713234568	0.0456845481062477	0.0274275685841661	ANXA1/RUNX1/TNFSF4	3
GO:0045624	GO:0045624	positive regulation of T-helper cell differentiation	3/437	22/18614	0.0142063713234568	0.0456845481062477	0.0274275685841661	ANXA1/TNFSF4/CD80	3
GO:0045723	GO:0045723	positive regulation of fatty acid biosynthetic process	3/437	22/18614	0.0142063713234568	0.0456845481062477	0.0274275685841661	ANXA1/RGN/APOA4	3
GO:0072111	GO:0072111	cell proliferation involved in kidney development	3/437	22/18614	0.0142063713234568	0.0456845481062477	0.0274275685841661	IL6R/EGR1/STAT1	3
GO:2000479	GO:2000479	regulation of cAMP-dependent protein kinase activity	3/437	22/18614	0.0142063713234568	0.0456845481062477	0.0274275685841661	ADRB2/ATP2B4/ADIPOQ	3
GO:0018107	GO:0018107	peptidyl-threonine phosphorylation	7/437	109/18614	0.0143968592045178	0.0462659174840602	0.0277766045086455	CEMIP/GCG/EGF/CAMK2A/MYLK2/CAD/CHEK1	7
GO:0030323	GO:0030323	respiratory tube development	10/437	190/18614	0.0145309468786612	0.0466653775517408	0.0280164277936972	MME/EDN2/SFTPD/MAPK3/ADA/ACE/FOXJ1/FGF10/LIF/SOX11	10
GO:0043523	GO:0043523	regulation of neuron apoptotic process	11/437	219/18614	0.0147041743028033	0.0471899106662645	0.028331341009864	CCL3/JUN/NPPC/F2R/ANGPT1/SNCA/ISL1/POU4F1/APOE/PRKCG/GRIK2	11
GO:0098586	GO:0098586	cellular response to virus	6/437	85/18614	0.0149100627526962	0.0477863503142527	0.028689424651481	IL6/IFNG/CXCL10/TLR3/POU2AF1/IFNL1	6
GO:1901292	GO:1901292	nucleoside phosphate catabolic process	6/437	85/18614	0.0149100627526962	0.0477863503142527	0.028689424651481	ENPP3/ADA/PDE5A/XDH/PDE8B/PDE2A	6
GO:0071333	GO:0071333	cellular response to glucose stimulus	8/437	136/18614	0.015043677746249	0.0481822022645139	0.0289270817360978	GHRL/CMA1/AQP4/GCG/ACE/OPRK1/CASR/ABCC8	8
GO:0090263	GO:0090263	positive regulation of canonical Wnt signaling pathway	7/437	110/18614	0.0150755143993042	0.0482177086702018	0.0289483986674794	EGF/CAV1/FGF2/FGF10/RECK/WNT3A/LGR6	7
GO:0033013	GO:0033013	tetrapyrrole metabolic process	5/437	62/18614	0.0150850956879725	0.0482177086702018	0.0289483986674794	CYP1A1/SLCO1B1/UGT1A1/SLCO1B3/BLVRB	5
GO:2000756	GO:2000756	regulation of peptidyl-lysine acetylation	5/437	62/18614	0.0150850956879725	0.0482177086702018	0.0289483986674794	NOS1/SNCA/ISL1/CHEK1/LIF	5
GO:0099003	GO:0099003	vesicle-mediated transport in synapse	11/437	220/18614	0.0151640861329537	0.0484377272391534	0.029080490909602	NPY/PRKCB/SNCA/HTR1B/PRKCG/P2RY1/CADPS/LPAR1/WNT3A/SLC2A4/RAB3B	11
GO:0048246	GO:0048246	macrophage chemotaxis	4/437	41/18614	0.0152967682932108	0.0487309873014845	0.0292565550452016	CCL3/EDN2/SFTPD/MAPK3	4
GO:0072210	GO:0072210	metanephric nephron development	4/437	41/18614	0.0152967682932108	0.0487309873014845	0.0292565550452016	EGR1/STAT1/ADIPOQ/LIF	4
GO:1901381	GO:1901381	positive regulation of potassium ion transmembrane transport	4/437	41/18614	0.0152967682932108	0.0487309873014845	0.0292565550452016	KCNH2/EDN3/OPRK1/ABCC8	4
GO:1990000	GO:1990000	amyloid fibril formation	4/437	41/18614	0.0152967682932108	0.0487309873014845	0.0292565550452016	CD36/GSN/SNCA/APOE	4
GO:0021954	GO:0021954	central nervous system neuron development	6/437	86/18614	0.0157213435947388	0.0499833917355396	0.0300084593527646	GABRB1/NPY/DRD2/DRD1/LEP/NRP2	6
GO:0032418	GO:0032418	lysosome localization	6/437	86/18614	0.0157213435947388	0.0499833917355396	0.0300084593527646	KIT/ADGRE2/CHGA/GRP/PTGDS/IL13RA2	6
GO:1990849	GO:1990849	vacuolar localization	6/437	86/18614	0.0157213435947388	0.0499833917355396	0.0300084593527646	KIT/ADGRE2/CHGA/GRP/PTGDS/IL13RA2	6
GO:0019430	GO:0019430	removal of superoxide radicals	3/437	23/18614	0.016058043318751	0.0507824728987335	0.030488202598924	CD36/SOD3/APOA4	3
GO:0035855	GO:0035855	megakaryocyte development	3/437	23/18614	0.016058043318751	0.0507824728987335	0.030488202598924	KIT/THPO/MPIG6B	3
GO:0043171	GO:0043171	peptide catabolic process	3/437	23/18614	0.016058043318751	0.0507824728987335	0.030488202598924	MME/ACE/CPN1	3
GO:0046794	GO:0046794	transport of virus	3/437	23/18614	0.016058043318751	0.0507824728987335	0.030488202598924	CAV1/ACE2/DPP4	3
GO:0060396	GO:0060396	growth hormone receptor signaling pathway	3/437	23/18614	0.016058043318751	0.0507824728987335	0.030488202598924	GHRL/GDF15/GHR	3
GO:0071378	GO:0071378	cellular response to growth hormone stimulus	3/437	23/18614	0.016058043318751	0.0507824728987335	0.030488202598924	GHRL/GDF15/GHR	3
GO:0072170	GO:0072170	metanephric tubule development	3/437	23/18614	0.016058043318751	0.0507824728987335	0.030488202598924	STAT1/LIF/CXCR2	3
GO:0072243	GO:0072243	metanephric nephron epithelium development	3/437	23/18614	0.016058043318751	0.0507824728987335	0.030488202598924	STAT1/ADIPOQ/LIF	3
GO:0002712	GO:0002712	regulation of B cell mediated immunity	5/437	63/18614	0.0160791642015281	0.0507824728987335	0.030488202598924	TFRC/NOD2/TNFSF4/FOXJ1/FCGR1A	5
GO:0002889	GO:0002889	regulation of immunoglobulin mediated immune response	5/437	63/18614	0.0160791642015281	0.0507824728987335	0.030488202598924	TFRC/NOD2/TNFSF4/FOXJ1/FCGR1A	5
GO:0007519	GO:0007519	skeletal muscle tissue development	9/437	165/18614	0.0161215104102979	0.050882516973336	0.0305482659207986	FOS/IGF2/EGR1/CAV1/NR4A1/MYLK2/CHRNA1/WNT3A/SOX11	9
GO:0045936	GO:0045936	negative regulation of phosphate metabolic process	18/437	439/18614	0.0162254896776844	0.0511768255772996	0.0307249595678792	IFNG/DRD2/JUN/XDH/CAV1/ANGPT1/RGS2/SNCA/NTRK3/BDKRB1/DUSP19/SOCS3/APOE/RGN/ADIPOQ/CDKN1A/KAT2B/HSPB1	18
GO:0008360	GO:0008360	regulation of cell shape	8/437	138/18614	0.0162965482534635	0.0513330506081689	0.0308187521723012	KIT/CCL11/CCL3/CCL7/ANXA1/F2/P2RY1/LPAR1	8
GO:0071331	GO:0071331	cellular response to hexose stimulus	8/437	138/18614	0.0162965482534635	0.0513330506081689	0.0308187521723012	GHRL/CMA1/AQP4/GCG/ACE/OPRK1/CASR/ABCC8	8
GO:0045926	GO:0045926	negative regulation of growth	12/437	252/18614	0.0163363888909559	0.0514245799478342	0.0308737035146084	ADRB2/NPPB/RGS4/GDF15/SLC6A4/ADRB3/RGS2/CYP27B1/BDKRB1/NPR1/CDKN1A/WNT3A	12
GO:0048145	GO:0048145	regulation of fibroblast proliferation	6/437	87/18614	0.0165626664696045	0.051916939832042	0.0311693009332541	JUN/CAV1/FGF10/CDKN1A/CCNB1/LIF	6
GO:0010563	GO:0010563	negative regulation of phosphorus metabolic process	18/437	440/18614	0.0165645895052746	0.051916939832042	0.0311693009332541	IFNG/DRD2/JUN/XDH/CAV1/ANGPT1/RGS2/SNCA/NTRK3/BDKRB1/DUSP19/SOCS3/APOE/RGN/ADIPOQ/CDKN1A/KAT2B/HSPB1	18
GO:0043433	GO:0043433	negative regulation of DNA-binding transcription factor activity	10/437	194/18614	0.0165818951758895	0.051916939832042	0.0311693009332541	NOD2/CTNNBIP1/KLF4/FOXH1/HAVCR2/TNFSF4/FOXJ1/PTGIS/EZH2/PLA2G10	10
GO:0002714	GO:0002714	positive regulation of B cell mediated immunity	4/437	42/18614	0.0166016635025926	0.051916939832042	0.0311693009332541	TFRC/NOD2/TNFSF4/FCGR1A	4
GO:0002891	GO:0002891	positive regulation of immunoglobulin mediated immune response	4/437	42/18614	0.0166016635025926	0.051916939832042	0.0311693009332541	TFRC/NOD2/TNFSF4/FCGR1A	4
GO:0043551	GO:0043551	regulation of phosphatidylinositol 3-kinase activity	4/437	42/18614	0.0166016635025926	0.051916939832042	0.0311693009332541	KIT/NOD2/FGF2/P2RY12	4
GO:0046688	GO:0046688	response to copper ion	4/437	42/18614	0.0166016635025926	0.051916939832042	0.0311693009332541	TFRC/SNCA/CYP1A1/SOD3	4
GO:0055090	GO:0055090	acylglycerol homeostasis	4/437	42/18614	0.0166016635025926	0.051916939832042	0.0311693009332541	APOA1/CETP/APOE/APOA4	4
GO:0070328	GO:0070328	triglyceride homeostasis	4/437	42/18614	0.0166016635025926	0.051916939832042	0.0311693009332541	APOA1/CETP/APOE/APOA4	4
GO:0071354	GO:0071354	cellular response to interleukin-6	4/437	42/18614	0.0166016635025926	0.051916939832042	0.0311693009332541	IL6/AQP4/IL6R/PTGIS	4
GO:0009581	GO:0009581	detection of external stimulus	8/437	139/18614	0.016950465744576	0.0529729823957292	0.031803315737909	KIT/CXCL12/PRDM12/SAG/NTSR1/ELOVL4/GNA11/GRIK2	8
GO:0045453	GO:0045453	bone resorption	5/437	64/18614	0.017115908738136	0.0534182432548154	0.0320706363803728	IL6/ADRB2/TFRC/GPR55/TNFSF11	5
GO:0071384	GO:0071384	cellular response to corticosteroid stimulus	5/437	64/18614	0.017115908738136	0.0534182432548154	0.0320706363803728	ACE/ANXA1/ISL1/UGT1A1/SGK1	5
GO:0031334	GO:0031334	positive regulation of protein-containing complex assembly	10/437	195/18614	0.0171265451743788	0.0534182432548154	0.0320706363803728	IFNG/CSF2/CCL11/MMP3/TFRC/MMP1/CD36/SNCA/P2RY12/CCL26	10
GO:0033273	GO:0033273	response to vitamin	6/437	88/18614	0.0174345241214497	0.0543432977354207	0.0326260100518357	CXCL10/BCHE/CYP27B1/CYP1A1/LEP/CASR	6
GO:0007411	GO:0007411	axon guidance	11/437	225/18614	0.0176276979737748	0.0548736890580495	0.0329444403522518	EDN3/NCAM1/CXCL12/ISL1/ERBB2/NRP2/ARHGEF25/TUBB3/WNT3A/PLA2G10/LGR6	11
GO:0097485	GO:0097485	neuron projection guidance	11/437	225/18614	0.0176276979737748	0.0548736890580495	0.0329444403522518	EDN3/NCAM1/CXCL12/ISL1/ERBB2/NRP2/ARHGEF25/TUBB3/WNT3A/PLA2G10/LGR6	11
GO:0007369	GO:0007369	gastrulation	10/437	196/18614	0.0176843118566033	0.0550140138578872	0.033028686957092	MMP9/IL1RN/APLN/POU5F1/APOA1/MMP8/VTN/KLF4/ADIPOQ/WNT3A	10
GO:0014002	GO:0014002	astrocyte development	4/437	43/18614	0.0179741718229825	0.05560870289173	0.0333857195849302	IL6/IFNG/DRD1/S100A8	4
GO:0031952	GO:0031952	regulation of protein autophosphorylation	4/437	43/18614	0.0179741718229825	0.05560870289173	0.0333857195849302	JUN/ACE/CAV1/ADIPOQ	4
GO:1904659	GO:1904659	glucose transmembrane transport	7/437	114/18614	0.0180185047203206	0.05560870289173	0.0333857195849302	PPBP/ACE/DRD1/PRKCB/LEP/ADIPOQ/SLC2A4	7
GO:0002922	GO:0002922	positive regulation of humoral immune response	3/437	24/18614	0.0180387216132326	0.05560870289173	0.0333857195849302	NOD2/PGC/KLK3	3
GO:0007190	GO:0007190	activation of adenylate cyclase activity	3/437	24/18614	0.0180387216132326	0.05560870289173	0.0333857195849302	ADRB2/DRD1/ADRB3	3
GO:0030539	GO:0030539	male genitalia development	3/437	24/18614	0.0180387216132326	0.05560870289173	0.0333857195849302	BMP6/FGF10/AR	3
GO:0035458	GO:0035458	cellular response to interferon-beta	3/437	24/18614	0.0180387216132326	0.05560870289173	0.0333857195849302	TLR3/STAT1/CAMK2A	3
GO:0042430	GO:0042430	indole-containing compound metabolic process	3/437	24/18614	0.0180387216132326	0.05560870289173	0.0333857195849302	TPH1/PDE1B/IL4I1	3
GO:0043576	GO:0043576	regulation of respiratory gaseous exchange	3/437	24/18614	0.0180387216132326	0.05560870289173	0.0333857195849302	GRP/NTSR1/ATP1A2	3
GO:0051043	GO:0051043	regulation of membrane protein ectodomain proteolysis	3/437	24/18614	0.0180387216132326	0.05560870289173	0.0333857195849302	IFNG/TIMP1/APOE	3
GO:0051350	GO:0051350	negative regulation of lyase activity	3/437	24/18614	0.0180387216132326	0.05560870289173	0.0333857195849302	NPR3/GRM2/GALR1	3
GO:0060907	GO:0060907	positive regulation of macrophage cytokine production	3/437	24/18614	0.0180387216132326	0.05560870289173	0.0333857195849302	TLR3/CD36/NOD2	3
GO:0072202	GO:0072202	cell differentiation involved in metanephros development	3/437	24/18614	0.0180387216132326	0.05560870289173	0.0333857195849302	STAT1/ADIPOQ/LIF	3
GO:1900273	GO:1900273	positive regulation of long-term synaptic potentiation	3/437	24/18614	0.0180387216132326	0.05560870289173	0.0333857195849302	MME/DRD2/SLC18A3	3
GO:0010324	GO:0010324	membrane invagination	5/437	65/18614	0.0181960158368896	0.0560573640349653	0.0336550816512577	CD36/GSN/MSR1/HAVCR1/FCGR1A	5
GO:0002520	GO:0002520	immune system development	10/437	197/18614	0.0182553693940334	0.056167649445255	0.0337212935495897	MAPK3/ADA/IL2RA/TFRC/HAVCR2/TNFSF4/FOXJ1/PBX1/FGF10/EXO1	10
GO:0007416	GO:0007416	synapse assembly	10/437	197/18614	0.0182553693940334	0.056167649445255	0.0337212935495897	TLR2/DRD2/GHRL/DRD1/OXTR/SNCA/NTRK3/POU4F1/ADGRL3/WNT3A	10
GO:0002312	GO:0002312	B cell activation involved in immune response	6/437	89/18614	0.0183373980052993	0.0563110438424161	0.0338073830443041	IL6/ADA/TFRC/TNFSF4/POU2AF1/EXO1	6
GO:0051591	GO:0051591	response to cAMP	6/437	89/18614	0.0183373980052993	0.0563110438424161	0.0338073830443041	FOS/THBD/SLC6A3/STAT1/ADIPOQ/PDE2A	6
GO:2000177	GO:2000177	regulation of neural precursor cell proliferation	6/437	89/18614	0.0183373980052993	0.0563110438424161	0.0338073830443041	DRD2/EGF/SLC6A4/FGF2/SOX10/WNT3A	6
GO:0021761	GO:0021761	limbic system development	7/437	115/18614	0.0188131399741767	0.0577347905642526	0.0346621558827884	DRD2/DRD1/ATP2B4/EZH2/NRP2/ATP1A2/WNT3A	7
GO:0001655	GO:0001655	urogenital system development	5/437	66/18614	0.0193201447679067	0.0592145053972669	0.0355505302183103	ANXA1/PBX1/FGF10/AR/HELLS	5
GO:0030219	GO:0030219	megakaryocyte differentiation	5/437	66/18614	0.0193201447679067	0.0592145053972669	0.0355505302183103	KIT/IL11/SCIN/THPO/MPIG6B	5
GO:0006509	GO:0006509	membrane protein ectodomain proteolysis	4/437	44/18614	0.0194152168721923	0.0594676745430219	0.0357025250261049	IFNG/TIMP1/APOE/MMP7	4
GO:0022898	GO:0022898	regulation of transmembrane transporter activity	13/437	289/18614	0.019513350540606	0.0597298900694161	0.0358599509968573	IFNG/ADRB2/GRP/MMP9/NOS1/CAV1/SNCA/NTSR1/ACE2/RGN/ABCC8/KCNE2/ATP1A2	13
GO:0072009	GO:0072009	nephron epithelium development	7/437	116/18614	0.0196320289725016	0.0600546158883004	0.0360549061849394	STAT1/CTNNBIP1/FGF2/FOXJ1/PBX1/ADIPOQ/LIF	7
GO:0002262	GO:0002262	myeloid cell homeostasis	9/437	171/18614	0.0198603265064592	0.0606751422865496	0.0364274507552979	IL6/KIT/ANXA1/STAT1/ITPKB/MPIG6B/JAM3/CXCR2/PLA2G10	9
GO:1902905	GO:1902905	positive regulation of supramolecular fiber organization	9/437	171/18614	0.0198603265064592	0.0606751422865496	0.0364274507552979	CCL11/TACR1/SCIN/DSTN/APOA1/GSN/CCL26/APOE/LPAR1	9
GO:0003071	GO:0003071	renal system process involved in regulation of systemic arterial blood pressure	3/437	25/18614	0.0201490171845333	0.0610875161812076	0.0366750270966846	F2R/CYP4F12/AGTR1	3
GO:0008211	GO:0008211	glucocorticoid metabolic process	3/437	25/18614	0.0201490171845333	0.0610875161812076	0.0366750270966846	CYP11A1/APOA1/SERPINA6	3
GO:0014047	GO:0014047	glutamate secretion	3/437	25/18614	0.0201490171845333	0.0610875161812076	0.0366750270966846	SNCA/NTSR1/GRM2	3
GO:0018904	GO:0018904	ether metabolic process	3/437	25/18614	0.0201490171845333	0.0610875161812076	0.0366750270966846	EPHX1/ALOX12/PLA2G10	3
GO:0042659	GO:0042659	regulation of cell fate specification	3/437	25/18614	0.0201490171845333	0.0610875161812076	0.0366750270966846	FGF2/AR/WNT3A	3
GO:0046033	GO:0046033	AMP metabolic process	3/437	25/18614	0.0201490171845333	0.0610875161812076	0.0366750270966846	ADA/XDH/PPAT	3
GO:0046697	GO:0046697	decidualization	3/437	25/18614	0.0201490171845333	0.0610875161812076	0.0366750270966846	GHRL/CYP27B1/LIF	3
GO:0051957	GO:0051957	positive regulation of amino acid transport	3/437	25/18614	0.0201490171845333	0.0610875161812076	0.0366750270966846	NTSR1/ACE2/ABAT	3
GO:0071450	GO:0071450	cellular response to oxygen radical	3/437	25/18614	0.0201490171845333	0.0610875161812076	0.0366750270966846	CD36/SOD3/APOA4	3
GO:0071451	GO:0071451	cellular response to superoxide	3/437	25/18614	0.0201490171845333	0.0610875161812076	0.0366750270966846	CD36/SOD3/APOA4	3
GO:2000193	GO:2000193	positive regulation of fatty acid transport	3/437	25/18614	0.0201490171845333	0.0610875161812076	0.0366750270966846	NTSR1/TNFSF11/PLA2G10	3
GO:2000679	GO:2000679	positive regulation of transcription regulatory region DNA binding	3/437	25/18614	0.0201490171845333	0.0610875161812076	0.0366750270966846	IFNG/KLF4/POU4F1	3
GO:0072091	GO:0072091	regulation of stem cell proliferation	6/437	91/18614	0.0202380614334339	0.0613184974434856	0.0368137009957469	ACE/THPO/FGF2/PBX1/FGF10/SOX11	6
GO:0060828	GO:0060828	regulation of canonical Wnt signaling pathway	12/437	260/18614	0.0203288018275057	0.061554321216111	0.0369552821860088	EGF/EGR1/CAV1/CTNNBIP1/FGF2/SOX10/ISL1/APOE/FGF10/RECK/WNT3A/LGR6	12
GO:0007088	GO:0007088	regulation of mitotic nuclear division	7/437	117/18614	0.0204755106387856	0.0618428435448344	0.037128501935074	IGF2/EDN3/EGF/BIRC5/CHEK1/CDC25C/CCNB1	7
GO:0008645	GO:0008645	hexose transmembrane transport	7/437	117/18614	0.0204755106387856	0.0618428435448344	0.037128501935074	PPBP/ACE/DRD1/PRKCB/LEP/ADIPOQ/SLC2A4	7
GO:0042446	GO:0042446	hormone biosynthetic process	5/437	67/18614	0.0204889269869655	0.0618428435448344	0.037128501935074	CYP11A1/BMP6/EGR1/CYP27B1/PDE8B	5
GO:0050909	GO:0050909	sensory perception of taste	5/437	67/18614	0.0204889269869655	0.0618428435448344	0.037128501935074	NPY/CD36/CST1/CA6/CALHM1	5
GO:1901224	GO:1901224	positive regulation of NIK/NF-kappaB signaling	5/437	67/18614	0.0204889269869655	0.0618428435448344	0.037128501935074	TLR2/TLR3/MMP8/NOD2/HAVCR2	5
GO:0071453	GO:0071453	cellular response to oxygen levels	9/437	172/18614	0.0205396240683853	0.061956652234111	0.0371968290995093	FOS/CLCA1/EGR1/CAV1/PTGIS/CASR/LPAR1/SLC2A4/FABP1	9
GO:0014003	GO:0014003	oligodendrocyte development	4/437	45/18614	0.0209256445204196	0.0628428203513104	0.0377288566190781	TLR2/SOX10/LPAR1/SOX11	4
GO:0030890	GO:0030890	positive regulation of B cell proliferation	4/437	45/18614	0.0209256445204196	0.0628428203513104	0.0377288566190781	ADA/TFRC/CDKN1A/WNT3A	4
GO:0031295	GO:0031295	T cell costimulation	4/437	45/18614	0.0209256445204196	0.0628428203513104	0.0377288566190781	CAV1/TNFSF4/DPP4/CD80	4
GO:0060443	GO:0060443	mammary gland morphogenesis	4/437	45/18614	0.0209256445204196	0.0628428203513104	0.0377288566190781	CCL11/CAV1/FGF10/AR	4
GO:0062208	GO:0062208	positive regulation of pattern recognition receptor signaling pathway	4/437	45/18614	0.0209256445204196	0.0628428203513104	0.0377288566190781	TLR2/LTF/TLR3/CAV1	4
GO:0070741	GO:0070741	response to interleukin-6	4/437	45/18614	0.0209256445204196	0.0628428203513104	0.0377288566190781	IL6/AQP4/IL6R/PTGIS	4
GO:0097009	GO:0097009	energy homeostasis	4/437	45/18614	0.0209256445204196	0.0628428203513104	0.0377288566190781	EDN2/CD36/FMO1/FMO2	4
GO:0071241	GO:0071241	cellular response to inorganic substance	11/437	231/18614	0.0209640738833428	0.0629186081495668	0.0377743572340713	ADCY10/FOS/MMP3/JUN/MAPK3/MMP9/BMP6/SNCA/CYP1A1/ITPKB/SLC25A23	11
GO:0002028	GO:0002028	regulation of sodium ion transport	6/437	92/18614	0.0212367538885935	0.0636168839790845	0.0381935801223052	ADRB2/DRD2/GRP/NOS1/ATP2B4/ATP1A2	6
GO:0060761	GO:0060761	negative regulation of response to cytokine stimulus	6/437	92/18614	0.0212367538885935	0.0636168839790845	0.0381935801223052	IL6/IL1RN/CAV1/APOA1/KLF4/ADIPOQ	6
GO:1901216	GO:1901216	positive regulation of neuron death	6/437	92/18614	0.0212367538885935	0.0636168839790845	0.0381935801223052	IFNG/CCL3/FOS/EGR1/SNCA/POU4F1	6
GO:0001558	GO:0001558	regulation of cell growth	17/437	420/18614	0.0213801400751262	0.0637549449972901	0.0382764676237166	NPPB/UCN/RGS4/S100A8/CXCL12/RGS2/CYP27B1/BDKRB1/NPR1/LPAR3/ERBB2/F2/APOE/CDKN1A/SGK1/AGTR1/WNT3A	17
GO:0002704	GO:0002704	negative regulation of leukocyte mediated immunity	5/437	68/18614	0.0217029656439533	0.0637549449972901	0.0382764676237166	NOD2/IL13RA2/HAVCR2/FOXJ1/IL4I1	5
GO:0035019	GO:0035019	somatic stem cell population maintenance	5/437	68/18614	0.0217029656439533	0.0637549449972901	0.0382764676237166	KIT/POU5F1/KLF4/FGF10/LIF	5
GO:0061180	GO:0061180	mammary gland epithelium development	5/437	68/18614	0.0217029656439533	0.0637549449972901	0.0382764676237166	CCL11/FGF2/FGF10/AR/TNFSF11	5
GO:1902808	GO:1902808	positive regulation of cell cycle G1/S phase transition	5/437	68/18614	0.0217029656439533	0.0637549449972901	0.0382764676237166	ANXA1/KCNA5/CYP1A1/FGF10/EZH2	5
GO:2000401	GO:2000401	regulation of lymphocyte migration	5/437	68/18614	0.0217029656439533	0.0637549449972901	0.0382764676237166	CCL3/CCL7/CXCL10/CXCL12/S100A7	5
GO:0006547	GO:0006547	histidine metabolic process	2/437	10/18614	0.0218443237839321	0.0637549449972901	0.0382764676237166	HDC/FTCD	2
GO:0006560	GO:0006560	proline metabolic process	2/437	10/18614	0.0218443237839321	0.0637549449972901	0.0382764676237166	DAO/OAT	2
GO:0009113	GO:0009113	purine nucleobase biosynthetic process	2/437	10/18614	0.0218443237839321	0.0637549449972901	0.0382764676237166	ADA/PPAT	2
GO:0009128	GO:0009128	purine nucleoside monophosphate catabolic process	2/437	10/18614	0.0218443237839321	0.0637549449972901	0.0382764676237166	ADA/XDH	2
GO:0009155	GO:0009155	purine deoxyribonucleotide catabolic process	2/437	10/18614	0.0218443237839321	0.0637549449972901	0.0382764676237166	ADA/XDH	2
GO:0009169	GO:0009169	purine ribonucleoside monophosphate catabolic process	2/437	10/18614	0.0218443237839321	0.0637549449972901	0.0382764676237166	ADA/XDH	2
GO:0009170	GO:0009170	purine deoxyribonucleoside monophosphate metabolic process	2/437	10/18614	0.0218443237839321	0.0637549449972901	0.0382764676237166	ADA/XDH	2
GO:0009629	GO:0009629	response to gravity	2/437	10/18614	0.0218443237839321	0.0637549449972901	0.0382764676237166	FOS/GHR	2
GO:0019062	GO:0019062	virion attachment to host cell	2/437	10/18614	0.0218443237839321	0.0637549449972901	0.0382764676237166	ACE2/DPP4	2
GO:0032096	GO:0032096	negative regulation of response to food	2/437	10/18614	0.0218443237839321	0.0637549449972901	0.0382764676237166	UCN/LEP	2
GO:0032099	GO:0032099	negative regulation of appetite	2/437	10/18614	0.0218443237839321	0.0637549449972901	0.0382764676237166	UCN/LEP	2
GO:0032105	GO:0032105	negative regulation of response to extracellular stimulus	2/437	10/18614	0.0218443237839321	0.0637549449972901	0.0382764676237166	UCN/LEP	2
GO:0032108	GO:0032108	negative regulation of response to nutrient levels	2/437	10/18614	0.0218443237839321	0.0637549449972901	0.0382764676237166	UCN/LEP	2
GO:0032353	GO:0032353	negative regulation of hormone biosynthetic process	2/437	10/18614	0.0218443237839321	0.0637549449972901	0.0382764676237166	CYP27B1/PDE8B	2
GO:0033007	GO:0033007	negative regulation of mast cell activation involved in immune response	2/437	10/18614	0.0218443237839321	0.0637549449972901	0.0382764676237166	ENPP3/IL13RA2	2
GO:0033034	GO:0033034	positive regulation of myeloid cell apoptotic process	2/437	10/18614	0.0218443237839321	0.0637549449972901	0.0382764676237166	ANXA1/ADIPOQ	2
GO:0033085	GO:0033085	negative regulation of T cell differentiation in thymus	2/437	10/18614	0.0218443237839321	0.0637549449972901	0.0382764676237166	FOXJ1/ERBB2	2
GO:0035747	GO:0035747	natural killer cell chemotaxis	2/437	10/18614	0.0218443237839321	0.0637549449972901	0.0382764676237166	CCL3/CCL7	2
GO:0036093	GO:0036093	germ cell proliferation	2/437	10/18614	0.0218443237839321	0.0637549449972901	0.0382764676237166	PTGDS/PTGDR2	2
GO:0042363	GO:0042363	fat-soluble vitamin catabolic process	2/437	10/18614	0.0218443237839321	0.0637549449972901	0.0382764676237166	CYP3A4/CYP4F12	2
GO:0044557	GO:0044557	relaxation of smooth muscle	2/437	10/18614	0.0218443237839321	0.0637549449972901	0.0382764676237166	RGS2/ABCC8	2
GO:0046085	GO:0046085	adenosine metabolic process	2/437	10/18614	0.0218443237839321	0.0637549449972901	0.0382764676237166	ADA/XDH	2
GO:0046886	GO:0046886	positive regulation of hormone biosynthetic process	2/437	10/18614	0.0218443237839321	0.0637549449972901	0.0382764676237166	BMP6/EGR1	2
GO:0048630	GO:0048630	skeletal muscle tissue growth	2/437	10/18614	0.0218443237839321	0.0637549449972901	0.0382764676237166	IGF2/CHRNA1	2
GO:0048672	GO:0048672	positive regulation of collateral sprouting	2/437	10/18614	0.0218443237839321	0.0637549449972901	0.0382764676237166	LPAR3/WNT3A	2
GO:0070339	GO:0070339	response to bacterial lipopeptide	2/437	10/18614	0.0218443237839321	0.0637549449972901	0.0382764676237166	TLR2/CD36	2
GO:0070391	GO:0070391	response to lipoteichoic acid	2/437	10/18614	0.0218443237839321	0.0637549449972901	0.0382764676237166	TLR2/CD36	2
GO:0071220	GO:0071220	cellular response to bacterial lipoprotein	2/437	10/18614	0.0218443237839321	0.0637549449972901	0.0382764676237166	TLR2/CD36	2
GO:0071221	GO:0071221	cellular response to bacterial lipopeptide	2/437	10/18614	0.0218443237839321	0.0637549449972901	0.0382764676237166	TLR2/CD36	2
GO:0071223	GO:0071223	cellular response to lipoteichoic acid	2/437	10/18614	0.0218443237839321	0.0637549449972901	0.0382764676237166	TLR2/CD36	2
GO:0072203	GO:0072203	cell proliferation involved in metanephros development	2/437	10/18614	0.0218443237839321	0.0637549449972901	0.0382764676237166	EGR1/STAT1	2
GO:0090037	GO:0090037	positive regulation of protein kinase C signaling	2/437	10/18614	0.0218443237839321	0.0637549449972901	0.0382764676237166	ADRA1A/MC1R	2
GO:0098917	GO:0098917	retrograde trans-synaptic signaling	2/437	10/18614	0.0218443237839321	0.0637549449972901	0.0382764676237166	CNR1/NOS1	2
GO:1903980	GO:1903980	positive regulation of microglial cell activation	2/437	10/18614	0.0218443237839321	0.0637549449972901	0.0382764676237166	CCL3/MMP8	2
GO:2000659	GO:2000659	regulation of interleukin-1-mediated signaling pathway	2/437	10/18614	0.0218443237839321	0.0637549449972901	0.0382764676237166	IL6/IL1RN	2
GO:2000849	GO:2000849	regulation of glucocorticoid secretion	2/437	10/18614	0.0218443237839321	0.0637549449972901	0.0382764676237166	GHRL/GALR1	2
GO:0030216	GO:0030216	keratinocyte differentiation	9/437	174/18614	0.0219482302004613	0.0640190274165138	0.0384350144183195	ANXA1/IVL/CYP27B1/FLG/S100A7/CSTA/EZH2/TMEM79/KRT1	9
GO:0030177	GO:0030177	positive regulation of Wnt signaling pathway	8/437	146/18614	0.022066115153025	0.0642842413957093	0.0385942405660084	TLR2/EGF/CAV1/FGF2/FGF10/RECK/WNT3A/LGR6	8
GO:0072073	GO:0072073	kidney epithelium development	8/437	146/18614	0.022066115153025	0.0642842413957093	0.0385942405660084	STAT1/CTNNBIP1/FGF2/FOXJ1/PBX1/ADIPOQ/LIF/CXCR2	8
GO:0018210	GO:0018210	peptidyl-threonine modification	7/437	119/18614	0.0222375757793977	0.0647117548625259	0.0388509062312678	CEMIP/GCG/EGF/CAMK2A/MYLK2/CAD/CHEK1	7
GO:0051781	GO:0051781	positive regulation of cell division	6/437	93/18614	0.0222682676764711	0.0647117548625259	0.0388509062312678	PPBP/IGF2/DRD2/OSM/BIRC5/FGF2	6
GO:0002726	GO:0002726	positive regulation of T cell cytokine production	3/437	26/18614	0.0223892630579089	0.0647117548625259	0.0388509062312678	IL6/CD55/TNFSF4	3
GO:0006063	GO:0006063	uronic acid metabolic process	3/437	26/18614	0.0223892630579089	0.0647117548625259	0.0388509062312678	UGT1A1/UGT2B15/UGT1A8	3
GO:0006541	GO:0006541	glutamine metabolic process	3/437	26/18614	0.0223892630579089	0.0647117548625259	0.0388509062312678	GLUL/PPAT/CAD	3
GO:0019585	GO:0019585	glucuronate metabolic process	3/437	26/18614	0.0223892630579089	0.0647117548625259	0.0388509062312678	UGT1A1/UGT2B15/UGT1A8	3
GO:0033622	GO:0033622	integrin activation	3/437	26/18614	0.0223892630579089	0.0647117548625259	0.0388509062312678	CXCL12/P2RY12/JAM3	3
GO:0034377	GO:0034377	plasma lipoprotein particle assembly	3/437	26/18614	0.0223892630579089	0.0647117548625259	0.0388509062312678	APOA1/APOE/APOA4	3
GO:0035994	GO:0035994	response to muscle stretch	3/437	26/18614	0.0223892630579089	0.0647117548625259	0.0388509062312678	FOS/JUN/GSN	3
GO:0045822	GO:0045822	negative regulation of heart contraction	3/437	26/18614	0.0223892630579089	0.0647117548625259	0.0388509062312678	PDE5A/ADRA1A/ATP1A2	3
GO:0051238	GO:0051238	sequestering of metal ion	3/437	26/18614	0.0223892630579089	0.0647117548625259	0.0388509062312678	S100A8/ANXA1/S100A7	3
GO:0086013	GO:0086013	membrane repolarization during cardiac muscle cell action potential	3/437	26/18614	0.0223892630579089	0.0647117548625259	0.0388509062312678	KCNH2/KCNA5/KCNE2	3
GO:1905523	GO:1905523	positive regulation of macrophage migration	3/437	26/18614	0.0223892630579089	0.0647117548625259	0.0388509062312678	CCL3/MAPK3/P2RY12	3
GO:0042088	GO:0042088	T-helper 1 type immune response	4/437	46/18614	0.0225062232785023	0.0649710525515603	0.0390065804240642	ANXA1/HAVCR2/TNFSF4/CD80	4
GO:2001222	GO:2001222	regulation of neuron migration	4/437	46/18614	0.0225062232785023	0.0649710525515603	0.0390065804240642	DRD2/DRD1/CAMK2A/CAMK2B	4
GO:0050807	GO:0050807	regulation of synapse organization	11/437	234/18614	0.0227967065682106	0.0657698086048376	0.0394861284844353	TLR2/DRD2/GHRL/OXTR/SNCA/NTRK3/APOE/NRP2/SLC18A3/CAMK2B/WNT3A	11
GO:0045667	GO:0045667	regulation of osteoblast differentiation	8/437	147/18614	0.0228769483660199	0.0659614067457974	0.0396011579937467	IL6/LTF/IL6R/NPPC/BMP6/CTNNBIP1/FGF2/SOX11	8
GO:0010611	GO:0010611	regulation of cardiac muscle hypertrophy	5/437	69/18614	0.0229628351439652	0.0661290826096438	0.0397018253188313	PDE5A/ADRA1A/RGS4/RGS2/ATP2B4	5
GO:0042093	GO:0042093	T-helper cell differentiation	5/437	69/18614	0.0229628351439652	0.0661290826096438	0.0397018253188313	IL6/IL6R/ANXA1/TNFSF4/CD80	5
GO:0031589	GO:0031589	cell-substrate adhesion	15/437	359/18614	0.0230661876132266	0.0663866317003485	0.0398564497080814	NPY/FGA/PLAU/SERPINE1/CD36/ANGPT1/APOA1/VTN/COL17A1/ITGAX/ITGB7/TIAM1/ANGPT2/JAM3/MUC4	15
GO:0015749	GO:0015749	monosaccharide transmembrane transport	7/437	120/18614	0.0231568045320134	0.0666072381261592	0.0399888948810085	PPBP/ACE/DRD1/PRKCB/LEP/ADIPOQ/SLC2A4	7
GO:0006835	GO:0006835	dicarboxylic acid transport	6/437	94/18614	0.0233330220899572	0.067073648189877	0.0402689128420314	SNCA/NTSR1/GRM1/ABAT/GRM2/ATP1A2	6
GO:0002705	GO:0002705	positive regulation of leukocyte mediated immunity	8/437	148/18614	0.0237085452670218	0.0681120797460402	0.0408923545506019	IL6/KIT/CD55/TFRC/NOD2/TNFSF4/FCGR1A/NCR3	8
GO:0030282	GO:0030282	bone mineralization	7/437	121/18614	0.0241019160724418	0.0689529282259249	0.0413971735825707	ADRB2/CCL3/LTF/BMP6/MMP13/CYP27B1/LEP	7
GO:0072089	GO:0072089	stem cell proliferation	7/437	121/18614	0.0241019160724418	0.0689529282259249	0.0413971735825707	ACE/THPO/FGF2/RUNX1/PBX1/FGF10/SOX11	7
GO:0098773	GO:0098773	skin epidermis development	7/437	121/18614	0.0241019160724418	0.0689529282259249	0.0413971735825707	KLF4/FLG/FGF10/TMEM79/KRT1/ALOX12/PLA2G10	7
GO:0002701	GO:0002701	negative regulation of production of molecular mediator of immune response	4/437	47/18614	0.0241576448361963	0.0689529282259249	0.0413971735825707	ANGPT1/APOA1/NOD2/IL13RA2	4
GO:0002861	GO:0002861	regulation of inflammatory response to antigenic stimulus	4/437	47/18614	0.0241576448361963	0.0689529282259249	0.0413971735825707	NPY/CNR1/NOD2/FCGR1A	4
GO:0031018	GO:0031018	endocrine pancreas development	4/437	47/18614	0.0241576448361963	0.0689529282259249	0.0413971735825707	IL6/IL6R/BMP6/ANXA1	4
GO:0031294	GO:0031294	lymphocyte costimulation	4/437	47/18614	0.0241576448361963	0.0689529282259249	0.0413971735825707	CAV1/TNFSF4/DPP4/CD80	4
GO:0046677	GO:0046677	response to antibiotic	4/437	47/18614	0.0241576448361963	0.0689529282259249	0.0413971735825707	AOC3/ADRB3/CYP1A1/EZH2	4
GO:0050919	GO:0050919	negative chemotaxis	4/437	47/18614	0.0241576448361963	0.0689529282259249	0.0413971735825707	APOA1/DPP4/NRP2/LGR6	4
GO:1900271	GO:1900271	regulation of long-term synaptic potentiation	4/437	47/18614	0.0241576448361963	0.0689529282259249	0.0413971735825707	MME/DRD2/APOE/SLC18A3	4
GO:0010469	GO:0010469	regulation of signaling receptor activity	9/437	177/18614	0.0241891903799481	0.0689529282259249	0.0413971735825707	IFNG/ADRB2/ADH7/EGF/PLAU/SERPINE1/ACE2/P2RY1/MUC4	9
GO:0021953	GO:0021953	central nervous system neuron differentiation	9/437	177/18614	0.0241891903799481	0.0689529282259249	0.0413971735825707	GABRB1/NPY/DRD2/DRD1/LEP/ISL1/POU4F1/NRP2/WNT3A	9
GO:0060759	GO:0060759	regulation of response to cytokine stimulus	9/437	177/18614	0.0241891903799481	0.0689529282259249	0.0413971735825707	IL6/TLR2/TSLP/IL1RN/CAV1/ANGPT1/APOA1/KLF4/ADIPOQ	9
GO:0051056	GO:0051056	regulation of small GTPase mediated signal transduction	13/437	298/18614	0.0243411604415928	0.069344679896031	0.0416323689876956	F2R/ADRA1A/F2RL2/PSD/APOA1/GPR55/ITPKB/APOE/ADCYAP1R1/FGF10/LPAR1/TIAM1/ARHGEF25	13
GO:0014033	GO:0014033	neural crest cell differentiation	6/437	95/18614	0.0244314229702941	0.0695187685831341	0.0417368863705565	EDN3/MAPK3/SOX10/ISL1/NRP2/SOX11	6
GO:0045638	GO:0045638	negative regulation of myeloid cell differentiation	6/437	95/18614	0.0244314229702941	0.0695187685831341	0.0417368863705565	CCL3/LTF/TLR3/GPR55/ITPKB/ADIPOQ	6
GO:0016042	GO:0016042	lipid catabolic process	14/437	330/18614	0.0245988577993374	0.0698687596317551	0.0419470100094633	CNR1/CYP3A4/PLA2G2A/PLA1A/LEP/APOE/CYP4F12/CES1/ABCB11/ADIPOQ/PLCD1/FABP1/APOA4/PLA2G10	14
GO:0051403	GO:0051403	stress-activated MAPK cascade	11/437	237/18614	0.0247439675425215	0.0698687596317551	0.0419470100094633	MAPK10/MAPK3/TLR3/XDH/MMP8/NOD2/OPRK1/LEP/DUSP19/CASR/TNFSF11	11
GO:0010884	GO:0010884	positive regulation of lipid storage	3/437	27/18614	0.0247595310919828	0.0698687596317551	0.0419470100094633	CD36/MSR1/PLA2G10	3
GO:0032682	GO:0032682	negative regulation of chemokine production	3/437	27/18614	0.0247595310919828	0.0698687596317551	0.0419470100094633	IL6/ELANE/KLF4	3
GO:0032740	GO:0032740	positive regulation of interleukin-17 production	3/437	27/18614	0.0247595310919828	0.0698687596317551	0.0419470100094633	IL6/OSM/NOD2	3
GO:0033081	GO:0033081	regulation of T cell differentiation in thymus	3/437	27/18614	0.0247595310919828	0.0698687596317551	0.0419470100094633	ADA/FOXJ1/ERBB2	3
GO:0036296	GO:0036296	response to increased oxygen levels	3/437	27/18614	0.0247595310919828	0.0698687596317551	0.0419470100094633	CAV1/KCNA5/CYP1A1	3
GO:0042501	GO:0042501	serine phosphorylation of STAT protein	3/437	27/18614	0.0247595310919828	0.0698687596317551	0.0419470100094633	IFNG/LIF/IL24	3
GO:0046037	GO:0046037	GMP metabolic process	3/437	27/18614	0.0247595310919828	0.0698687596317551	0.0419470100094633	ADA/XDH/PPAT	3
GO:0046639	GO:0046639	negative regulation of alpha-beta T cell differentiation	3/437	27/18614	0.0247595310919828	0.0698687596317551	0.0419470100094633	ANXA1/RUNX1/TNFSF4	3
GO:0051984	GO:0051984	positive regulation of chromosome segregation	3/437	27/18614	0.0247595310919828	0.0698687596317551	0.0419470100094633	BIRC5/KAT2B/CCNB1	3
GO:0060384	GO:0060384	innervation	3/437	27/18614	0.0247595310919828	0.0698687596317551	0.0419470100094633	ISL1/POU4F1/PRKCG	3
GO:0062149	GO:0062149	detection of stimulus involved in sensory perception of pain	3/437	27/18614	0.0247595310919828	0.0698687596317551	0.0419470100094633	CXCL12/PRDM12/NTSR1	3
GO:1903523	GO:1903523	negative regulation of blood circulation	3/437	27/18614	0.0247595310919828	0.0698687596317551	0.0419470100094633	PDE5A/ADRA1A/ATP1A2	3
GO:0060538	GO:0060538	skeletal muscle organ development	9/437	178/18614	0.0249711133102028	0.070424151020909	0.0422804495650357	FOS/IGF2/EGR1/CAV1/NR4A1/MYLK2/CHRNA1/WNT3A/SOX11	9
GO:0071675	GO:0071675	regulation of mononuclear cell migration	7/437	122/18614	0.0250732154455659	0.070670309964482	0.0424282356674998	CCL3/CCL7/CXCL10/MAPK3/SERPINE1/CXCL12/S100A7	7
GO:0050768	GO:0050768	negative regulation of neurogenesis	8/437	150/18614	0.0254349961899632	0.0716476649911013	0.0430150089450057	IL6/CCL11/NTRK3/SOX10/F2/ABCC8/WNT3A/SOX11	8
GO:0043502	GO:0043502	regulation of muscle adaptation	6/437	96/18614	0.0255638624089102	0.071925699013624	0.0431819318442699	PDE5A/ADRA1A/RGS4/RGS2/ATP2B4/CAMK2B	6
GO:0046364	GO:0046364	monosaccharide biosynthetic process	6/437	96/18614	0.0255638624089102	0.071925699013624	0.0431819318442699	GCG/LEP/RGN/GPT/ADIPOQ/KAT2B	6
GO:0003208	GO:0003208	cardiac ventricle morphogenesis	5/437	71/18614	0.0256222182948191	0.0720473815141463	0.0432549861978077	FOXH1/ISL1/POU4F1/CPE/SOX11	5
GO:0015698	GO:0015698	inorganic anion transport	9/437	179/18614	0.0257708256782004	0.0721363220851717	0.0433083833246884	GABRB1/CA7/CA2/CLCA1/GLRB/GABRG3/CASR/PRKG2/CLCA2	9
GO:0007520	GO:0007520	myoblast fusion	4/437	48/18614	0.0258805247389311	0.0721363220851717	0.0433083833246884	CXCL9/CXCL10/NOS1/GDF15	4
GO:0035987	GO:0035987	endodermal cell differentiation	4/437	48/18614	0.0258805247389311	0.0721363220851717	0.0433083833246884	MMP9/POU5F1/MMP8/VTN	4
GO:1903426	GO:1903426	regulation of reactive oxygen species biosynthetic process	4/437	48/18614	0.0258805247389311	0.0721363220851717	0.0433083833246884	CD36/MMP8/SNCA/RAB27A	4
GO:0002831	GO:0002831	regulation of response to biotic stimulus	18/437	463/18614	0.0259954754047216	0.0721363220851717	0.0433083833246884	TLR2/LTF/CD55/DRD2/MAPK3/TLR3/BMP6/CAV1/CD36/STAT1/NOD2/LEP/HAVCR2/APOE/PGC/KLK3/NCR3/IL4I1	18
GO:0002824	GO:0002824	positive regulation of adaptive immune response based on somatic recombination of immune receptors built from immunoglobulin superfamily domains	7/437	123/18614	0.0260710002900086	0.0721363220851717	0.0433083833246884	IL6/CD55/ADA/TFRC/NOD2/TNFSF4/FCGR1A	7
GO:0071901	GO:0071901	negative regulation of protein serine/threonine kinase activity	7/437	123/18614	0.0260710002900086	0.0721363220851717	0.0433083833246884	CAV1/RGS2/DUSP19/APOE/ADIPOQ/CDKN1A/KAT2B	7
GO:0007160	GO:0007160	cell-matrix adhesion	11/437	239/18614	0.0261076267342511	0.0721363220851717	0.0433083833246884	FGA/PLAU/SERPINE1/CD36/VTN/COL17A1/ITGAX/ITGB7/TIAM1/JAM3/MUC4	11
GO:0033673	GO:0033673	negative regulation of kinase activity	11/437	239/18614	0.0261076267342511	0.0721363220851717	0.0433083833246884	IFNG/CAV1/RGS2/SNCA/DUSP19/APOE/RGN/ADIPOQ/CDKN1A/KAT2B/HSPB1	11
GO:0001867	GO:0001867	complement activation	lectin pathway	2/437	11/18614	0.026289144010071	0.0721363220851717	0.0433083833246884	MASP1/KRT1	2
GO:0002158	GO:0002158	osteoclast proliferation	2/437	11/18614	0.026289144010071	0.0721363220851717	0.0433083833246884	NPR3/TNFSF11	2
GO:0003139	GO:0003139	secondary heart field specification	2/437	11/18614	0.026289144010071	0.0721363220851717	0.0433083833246884	FOXH1/ISL1	2
GO:0009120	GO:0009120	deoxyribonucleoside metabolic process	2/437	11/18614	0.026289144010071	0.0721363220851717	0.0433083833246884	ADA/XDH	2
GO:0010248	GO:0010248	establishment or maintenance of transmembrane electrochemical gradient	2/437	11/18614	0.026289144010071	0.0721363220851717	0.0433083833246884	ATP4A/ATP1A2	2
GO:0014820	GO:0014820	tonic smooth muscle contraction	2/437	11/18614	0.026289144010071	0.0721363220851717	0.0433083833246884	EDN2/MYLK	2
GO:0021559	GO:0021559	trigeminal nerve development	2/437	11/18614	0.026289144010071	0.0721363220851717	0.0433083833246884	ISL1/POU4F1	2
GO:0021892	GO:0021892	cerebral cortex GABAergic interneuron differentiation	2/437	11/18614	0.026289144010071	0.0721363220851717	0.0433083833246884	DRD2/DRD1	2
GO:0031340	GO:0031340	positive regulation of vesicle fusion	2/437	11/18614	0.026289144010071	0.0721363220851717	0.0433083833246884	ANXA1/SNCA	2
GO:0032429	GO:0032429	regulation of phospholipase A2 activity	2/437	11/18614	0.026289144010071	0.0721363220851717	0.0433083833246884	ANXA1/AGTR1	2
GO:0032490	GO:0032490	detection of molecule of bacterial origin	2/437	11/18614	0.026289144010071	0.0721363220851717	0.0433083833246884	TLR2/NOD2	2
GO:0032493	GO:0032493	response to bacterial lipoprotein	2/437	11/18614	0.026289144010071	0.0721363220851717	0.0433083833246884	TLR2/CD36	2
GO:0032610	GO:0032610	interleukin-1 alpha production	2/437	11/18614	0.026289144010071	0.0721363220851717	0.0433083833246884	IL16/ISL1	2
GO:0032650	GO:0032650	regulation of interleukin-1 alpha production	2/437	11/18614	0.026289144010071	0.0721363220851717	0.0433083833246884	IL16/ISL1	2
GO:0033632	GO:0033632	regulation of cell-cell adhesion mediated by integrin	2/437	11/18614	0.026289144010071	0.0721363220851717	0.0433083833246884	ADA/DPP4	2
GO:0034776	GO:0034776	response to histamine	2/437	11/18614	0.026289144010071	0.0721363220851717	0.0433083833246884	GABRB1/DRD2	2
GO:0035524	GO:0035524	proline transmembrane transport	2/437	11/18614	0.026289144010071	0.0721363220851717	0.0433083833246884	SLC7A8/ACE2	2
GO:0035821	GO:0035821	modulation of process of another organism	2/437	11/18614	0.026289144010071	0.0721363220851717	0.0433083833246884	IFNG/SLPI	2
GO:0042045	GO:0042045	epithelial fluid transport	2/437	11/18614	0.026289144010071	0.0721363220851717	0.0433083833246884	CSF2/ITPR1	2
GO:0042428	GO:0042428	serotonin metabolic process	2/437	11/18614	0.026289144010071	0.0721363220851717	0.0433083833246884	TPH1/PDE1B	2
GO:0042989	GO:0042989	sequestering of actin monomers	2/437	11/18614	0.026289144010071	0.0721363220851717	0.0433083833246884	SCIN/GSN	2
GO:0043320	GO:0043320	natural killer cell degranulation	2/437	11/18614	0.026289144010071	0.0721363220851717	0.0433083833246884	RAB27A/FCGR3A	2
GO:0045628	GO:0045628	regulation of T-helper 2 cell differentiation	2/437	11/18614	0.026289144010071	0.0721363220851717	0.0433083833246884	ANXA1/TNFSF4	2
GO:0045654	GO:0045654	positive regulation of megakaryocyte differentiation	2/437	11/18614	0.026289144010071	0.0721363220851717	0.0433083833246884	SCIN/THPO	2
GO:0060159	GO:0060159	regulation of dopamine receptor signaling pathway	2/437	11/18614	0.026289144010071	0.0721363220851717	0.0433083833246884	DRD2/RGS4	2
GO:0060174	GO:0060174	limb bud formation	2/437	11/18614	0.026289144010071	0.0721363220851717	0.0433083833246884	FGF10/SOX11	2
GO:0060601	GO:0060601	lateral sprouting from an epithelium	2/437	11/18614	0.026289144010071	0.0721363220851717	0.0433083833246884	FGF10/AR	2
GO:0070327	GO:0070327	thyroid hormone transport	2/437	11/18614	0.026289144010071	0.0721363220851717	0.0433083833246884	SLC7A8/SLCO1B1	2
GO:0072124	GO:0072124	regulation of glomerular mesangial cell proliferation	2/437	11/18614	0.026289144010071	0.0721363220851717	0.0433083833246884	IL6R/EGR1	2
GO:0072584	GO:0072584	caveolin-mediated endocytosis	2/437	11/18614	0.026289144010071	0.0721363220851717	0.0433083833246884	MAPK3/CAV1	2
GO:0097278	GO:0097278	complement-dependent cytotoxicity	2/437	11/18614	0.026289144010071	0.0721363220851717	0.0433083833246884	CD55/RAB27A	2
GO:2000169	GO:2000169	regulation of peptidyl-cysteine S-nitrosylation	2/437	11/18614	0.026289144010071	0.0721363220851717	0.0433083833246884	ACE/ATP2B4	2
GO:2001204	GO:2001204	regulation of osteoclast development	2/437	11/18614	0.026289144010071	0.0721363220851717	0.0433083833246884	LTF/TNFSF11	2
GO:0007265	GO:0007265	Ras protein signal transduction	14/437	333/18614	0.0263046917660441	0.072137478454436	0.0433090775724947	F2R/ADRA1A/F2RL2/PSD/APOA1/FGF2/GPR55/ITPKB/APOE/FGF10/CDKN1A/LPAR1/TIAM1/AGTR1	14
GO:0009913	GO:0009913	epidermal cell differentiation	11/437	240/18614	0.0268094994968916	0.0734373940842482	0.0440895061105506	ANXA1/IVL/FGF2/CYP27B1/KLF4/FLG/S100A7/CSTA/EZH2/TMEM79/KRT1	11
GO:0050803	GO:0050803	regulation of synapse structure or activity	11/437	240/18614	0.0268094994968916	0.0734373940842482	0.0440895061105506	TLR2/DRD2/GHRL/OXTR/SNCA/NTRK3/APOE/NRP2/SLC18A3/CAMK2B/WNT3A	11
GO:0060562	GO:0060562	epithelial tube morphogenesis	14/437	334/18614	0.0268923185729367	0.0736219674364726	0.0442003181572228	CCL11/CXCL10/EGF/CTNNBIP1/FGF2/FOXH1/ITGAX/CASR/PBX1/FGF10/AR/CXCR2/WNT3A/SOX11	14
GO:0014743	GO:0014743	regulation of muscle hypertrophy	5/437	72/18614	0.0270227337941921	0.0739365562045337	0.0443891873782061	PDE5A/ADRA1A/RGS4/RGS2/ATP2B4	5
GO:0043535	GO:0043535	regulation of blood vessel endothelial cell migration	8/437	152/18614	0.0272473568692684	0.0742440099899383	0.0445737729795791	ANXA1/ANGPT1/FGF2/KLF4/APOE/ATP2B4/HSPB1/ANGPT2	8
GO:0000303	GO:0000303	response to superoxide	3/437	28/18614	0.0272596480378239	0.0742440099899383	0.0445737729795791	CD36/SOD3/APOA4	3
GO:0007214	GO:0007214	gamma-aminobutyric acid signaling pathway	3/437	28/18614	0.0272596480378239	0.0742440099899383	0.0445737729795791	GABRB1/GABRG3/GABRR1	3
GO:0010894	GO:0010894	negative regulation of steroid biosynthetic process	3/437	28/18614	0.0272596480378239	0.0742440099899383	0.0445737729795791	CYP27B1/APOE/PDE8B	3
GO:0010971	GO:0010971	positive regulation of G2/M transition of mitotic cell cycle	3/437	28/18614	0.0272596480378239	0.0742440099899383	0.0445737729795791	PBX1/CDC25C/CCNB1	3
GO:0032703	GO:0032703	negative regulation of interleukin-2 production	3/437	28/18614	0.0272596480378239	0.0742440099899383	0.0445737729795791	SFTPD/NOD2/HAVCR2	3
GO:0071624	GO:0071624	positive regulation of granulocyte chemotaxis	3/437	28/18614	0.0272596480378239	0.0742440099899383	0.0445737729795791	CXCL8/S100A7/CXCR2	3
GO:1903672	GO:1903672	positive regulation of sprouting angiogenesis	3/437	28/18614	0.0272596480378239	0.0742440099899383	0.0445737729795791	GHRL/FGF2/KLF4	3
GO:0035725	GO:0035725	sodium ion transmembrane transport	9/437	181/18614	0.0274243706695812	0.074650013540658	0.0448175247664389	GRP/SLC6A3/NOS1/SLC6A4/ATP4A/SLC9A4/ATP2B4/SLC8A2/ATP1A2	9
GO:0043330	GO:0043330	response to exogenous dsRNA	4/437	49/18614	0.0276754031920916	0.0752474331944612	0.0451761967727835	MAPK3/TLR3/CAV1/NOD2	4
GO:0046850	GO:0046850	regulation of bone remodeling	4/437	49/18614	0.0276754031920916	0.0752474331944612	0.0451761967727835	IL6/TFRC/LEP/TNFSF11	4
GO:0060541	GO:0060541	respiratory system development	10/437	211/18614	0.0277403686655554	0.075381092972099	0.0452564419075188	MME/EDN2/SFTPD/MAPK3/ADA/ACE/FOXJ1/FGF10/LIF/SOX11	10
GO:1902476	GO:1902476	chloride transmembrane transport	6/437	98/18614	0.027932354913222	0.0758595675291319	0.0455437030116076	GABRB1/CLCA1/GLRB/GABRG3/CASR/CLCA2	6
GO:0030183	GO:0030183	B cell differentiation	8/437	153/18614	0.0281863240808003	0.0765057367907437	0.0459316427521654	IL6/KIT/CD79A/IL11/ADA/POU2AF1/EZH2/IL4I1	8
GO:0060415	GO:0060415	muscle tissue morphogenesis	5/437	73/18614	0.0284710833043205	0.0772346964040412	0.0463692872209758	MYLK/FOXH1/MYLK2/ISL1/POU4F1	5
GO:0048738	GO:0048738	cardiac muscle tissue development	11/437	243/18614	0.0289968455356882	0.0786162344284804	0.0471987192825301	NPPB/ADRA1A/RGS4/RGS2/FGF2/RUNX1/FOXH1/MYLK2/ISL1/POU4F1/WNT3A	11
GO:0010596	GO:0010596	negative regulation of endothelial cell migration	6/437	99/18614	0.0291691209781567	0.0789934911668537	0.0474252123856579	DCN/FGF2/KLF4/APOE/ATP2B4/ANGPT2	6
GO:2001237	GO:2001237	negative regulation of extrinsic apoptotic signaling pathway	6/437	99/18614	0.0291691209781567	0.0789934911668537	0.0474252123856579	CSF2/SCG2/FGA/SERPINE1/FGF10/AR	6
GO:0002708	GO:0002708	positive regulation of lymphocyte mediated immunity	7/437	126/18614	0.0292261289287622	0.0791029562209235	0.0474909317678674	IL6/CD55/TFRC/NOD2/TNFSF4/FCGR1A/NCR3	7
GO:0030111	GO:0030111	regulation of Wnt signaling pathway	14/437	338/18614	0.0293401615581043	0.0793665515998862	0.0476491861587866	TLR2/EGF/EGR1/CAV1/CTNNBIP1/FGF2/SOX10/ISL1/APOE/FGF10/RECK/TIAM1/WNT3A/LGR6	14
GO:0018198	GO:0018198	peptidyl-cysteine modification	4/437	50/18614	0.0295427459824317	0.0798239975015393	0.0479238223183028	ACE/NOS1/S100A8/ATP2B4	4
GO:0038084	GO:0038084	vascular endothelial growth factor signaling pathway	4/437	50/18614	0.0295427459824317	0.0798239975015393	0.0479238223183028	XDH/DCN/NRP2/HSPB1	4
GO:0000305	GO:0000305	response to oxygen radical	3/437	29/18614	0.0298892108982593	0.0802599362465081	0.0481855462560842	CD36/SOD3/APOA4	3
GO:0002052	GO:0002052	positive regulation of neuroblast proliferation	3/437	29/18614	0.0298892108982593	0.0802599362465081	0.0481855462560842	DRD2/FGF2/SOX10	3
GO:0006910	GO:0006910	phagocytosis	recognition	3/437	29/18614	0.0298892108982593	0.0802599362465081	0.0481855462560842	CRP/CD36/FCGR1A	3
GO:0010800	GO:0010800	positive regulation of peptidyl-threonine phosphorylation	3/437	29/18614	0.0298892108982593	0.0802599362465081	0.0481855462560842	CEMIP/GCG/EGF	3
GO:0015813	GO:0015813	L-glutamate transmembrane transport	3/437	29/18614	0.0298892108982593	0.0802599362465081	0.0481855462560842	NTSR1/GRM1/ATP1A2	3
GO:0032607	GO:0032607	interferon-alpha production	3/437	29/18614	0.0298892108982593	0.0802599362465081	0.0481855462560842	TLR3/STAT1/HAVCR2	3
GO:0032647	GO:0032647	regulation of interferon-alpha production	3/437	29/18614	0.0298892108982593	0.0802599362465081	0.0481855462560842	TLR3/STAT1/HAVCR2	3
GO:0065005	GO:0065005	protein-lipid complex assembly	3/437	29/18614	0.0298892108982593	0.0802599362465081	0.0481855462560842	APOA1/APOE/APOA4	3
GO:0099170	GO:0099170	postsynaptic modulation of chemical synaptic transmission	3/437	29/18614	0.0298892108982593	0.0802599362465081	0.0481855462560842	DRD2/GHRL/CHRM1	3
GO:0099623	GO:0099623	regulation of cardiac muscle cell membrane repolarization	3/437	29/18614	0.0298892108982593	0.0802599362465081	0.0481855462560842	KCNH2/KCNA5/KCNE2	3
GO:1901017	GO:1901017	negative regulation of potassium ion transmembrane transporter activity	3/437	29/18614	0.0298892108982593	0.0802599362465081	0.0481855462560842	GRP/CAV1/KCNE2	3
GO:0002067	GO:0002067	glandular epithelial cell differentiation	5/437	74/18614	0.0299676926779537	0.0802898462815513	0.0482035033022083	BMP6/CAV1/FGF2/KLF4/SLC9A4	5
GO:0006801	GO:0006801	superoxide metabolic process	5/437	74/18614	0.0299676926779537	0.0802898462815513	0.0482035033022083	CRP/CD36/SOD3/ALOX12/APOA4	5
GO:0007585	GO:0007585	respiratory gaseous exchange by respiratory system	5/437	74/18614	0.0299676926779537	0.0802898462815513	0.0482035033022083	CYSLTR1/GRP/SFTPD/NTSR1/ATP1A2	5
GO:0045123	GO:0045123	cellular extravasation	5/437	74/18614	0.0299676926779537	0.0802898462815513	0.0482035033022083	ELANE/CXCL12/LEP/ITGB7/JAM3	5
GO:1901888	GO:1901888	regulation of cell junction assembly	10/437	214/18614	0.0301595476534057	0.0807584967765817	0.0484848663478611	TLR2/GHRL/ACE/CAV1/CLDN5/OXTR/SNCA/NTRK3/ACE2/WNT3A	10
GO:0030101	GO:0030101	natural killer cell activation	6/437	100/18614	0.0304413511275524	0.0814673420467438	0.0489104347964691	LEP/HAVCR2/PBX1/RAB27A/FCGR3A/NCR3	6
GO:0031098	GO:0031098	stress-activated protein kinase signaling cascade	11/437	245/18614	0.0305244502832557	0.081643916657794	0.0490164446500314	MAPK10/MAPK3/TLR3/XDH/MMP8/NOD2/OPRK1/LEP/DUSP19/CASR/TNFSF11	11
GO:0043588	GO:0043588	skin development	13/437	308/18614	0.0306844979722394	0.0817125092584959	0.0490576254942797	ANXA1/IVL/CYP27B1/KLF4/FLG/FGF10/S100A7/CSTA/EZH2/TMEM79/KRT1/ALOX12/PLA2G10	13
GO:0001967	GO:0001967	suckling behavior	2/437	12/18614	0.0310641181139973	0.0817125092584959	0.0490576254942797	OXTR/POU4F1	2
GO:0002732	GO:0002732	positive regulation of dendritic cell cytokine production	2/437	12/18614	0.0310641181139973	0.0817125092584959	0.0490576254942797	KIT/NOD2	2
GO:0003337	GO:0003337	mesenchymal to epithelial transition involved in metanephros morphogenesis	2/437	12/18614	0.0310641181139973	0.0817125092584959	0.0490576254942797	STAT1/LIF	2
GO:0009111	GO:0009111	vitamin catabolic process	2/437	12/18614	0.0310641181139973	0.0817125092584959	0.0490576254942797	CYP3A4/CYP4F12	2
GO:0010455	GO:0010455	positive regulation of cell fate commitment	2/437	12/18614	0.0310641181139973	0.0817125092584959	0.0490576254942797	FGF2/WNT3A	2
GO:0010749	GO:0010749	regulation of nitric oxide mediated signal transduction	2/437	12/18614	0.0310641181139973	0.0817125092584959	0.0490576254942797	PDE5A/ATP2B4	2
GO:0014842	GO:0014842	regulation of skeletal muscle satellite cell proliferation	2/437	12/18614	0.0310641181139973	0.0817125092584959	0.0490576254942797	ANGPT1/FGF2	2
GO:0019627	GO:0019627	urea metabolic process	2/437	12/18614	0.0310641181139973	0.0817125092584959	0.0490576254942797	CYP2C9/NAGS	2
GO:0030432	GO:0030432	peristalsis	2/437	12/18614	0.0310641181139973	0.0817125092584959	0.0490576254942797	DRD2/DRD1	2
GO:0030656	GO:0030656	regulation of vitamin metabolic process	2/437	12/18614	0.0310641181139973	0.0817125092584959	0.0490576254942797	IFNG/CYP27B1	2
GO:0032351	GO:0032351	negative regulation of hormone metabolic process	2/437	12/18614	0.0310641181139973	0.0817125092584959	0.0490576254942797	CYP27B1/PDE8B	2
GO:0032817	GO:0032817	regulation of natural killer cell proliferation	2/437	12/18614	0.0310641181139973	0.0817125092584959	0.0490576254942797	LEP/FCGR3A	2
GO:0032957	GO:0032957	inositol trisphosphate metabolic process	2/437	12/18614	0.0310641181139973	0.0817125092584959	0.0490576254942797	ITPKB/P2RY1	2
GO:0033629	GO:0033629	negative regulation of cell adhesion mediated by integrin	2/437	12/18614	0.0310641181139973	0.0817125092584959	0.0490576254942797	SERPINE1/JAM3	2
GO:0035112	GO:0035112	genitalia morphogenesis	2/437	12/18614	0.0310641181139973	0.0817125092584959	0.0490576254942797	FGF10/AR	2
GO:0035933	GO:0035933	glucocorticoid secretion	2/437	12/18614	0.0310641181139973	0.0817125092584959	0.0490576254942797	GHRL/GALR1	2
GO:0042447	GO:0042447	hormone catabolic process	2/437	12/18614	0.0310641181139973	0.0817125092584959	0.0490576254942797	MME/ACE	2
GO:0043380	GO:0043380	regulation of memory T cell differentiation	2/437	12/18614	0.0310641181139973	0.0817125092584959	0.0490576254942797	TNFSF4/IFNL1	2
GO:0048103	GO:0048103	somatic stem cell division	2/437	12/18614	0.0310641181139973	0.0817125092584959	0.0490576254942797	KIT/WNT3A	2
GO:0051549	GO:0051549	positive regulation of keratinocyte migration	2/437	12/18614	0.0310641181139973	0.0817125092584959	0.0490576254942797	MMP9/FGF10	2
GO:0071493	GO:0071493	cellular response to UV-B	2/437	12/18614	0.0310641181139973	0.0817125092584959	0.0490576254942797	MME/CDKN1A	2
GO:0071941	GO:0071941	nitrogen cycle metabolic process	2/437	12/18614	0.0310641181139973	0.0817125092584959	0.0490576254942797	CYP2C9/NAGS	2
GO:0072110	GO:0072110	glomerular mesangial cell proliferation	2/437	12/18614	0.0310641181139973	0.0817125092584959	0.0490576254942797	IL6R/EGR1	2
GO:0072182	GO:0072182	regulation of nephron tubule epithelial cell differentiation	2/437	12/18614	0.0310641181139973	0.0817125092584959	0.0490576254942797	STAT1/LIF	2
GO:0090331	GO:0090331	negative regulation of platelet aggregation	2/437	12/18614	0.0310641181139973	0.0817125092584959	0.0490576254942797	ABAT/ALOX12	2
GO:0099550	GO:0099550	trans-synaptic signaling	modulating synaptic transmission	2/437	12/18614	0.0310641181139973	0.0817125092584959	0.0490576254942797	CNR1/F2R	2
GO:0140719	GO:0140719	constitutive heterochromatin formation	2/437	12/18614	0.0310641181139973	0.0817125092584959	0.0490576254942797	EZH2/HELLS	2
GO:1903977	GO:1903977	positive regulation of glial cell migration	2/437	12/18614	0.0310641181139973	0.0817125092584959	0.0490576254942797	CCL3/P2RY12	2
GO:1904338	GO:1904338	regulation of dopaminergic neuron differentiation	2/437	12/18614	0.0310641181139973	0.0817125092584959	0.0490576254942797	TIAM1/WNT3A	2
GO:0008643	GO:0008643	carbohydrate transport	8/437	156/18614	0.0311369990612737	0.081859067543117	0.0491456144877064	PPBP/ACE/DRD1/PRKCB/LEP/ABCB11/ADIPOQ/SLC2A4	8
GO:0043113	GO:0043113	receptor clustering	4/437	51/18614	0.0314829455067718	0.0825289917388429	0.0495478159450073	GSN/GLRB/APOE/ITGB7	4
GO:0051180	GO:0051180	vitamin transport	4/437	51/18614	0.0314829455067718	0.0825289917388429	0.0495478159450073	APOA1/ABCG2/TCN1/SLC2A4	4
GO:0061082	GO:0061082	myeloid leukocyte cytokine production	4/437	51/18614	0.0314829455067718	0.0825289917388429	0.0495478159450073	KIT/TLR3/CD36/NOD2	4
GO:0120009	GO:0120009	intermembrane lipid transfer	4/437	51/18614	0.0314829455067718	0.0825289917388429	0.0495478159450073	APOA1/CETP/APOE/APOA4	4
GO:1904707	GO:1904707	positive regulation of vascular associated smooth muscle cell proliferation	4/437	51/18614	0.0314829455067718	0.0825289917388429	0.0495478159450073	JUN/MMP9/FGF2/HTR1B	4
GO:0046323	GO:0046323	glucose import	5/437	75/18614	0.0315129574242887	0.0825289917388429	0.0495478159450073	ACE/DRD1/LEP/ADIPOQ/SLC2A4	5
GO:0051899	GO:0051899	membrane depolarization	5/437	75/18614	0.0315129574242887	0.0825289917388429	0.0495478159450073	KCNH2/CAV1/DCN/NTSR1/ATP1A2	5
GO:0001678	GO:0001678	intracellular glucose homeostasis	8/437	157/18614	0.0321658490283514	0.0841464256808599	0.0505188725103881	GHRL/CMA1/AQP4/GCG/ACE/OPRK1/CASR/ABCC8	8
GO:0048754	GO:0048754	branching morphogenesis of an epithelial tube	8/437	157/18614	0.0321658490283514	0.0841464256808599	0.0505188725103881	CCL11/EGF/CTNNBIP1/FGF2/CASR/PBX1/FGF10/AR	8
GO:0006644	GO:0006644	phospholipid metabolic process	15/437	375/18614	0.0322114701779664	0.0841734253582037	0.0505350822691095	PLA2G2A/CHRM5/HTR2C/APOA1/PLA1A/FGF2/SNCA/ITPKB/SOCS3/CETP/DGKA/CHAT/PLCD1/APOA4/PLA2G10	15
GO:0008544	GO:0008544	epidermis development	15/437	375/18614	0.0322114701779664	0.0841734253582037	0.0505350822691095	ANXA1/IVL/FGF2/CYP27B1/COL17A1/KLF4/FLG/FGF10/S100A7/CSTA/EZH2/TMEM79/KRT1/ALOX12/PLA2G10	15
GO:0002821	GO:0002821	positive regulation of adaptive immune response	7/437	129/18614	0.0326295915765582	0.0847558040796903	0.0508847241718462	IL6/CD55/ADA/TFRC/NOD2/TNFSF4/FCGR1A	7
GO:0006638	GO:0006638	neutral lipid metabolic process	7/437	129/18614	0.0326295915765582	0.0847558040796903	0.0508847241718462	CAV1/SNCA/CETP/APOE/RGN/DGKA/APOA4	7
GO:0045931	GO:0045931	positive regulation of mitotic cell cycle	7/437	129/18614	0.0326295915765582	0.0847558040796903	0.0508847241718462	ANXA1/KCNA5/CYP1A1/PBX1/FGF10/CDC25C/CCNB1	7
GO:0002507	GO:0002507	tolerance induction	3/437	30/18614	0.0326476016134181	0.0847558040796903	0.0508847241718462	IL2RA/HAVCR2/FOXJ1	3
GO:0035066	GO:0035066	positive regulation of histone acetylation	3/437	30/18614	0.0326476016134181	0.0847558040796903	0.0508847241718462	NOS1/ISL1/LIF	3
GO:0035774	GO:0035774	positive regulation of insulin secretion involved in cellular response to glucose stimulus	3/437	30/18614	0.0326476016134181	0.0847558040796903	0.0508847241718462	GHRL/GCG/ABCC8	3
GO:0043032	GO:0043032	positive regulation of macrophage activation	3/437	30/18614	0.0326476016134181	0.0847558040796903	0.0508847241718462	CCL3/MMP8/HAVCR2	3
GO:0051938	GO:0051938	L-glutamate import	3/437	30/18614	0.0326476016134181	0.0847558040796903	0.0508847241718462	NTSR1/GRM1/ATP1A2	3
GO:0060142	GO:0060142	regulation of syncytium formation by plasma membrane fusion	3/437	30/18614	0.0326476016134181	0.0847558040796903	0.0508847241718462	CXCL9/CXCL10/GDF15	3
GO:0060603	GO:0060603	mammary gland duct morphogenesis	3/437	30/18614	0.0326476016134181	0.0847558040796903	0.0508847241718462	CCL11/FGF10/AR	3
GO:0099505	GO:0099505	regulation of presynaptic membrane potential	3/437	30/18614	0.0326476016134181	0.0847558040796903	0.0508847241718462	GABRB1/GABRR1/GRIK2	3
GO:1902547	GO:1902547	regulation of cellular response to vascular endothelial growth factor stimulus	3/437	30/18614	0.0326476016134181	0.0847558040796903	0.0508847241718462	XDH/DCN/ATP2B4	3
GO:0043254	GO:0043254	regulation of protein-containing complex assembly	16/437	409/18614	0.0328523028959354	0.0852408229111622	0.0511759142528746	IFNG/CSF2/CCL11/MMP3/SCIN/TFRC/MMP1/CD36/GSN/CTNNBIP1/SNCA/P2RY12/CCL26/ISL1/APOE/JAM3	16
GO:0046620	GO:0046620	regulation of organ growth	6/437	102/18614	0.0330934664748937	0.0856692566310199	0.051433132409172	IGF2/RGS4/SLC6A4/RGS2/FGF2/RUNX1	6
GO:0006635	GO:0006635	fatty acid beta-oxidation	5/437	76/18614	0.033107242602426	0.0856692566310199	0.051433132409172	CNR1/LEP/ABCB11/ADIPOQ/FABP1	5
GO:0007422	GO:0007422	peripheral nervous system development	5/437	76/18614	0.033107242602426	0.0856692566310199	0.051433132409172	RUNX1/SOX10/ISL1/POU4F1/ERBB2	5
GO:0009166	GO:0009166	nucleotide catabolic process	5/437	76/18614	0.033107242602426	0.0856692566310199	0.051433132409172	ADA/PDE5A/XDH/PDE8B/PDE2A	5
GO:0042267	GO:0042267	natural killer cell mediated cytotoxicity	5/437	76/18614	0.033107242602426	0.0856692566310199	0.051433132409172	LEP/HAVCR2/RAB27A/FCGR3A/NCR3	5
GO:0031103	GO:0031103	axon regeneration	4/437	52/18614	0.0334963218986428	0.0864883373766255	0.0519248827767978	JUN/KLF4/ISL1/APOA4	4
GO:0060425	GO:0060425	lung morphogenesis	4/437	52/18614	0.0334963218986428	0.0864883373766255	0.0519248827767978	MAPK3/FGF10/LIF/SOX11	4
GO:0101023	GO:0101023	vascular endothelial cell proliferation	4/437	52/18614	0.0334963218986428	0.0864883373766255	0.0519248827767978	IGF2/GHRL/APLN/FGF2	4
GO:1905562	GO:1905562	regulation of vascular endothelial cell proliferation	4/437	52/18614	0.0334963218986428	0.0864883373766255	0.0519248827767978	IGF2/GHRL/APLN/FGF2	4
GO:0002040	GO:0002040	sprouting angiogenesis	9/437	188/18614	0.033798911377994	0.0872224071221069	0.0523655952085576	GHRL/ANXA1/NR4A1/ANGPT1/FGF2/GLUL/KLF4/RECK/AGTR1	9
GO:0045165	GO:0045165	cell fate commitment	12/437	281/18614	0.034219589947819	0.0882602620125197	0.0529886907051139	IL6/IL6R/POU5F1/FGF2/NTRK3/KLF4/ISL1/POU4F1/TEAD4/FGF10/AR/WNT3A	12
GO:0060070	GO:0060070	canonical Wnt signaling pathway	13/437	313/18614	0.0342715187256463	0.088346417731139	0.0530404158940301	EGF/EGR1/CAV1/CTNNBIP1/FGF2/KLF4/SOX10/ISL1/APOE/FGF10/RECK/WNT3A/LGR6	13
GO:0006885	GO:0006885	regulation of pH	6/437	103/18614	0.0344739449759107	0.0887722697570832	0.0532960840823446	CCKBR/CA7/MAPK3/CA2/ATP4A/SLC9A4	6
GO:0048144	GO:0048144	fibroblast proliferation	6/437	103/18614	0.0344739449759107	0.0887722697570832	0.0532960840823446	JUN/CAV1/FGF10/CDKN1A/CCNB1/LIF	6
GO:0001649	GO:0001649	osteoblast differentiation	11/437	250/18614	0.0345934188987101	0.0890318482072036	0.0534519268352835	IL6/CCL3/LTF/IGF2/IL6R/NPPC/BMP6/CTNNBIP1/FGF2/WNT3A/SOX11	11
GO:0032729	GO:0032729	positive regulation of type II interferon production	5/437	77/18614	0.0347508827567988	0.089244458732996	0.0535795715208416	TLR3/ISL1/HAVCR2/TNFSF4/IFNL1	5
GO:0045685	GO:0045685	regulation of glial cell differentiation	5/437	77/18614	0.0347508827567988	0.089244458732996	0.0535795715208416	IL6/TLR2/NTRK3/F2/LIF	5
GO:0072088	GO:0072088	nephron epithelium morphogenesis	5/437	77/18614	0.0347508827567988	0.089244458732996	0.0535795715208416	STAT1/CTNNBIP1/FGF2/PBX1/LIF	5
GO:1901983	GO:1901983	regulation of protein acetylation	5/437	77/18614	0.0347508827567988	0.089244458732996	0.0535795715208416	NOS1/SNCA/ISL1/CHEK1/LIF	5
GO:0030048	GO:0030048	actin filament-based movement	7/437	131/18614	0.0350398820274633	0.089889831839146	0.0539670332746526	KCNH2/CAV1/KCNA5/GSN/MYLK2/KCNE2/ATP1A2	7
GO:0072329	GO:0072329	monocarboxylic acid catabolic process	7/437	131/18614	0.0350398820274633	0.089889831839146	0.0539670332746526	CNR1/LEP/CYP4F12/ABCB11/AGXT2/ADIPOQ/FABP1	7
GO:1905039	GO:1905039	carboxylic acid transmembrane transport	8/437	160/18614	0.0353910710123305	0.0907419449773139	0.054478615253842	RGS4/CD36/RGS2/NTSR1/GRM1/SLC7A8/ACE2/ATP1A2	8
GO:0003298	GO:0003298	physiological muscle hypertrophy	3/437	31/18614	0.0355340010976212	0.0907668190865321	0.0544935488881852	ADRA1A/RGS4/RGS2	3
GO:0003301	GO:0003301	physiological cardiac muscle hypertrophy	3/437	31/18614	0.0355340010976212	0.0907668190865321	0.0544935488881852	ADRA1A/RGS4/RGS2	3
GO:0035767	GO:0035767	endothelial cell chemotaxis	3/437	31/18614	0.0355340010976212	0.0907668190865321	0.0544935488881852	NR4A1/FGF2/HSPB1	3
GO:0045762	GO:0045762	positive regulation of adenylate cyclase activity	3/437	31/18614	0.0355340010976212	0.0907668190865321	0.0544935488881852	ADRB2/DRD1/ADRB3	3
GO:0061049	GO:0061049	cell growth involved in cardiac muscle cell development	3/437	31/18614	0.0355340010976212	0.0907668190865321	0.0544935488881852	ADRA1A/RGS4/RGS2	3
GO:1900745	GO:1900745	positive regulation of p38MAPK cascade	3/437	31/18614	0.0355340010976212	0.0907668190865321	0.0544935488881852	XDH/OPRK1/LEP	3
GO:1902751	GO:1902751	positive regulation of cell cycle G2/M phase transition	3/437	31/18614	0.0355340010976212	0.0907668190865321	0.0544935488881852	PBX1/CDC25C/CCNB1	3
GO:0051495	GO:0051495	positive regulation of cytoskeleton organization	9/437	190/18614	0.0357935720776422	0.0909313707007148	0.0545923405118461	CCL11/TACR1/SCIN/DSTN/APOA1/GSN/NTRK3/CCL26/LPAR1	9
GO:0002024	GO:0002024	diet induced thermogenesis	2/437	13/18614	0.0361513690183592	0.0909313707007148	0.0545923405118461	ADRB2/ADRB3	2
GO:0002524	GO:0002524	hypersensitivity	2/437	13/18614	0.0361513690183592	0.0909313707007148	0.0545923405118461	FCGR1A/FCGR3A	2
GO:0002863	GO:0002863	positive regulation of inflammatory response to antigenic stimulus	2/437	13/18614	0.0361513690183592	0.0909313707007148	0.0545923405118461	CNR1/FCGR1A	2
GO:0003084	GO:0003084	positive regulation of systemic arterial blood pressure	2/437	13/18614	0.0361513690183592	0.0909313707007148	0.0545923405118461	ACE/ADRA1A	2
GO:0009143	GO:0009143	nucleoside triphosphate catabolic process	2/437	13/18614	0.0361513690183592	0.0909313707007148	0.0545923405118461	ENPP3/ADA	2
GO:0010524	GO:0010524	positive regulation of calcium ion transport into cytosol	2/437	13/18614	0.0361513690183592	0.0909313707007148	0.0545923405118461	CAV1/ADCYAP1R1	2
GO:0010642	GO:0010642	negative regulation of platelet-derived growth factor receptor signaling pathway	2/437	13/18614	0.0361513690183592	0.0909313707007148	0.0545923405118461	SNCA/ADIPOQ	2
GO:0015801	GO:0015801	aromatic amino acid transport	2/437	13/18614	0.0361513690183592	0.0909313707007148	0.0545923405118461	SLC7A8/ACE2	2
GO:0030157	GO:0030157	pancreatic juice secretion	2/437	13/18614	0.0361513690183592	0.0909313707007148	0.0545923405118461	UCN/NPR3	2
GO:0032494	GO:0032494	response to peptidoglycan	2/437	13/18614	0.0361513690183592	0.0909313707007148	0.0545923405118461	IL6/NOD2	2
GO:0032621	GO:0032621	interleukin-18 production	2/437	13/18614	0.0361513690183592	0.0909313707007148	0.0545923405118461	TLR2/NOD2	2
GO:0032661	GO:0032661	regulation of interleukin-18 production	2/437	13/18614	0.0361513690183592	0.0909313707007148	0.0545923405118461	TLR2/NOD2	2
GO:0032966	GO:0032966	negative regulation of collagen biosynthetic process	2/437	13/18614	0.0361513690183592	0.0909313707007148	0.0545923405118461	IL6/NPPC	2
GO:0034380	GO:0034380	high-density lipoprotein particle assembly	2/437	13/18614	0.0361513690183592	0.0909313707007148	0.0545923405118461	APOA1/APOE	2
GO:0034616	GO:0034616	response to laminar fluid shear stress	2/437	13/18614	0.0361513690183592	0.0909313707007148	0.0545923405118461	ACE/KLF4	2
GO:0042538	GO:0042538	hyperosmotic salinity response	2/437	13/18614	0.0361513690183592	0.0909313707007148	0.0545923405118461	AQP4/SLC25A23	2
GO:0043379	GO:0043379	memory T cell differentiation	2/437	13/18614	0.0361513690183592	0.0909313707007148	0.0545923405118461	TNFSF4/IFNL1	2
GO:0043568	GO:0043568	positive regulation of insulin-like growth factor receptor signaling pathway	2/437	13/18614	0.0361513690183592	0.0909313707007148	0.0545923405118461	GHRH/AR	2
GO:0061052	GO:0061052	negative regulation of cell growth involved in cardiac muscle cell development	2/437	13/18614	0.0361513690183592	0.0909313707007148	0.0545923405118461	RGS4/RGS2	2
GO:0070254	GO:0070254	mucus secretion	2/437	13/18614	0.0361513690183592	0.0909313707007148	0.0545923405118461	ADA/P2RY2	2
GO:0071389	GO:0071389	cellular response to mineralocorticoid stimulus	2/437	13/18614	0.0361513690183592	0.0909313707007148	0.0545923405118461	ACE/SGK1	2
GO:0071801	GO:0071801	regulation of podosome assembly	2/437	13/18614	0.0361513690183592	0.0909313707007148	0.0545923405118461	CSF2/GSN	2
GO:0072310	GO:0072310	glomerular epithelial cell development	2/437	13/18614	0.0361513690183592	0.0909313707007148	0.0545923405118461	FOXJ1/ADIPOQ	2
GO:0090235	GO:0090235	regulation of metaphase plate congression	2/437	13/18614	0.0361513690183592	0.0909313707007148	0.0545923405118461	BIRC5/KAT2B	2
GO:0098693	GO:0098693	regulation of synaptic vesicle cycle	2/437	13/18614	0.0361513690183592	0.0909313707007148	0.0545923405118461	LPAR1/RAB3B	2
GO:0098792	GO:0098792	xenophagy	2/437	13/18614	0.0361513690183592	0.0909313707007148	0.0545923405118461	MAPK3/NOD2	2
GO:1903624	GO:1903624	regulation of DNA catabolic process	2/437	13/18614	0.0361513690183592	0.0909313707007148	0.0545923405118461	IL6/RGN	2
GO:1904995	GO:1904995	negative regulation of leukocyte adhesion to vascular endothelial cell	2/437	13/18614	0.0361513690183592	0.0909313707007148	0.0545923405118461	CXCL12/KLF4	2
GO:0046434	GO:0046434	organophosphate catabolic process	8/437	161/18614	0.0365129991960033	0.0917442008249419	0.0550803382026116	ENPP3/ADA/PDE5A/XDH/NTSR1/PDE8B/PDE2A/PLA2G10	8
GO:1903825	GO:1903825	organic acid transmembrane transport	8/437	161/18614	0.0365129991960033	0.0917442008249419	0.0550803382026116	RGS4/CD36/RGS2/NTSR1/GRM1/SLC7A8/ACE2/ATP1A2	8
GO:0009062	GO:0009062	fatty acid catabolic process	6/437	105/18614	0.0373451108826157	0.0937855891517611	0.0563059236721348	CNR1/LEP/CYP4F12/ABCB11/ADIPOQ/FABP1	6
GO:0009409	GO:0009409	response to cold	4/437	54/18614	0.0377435318779177	0.0946366474898999	0.0568168723824983	ADRB2/FOS/CXCL10/ADRB3	4
GO:0038093	GO:0038093	Fc receptor signaling pathway	4/437	54/18614	0.0377435318779177	0.0946366474898999	0.0568168723824983	KIT/MAPK10/FCGR1A/FCGR3A	4
GO:0086002	GO:0086002	cardiac muscle cell action potential involved in contraction	4/437	54/18614	0.0377435318779177	0.0946366474898999	0.0568168723824983	KCNH2/CAV1/KCNA5/KCNE2	4
GO:0002228	GO:0002228	natural killer cell mediated immunity	5/437	79/18614	0.0381874134936217	0.0956490414659043	0.0574246819452957	LEP/HAVCR2/RAB27A/FCGR3A/NCR3	5
GO:0086001	GO:0086001	cardiac muscle cell action potential	5/437	79/18614	0.0381874134936217	0.0956490414659043	0.0574246819452957	KCNH2/CAV1/KCNA5/KCNE2/ATP1A2	5
GO:0002313	GO:0002313	mature B cell differentiation involved in immune response	3/437	32/18614	0.0385474026518834	0.0961467380998076	0.0577234833809309	IL6/ADA/POU2AF1	3
GO:0006298	GO:0006298	mismatch repair	3/437	32/18614	0.0385474026518834	0.0961467380998076	0.0577234833809309	PCNA/PRKCG/EXO1	3
GO:0007628	GO:0007628	adult walking behavior	3/437	32/18614	0.0385474026518834	0.0961467380998076	0.0577234833809309	DRD2/DRD1/GLRB	3
GO:0031069	GO:0031069	hair follicle morphogenesis	3/437	32/18614	0.0385474026518834	0.0961467380998076	0.0577234833809309	FGF10/TMEM79/PLA2G10	3
GO:0033198	GO:0033198	response to ATP	3/437	32/18614	0.0385474026518834	0.0961467380998076	0.0577234833809309	P2RY12/P2RY2/P2RY1	3
GO:0035456	GO:0035456	response to interferon-beta	3/437	32/18614	0.0385474026518834	0.0961467380998076	0.0577234833809309	TLR3/STAT1/CAMK2A	3
GO:0071295	GO:0071295	cellular response to vitamin	3/437	32/18614	0.0385474026518834	0.0961467380998076	0.0577234833809309	CYP27B1/LEP/CASR	3
GO:0098868	GO:0098868	bone growth	3/437	32/18614	0.0385474026518834	0.0961467380998076	0.0577234833809309	NPPC/MMP13/LEP	3
GO:0032872	GO:0032872	regulation of stress-activated MAPK cascade	9/437	193/18614	0.0389347687650129	0.0970621600838195	0.0582730740038161	MAPK3/TLR3/XDH/MMP8/NOD2/OPRK1/LEP/DUSP19/TNFSF11	9
GO:0048762	GO:0048762	mesenchymal cell differentiation	11/437	255/18614	0.0390310899415068	0.0972514461499718	0.0583867154159922	IL6/EDN3/MAPK3/STAT1/SOX10/ISL1/FGF10/EZH2/NRP2/TIAM1/SOX11	11
GO:0060485	GO:0060485	mesenchyme development	13/437	320/18614	0.0397862094982882	0.0990811661082698	0.0594852218416073	IL6/EDN3/MAPK3/STAT1/FOXH1/SOX10/ISL1/FGF10/EZH2/NRP2/TIAM1/WNT3A/SOX11	13
GO:0014888	GO:0014888	striated muscle adaptation	4/437	55/18614	0.0399776557535117	0.0991516033781148	0.0595275101673025	GSN/ATP2B4/EZH2/CAMK2B	4
GO:0019755	GO:0019755	one-carbon compound transport	4/437	55/18614	0.0399776557535117	0.0991516033781148	0.0595275101673025	AQP4/CA2/HBA1/HBB	4
GO:0060632	GO:0060632	regulation of microtubule-based movement	4/437	55/18614	0.0399776557535117	0.0991516033781148	0.0595275101673025	TACR2/TACR1/DEFB1/RGN	4
GO:1900087	GO:1900087	positive regulation of G1/S transition of mitotic cell cycle	4/437	55/18614	0.0399776557535117	0.0991516033781148	0.0595275101673025	ANXA1/KCNA5/CYP1A1/FGF10	4
GO:0030500	GO:0030500	regulation of bone mineralization	5/437	80/18614	0.0399808205695355	0.0991516033781148	0.0595275101673025	ADRB2/CCL3/LTF/BMP6/CYP27B1	5
GO:0043537	GO:0043537	negative regulation of blood vessel endothelial cell migration	5/437	80/18614	0.0399808205695355	0.0991516033781148	0.0595275101673025	FGF2/KLF4/APOE/ATP2B4/ANGPT2	5
GO:0045921	GO:0045921	positive regulation of exocytosis	5/437	80/18614	0.0399808205695355	0.0991516033781148	0.0595275101673025	IFNG/FGA/SNCA/CADPS/RAB27A	5
GO:0072028	GO:0072028	nephron morphogenesis	5/437	80/18614	0.0399808205695355	0.0991516033781148	0.0595275101673025	STAT1/CTNNBIP1/FGF2/PBX1/LIF	5
GO:0045664	GO:0045664	regulation of neuron differentiation	9/437	194/18614	0.0400222058585378	0.0992026505921864	0.059558157312191	BMP6/CXCL12/SLC6A4/FGF2/ISL1/PBX1/TIAM1/WNT3A/SOX11	9
GO:0022411	GO:0022411	cellular component disassembly	18/437	488/18614	0.0403372273942311	0.0999315519184873	0.0599957667873184	IL6/ADRB2/TPSAB1/CMA1/MMP3/CTSG/SCIN/MMP9/ELANE/MMP1/PRKCB/DSTN/MMP8/MMP13/GSN/DPP4/ABCC8/MMP7	18
GO:0062207	GO:0062207	regulation of pattern recognition receptor signaling pathway	6/437	107/18614	0.040364861942608	0.0999480927332802	0.0600056973732819	TLR2/LTF/TLR3/CAV1/CD36/NOD2	6
GO:0032970	GO:0032970	regulation of actin filament-based process	15/437	387/18614	0.0406365723825938	0.10056866304753	0.0603782683094285	CCL11/TACR1/SCIN/RGS4/CAV1/CXCL12/DSTN/APOA1/GSN/NTRK3/MYLK2/CCL26/LPAR1/JAM3/ATP1A2	15
GO:0002467	GO:0002467	germinal center formation	2/437	14/18614	0.0415336737290034	0.101058209190621	0.0606721764462348	ADA/FOXJ1	2
GO:0002829	GO:0002829	negative regulation of type 2 immune response	2/437	14/18614	0.0415336737290034	0.101058209190621	0.0606721764462348	ANXA1/IFNL1	2
GO:0006167	GO:0006167	AMP biosynthetic process	2/437	14/18614	0.0415336737290034	0.101058209190621	0.0606721764462348	ADA/PPAT	2
GO:0006177	GO:0006177	GMP biosynthetic process	2/437	14/18614	0.0415336737290034	0.101058209190621	0.0606721764462348	ADA/PPAT	2
GO:0007216	GO:0007216	G protein-coupled glutamate receptor signaling pathway	2/437	14/18614	0.0415336737290034	0.101058209190621	0.0606721764462348	GRM1/GRM2	2
GO:0009158	GO:0009158	ribonucleoside monophosphate catabolic process	2/437	14/18614	0.0415336737290034	0.101058209190621	0.0606721764462348	ADA/XDH	2
GO:0009159	GO:0009159	deoxyribonucleoside monophosphate catabolic process	2/437	14/18614	0.0415336737290034	0.101058209190621	0.0606721764462348	ADA/XDH	2
GO:0010713	GO:0010713	negative regulation of collagen metabolic process	2/437	14/18614	0.0415336737290034	0.101058209190621	0.0606721764462348	IL6/NPPC	2
GO:0014061	GO:0014061	regulation of norepinephrine secretion	2/437	14/18614	0.0415336737290034	0.101058209190621	0.0606721764462348	OXTR/P2RY1	2
GO:0014841	GO:0014841	skeletal muscle satellite cell proliferation	2/437	14/18614	0.0415336737290034	0.101058209190621	0.0606721764462348	ANGPT1/FGF2	2
GO:0030213	GO:0030213	hyaluronan biosynthetic process	2/437	14/18614	0.0415336737290034	0.101058209190621	0.0606721764462348	CEMIP/EGF	2
GO:0032306	GO:0032306	regulation of prostaglandin secretion	2/437	14/18614	0.0415336737290034	0.101058209190621	0.0606721764462348	TNFSF11/PLA2G10	2
GO:0032308	GO:0032308	positive regulation of prostaglandin secretion	2/437	14/18614	0.0415336737290034	0.101058209190621	0.0606721764462348	TNFSF11/PLA2G10	2
GO:0032736	GO:0032736	positive regulation of interleukin-13 production	2/437	14/18614	0.0415336737290034	0.101058209190621	0.0606721764462348	TSLP/TNFSF4	2
GO:0034111	GO:0034111	negative regulation of homotypic cell-cell adhesion	2/437	14/18614	0.0415336737290034	0.101058209190621	0.0606721764462348	ABAT/ALOX12	2
GO:0035630	GO:0035630	bone mineralization involved in bone maturation	2/437	14/18614	0.0415336737290034	0.101058209190621	0.0606721764462348	LTF/LEP	2
GO:0042754	GO:0042754	negative regulation of circadian rhythm	2/437	14/18614	0.0415336737290034	0.101058209190621	0.0606721764462348	DRD2/GHRL	2
GO:0043922	GO:0043922	negative regulation by host of viral transcription	2/437	14/18614	0.0415336737290034	0.101058209190621	0.0606721764462348	CCL3/JUN	2
GO:0043950	GO:0043950	positive regulation of cAMP-mediated signaling	2/437	14/18614	0.0415336737290034	0.101058209190621	0.0606721764462348	UCN/ADCYAP1R1	2
GO:0048243	GO:0048243	norepinephrine secretion	2/437	14/18614	0.0415336737290034	0.101058209190621	0.0606721764462348	OXTR/P2RY1	2
GO:0051127	GO:0051127	positive regulation of actin nucleation	2/437	14/18614	0.0415336737290034	0.101058209190621	0.0606721764462348	SCIN/GSN	2
GO:0051547	GO:0051547	regulation of keratinocyte migration	2/437	14/18614	0.0415336737290034	0.101058209190621	0.0606721764462348	MMP9/FGF10	2
GO:0061029	GO:0061029	eyelid development in camera-type eye	2/437	14/18614	0.0415336737290034	0.101058209190621	0.0606721764462348	JUN/SOX11	2
GO:0071361	GO:0071361	cellular response to ethanol	2/437	14/18614	0.0415336737290034	0.101058209190621	0.0606721764462348	CCL7/UGT1A1	2
GO:0071415	GO:0071415	cellular response to purine-containing compound	2/437	14/18614	0.0415336737290034	0.101058209190621	0.0606721764462348	P2RY1/CHEK1	2
GO:0072160	GO:0072160	nephron tubule epithelial cell differentiation	2/437	14/18614	0.0415336737290034	0.101058209190621	0.0606721764462348	STAT1/LIF	2
GO:0072540	GO:0072540	T-helper 17 cell lineage commitment	2/437	14/18614	0.0415336737290034	0.101058209190621	0.0606721764462348	IL6/IL6R	2
GO:0090715	GO:0090715	immunological memory formation process	2/437	14/18614	0.0415336737290034	0.101058209190621	0.0606721764462348	TNFSF4/IFNL1	2
GO:1901077	GO:1901077	regulation of relaxation of muscle	2/437	14/18614	0.0415336737290034	0.101058209190621	0.0606721764462348	CHGA/ABCC8	2
GO:1901160	GO:1901160	primary amino compound metabolic process	2/437	14/18614	0.0415336737290034	0.101058209190621	0.0606721764462348	TPH1/PDE1B	2
GO:1902947	GO:1902947	regulation of tau-protein kinase activity	2/437	14/18614	0.0415336737290034	0.101058209190621	0.0606721764462348	IFNG/EGR1	2
GO:1904044	GO:1904044	response to aldosterone	2/437	14/18614	0.0415336737290034	0.101058209190621	0.0606721764462348	ACE/SGK1	2
GO:1905049	GO:1905049	negative regulation of metallopeptidase activity	2/437	14/18614	0.0415336737290034	0.101058209190621	0.0606721764462348	TIMP1/RECK	2
GO:0030947	GO:0030947	regulation of vascular endothelial growth factor receptor signaling pathway	3/437	33/18614	0.0416866247754726	0.101069401908607	0.060678896202759	PRKCB/VTN/FGF10	3
GO:0033006	GO:0033006	regulation of mast cell activation involved in immune response	3/437	33/18614	0.0416866247754726	0.101069401908607	0.060678896202759	ADGRE2/ENPP3/IL13RA2	3
GO:0045684	GO:0045684	positive regulation of epidermis development	3/437	33/18614	0.0416866247754726	0.101069401908607	0.060678896202759	FGF2/CYP27B1/TMEM79	3
GO:0048665	GO:0048665	neuron fate specification	3/437	33/18614	0.0416866247754726	0.101069401908607	0.060678896202759	NTRK3/ISL1/POU4F1	3
GO:0060795	GO:0060795	cell fate commitment involved in formation of primary germ layer	3/437	33/18614	0.0416866247754726	0.101069401908607	0.060678896202759	POU5F1/KLF4/WNT3A	3
GO:0071404	GO:0071404	cellular response to low-density lipoprotein particle stimulus	3/437	33/18614	0.0416866247754726	0.101069401908607	0.060678896202759	CD36/CASR/CES1	3
GO:2000191	GO:2000191	regulation of fatty acid transport	3/437	33/18614	0.0416866247754726	0.101069401908607	0.060678896202759	NTSR1/TNFSF11/PLA2G10	3
GO:0044262	GO:0044262	cellular carbohydrate metabolic process	12/437	290/18614	0.0418732121265755	0.101470197475426	0.0609195212795707	IGF2/GCG/SNCA/LEP/NTSR1/ADCYAP1R1/P2RY1/RGN/GPT/ADIPOQ/KAT2B/SI	12
GO:0070302	GO:0070302	regulation of stress-activated protein kinase signaling cascade	9/437	196/18614	0.0422584654182553	0.102261531274574	0.0613946132515567	MAPK3/TLR3/XDH/MMP8/NOD2/OPRK1/LEP/DUSP19/TNFSF11	9
GO:0002707	GO:0002707	negative regulation of lymphocyte mediated immunity	4/437	56/18614	0.0422855398770096	0.102261531274574	0.0613946132515567	NOD2/HAVCR2/FOXJ1/IL4I1	4
GO:0043331	GO:0043331	response to dsRNA	4/437	56/18614	0.0422855398770096	0.102261531274574	0.0613946132515567	MAPK3/TLR3/CAV1/NOD2	4
GO:0140962	GO:0140962	multicellular organismal-level chemical homeostasis	4/437	56/18614	0.0422855398770096	0.102261531274574	0.0613946132515567	AQP4/SFTPD/BMP6/CYP4F12	4
GO:0097191	GO:0097191	extrinsic apoptotic signaling pathway	10/437	227/18614	0.042372598950467	0.102420134006476	0.0614898333530399	IFNG/CSF2/IL6R/SCG2/FGA/TLR3/SERPINE1/CAV1/FGF10/AR	10
GO:0014706	GO:0014706	striated muscle tissue development	11/437	259/18614	0.042855832884956	0.103483274444737	0.062128109498777	NPPB/ADRA1A/RGS4/RGS2/FGF2/RUNX1/FOXH1/MYLK2/ISL1/POU4F1/WNT3A	11
GO:0051402	GO:0051402	neuron apoptotic process	11/437	259/18614	0.042855832884956	0.103483274444737	0.062128109498777	CCL3/JUN/NPPC/F2R/ANGPT1/SNCA/ISL1/POU4F1/APOE/PRKCG/GRIK2	11
GO:1904035	GO:1904035	regulation of epithelial cell apoptotic process	6/437	109/18614	0.0435349436117649	0.105069911986086	0.0630806768719372	IL6/SCG2/FGA/SERPINE1/ANGPT1/GSN	6
GO:0071897	GO:0071897	DNA biosynthetic process	9/437	198/18614	0.044577438319902	0.107345063740928	0.0644466065654997	PCNA/MAPK3/NPPC/FGF2/KLF4/RGN/ADIPOQ/CDKN1A/CHEK1	9
GO:0001706	GO:0001706	endoderm formation	4/437	57/18614	0.0446671628005014	0.107345063740928	0.0644466065654997	MMP9/POU5F1/MMP8/VTN	4
GO:0006826	GO:0006826	iron ion transport	4/437	57/18614	0.0446671628005014	0.107345063740928	0.0644466065654997	IFNG/LTF/TFRC/CP	4
GO:0010332	GO:0010332	response to gamma radiation	4/437	57/18614	0.0446671628005014	0.107345063740928	0.0644466065654997	CCL7/CXCL10/EGR1/CDKN1A	4
GO:0048016	GO:0048016	inositol phosphate-mediated signaling	4/437	57/18614	0.0446671628005014	0.107345063740928	0.0644466065654997	EDN3/EDN2/ITPR1/ATP2B4	4
GO:0009156	GO:0009156	ribonucleoside monophosphate biosynthetic process	3/437	34/18614	0.0449503233991683	0.107345063740928	0.0644466065654997	ADA/PPAT/CAD	3
GO:0010661	GO:0010661	positive regulation of muscle cell apoptotic process	3/437	34/18614	0.0449503233991683	0.107345063740928	0.0644466065654997	IFNG/CAMK2A/CXCR2	3
GO:0032743	GO:0032743	positive regulation of interleukin-2 production	3/437	34/18614	0.0449503233991683	0.107345063740928	0.0644466065654997	ANXA1/RUNX1/CD80	3
GO:0034121	GO:0034121	regulation of toll-like receptor signaling pathway	3/437	34/18614	0.0449503233991683	0.107345063740928	0.0644466065654997	TLR2/TLR3/CD36	3
GO:0034383	GO:0034383	low-density lipoprotein particle clearance	3/437	34/18614	0.0449503233991683	0.107345063740928	0.0644466065654997	CD36/ADIPOQ/ABCC8	3
GO:0034405	GO:0034405	response to fluid shear stress	3/437	34/18614	0.0449503233991683	0.107345063740928	0.0644466065654997	CSF2/ACE/KLF4	3
GO:0042044	GO:0042044	fluid transport	3/437	34/18614	0.0449503233991683	0.107345063740928	0.0644466065654997	CSF2/AQP4/ITPR1	3
GO:0060351	GO:0060351	cartilage development involved in endochondral bone morphogenesis	3/437	34/18614	0.0449503233991683	0.107345063740928	0.0644466065654997	NPPC/MMP13/GHR	3
GO:0060563	GO:0060563	neuroepithelial cell differentiation	3/437	34/18614	0.0449503233991683	0.107345063740928	0.0644466065654997	SERPINE1/FGF2/SOX11	3
GO:0060914	GO:0060914	heart formation	3/437	34/18614	0.0449503233991683	0.107345063740928	0.0644466065654997	FOXH1/ISL1/WNT3A	3
GO:0070633	GO:0070633	transepithelial transport	3/437	34/18614	0.0449503233991683	0.107345063740928	0.0644466065654997	CSF2/ABCG2/ITPR1	3
GO:0090659	GO:0090659	walking behavior	3/437	34/18614	0.0449503233991683	0.107345063740928	0.0644466065654997	DRD2/DRD1/GLRB	3
GO:0099174	GO:0099174	regulation of presynapse organization	3/437	34/18614	0.0449503233991683	0.107345063740928	0.0644466065654997	SNCA/NTRK3/WNT3A	3
GO:1905606	GO:1905606	regulation of presynapse assembly	3/437	34/18614	0.0449503233991683	0.107345063740928	0.0644466065654997	SNCA/NTRK3/WNT3A	3
GO:2000406	GO:2000406	positive regulation of T cell migration	3/437	34/18614	0.0449503233991683	0.107345063740928	0.0644466065654997	CXCL10/CXCL12/S100A7	3
GO:2000515	GO:2000515	negative regulation of CD4-positive	alpha-beta T cell activation	3/437	34/18614	0.0449503233991683	0.107345063740928	0.0644466065654997	ANXA1/RUNX1/TNFSF4	3
GO:0009408	GO:0009408	response to heat	6/437	110/18614	0.0451768337586376	0.107831992089561	0.0647389430606893	SST/TACR1/CXCL10/NOS1/CXCL12/TRPV3	6
GO:0016055	GO:0016055	Wnt signaling pathway	17/437	461/18614	0.0454900886168812	0.108525378996451	0.0651552307932476	TLR2/DRD2/EGF/EGR1/CAV1/CTNNBIP1/FGF2/KLF4/SOX10/ISL1/APOE/FGF10/RECK/TIAM1/WNT3A/CPE/LGR6	17
[truncated: 50 more rows]

## Sheet: go.cc.sig
	ID	Description	GeneRatio	BgRatio	pvalue	p.adjust	qvalue	geneID	Count
GO:0062023	GO:0062023	collagen-containing extracellular matrix	38/443	415/19518	2.94174528870746e-13	1.09432924739918e-10	7.95819514945072e-11	KNG1/TPSAB1/SLPI/CMA1/CTSG/NCAM1/MMP9/FGA/TIMP1/SERPINE1/ELANE/GDF15/S100A8/CXCL12/ANXA1/DPT/ANGPT1/DCN/APOA1/MMP8/VTN/COL17A1/FLG/ORM1/CPA3/F2/APOE/FGF10/MMRN1/S100A7/ADIPOQ/COL4A5/SOD3/ANGPT2/TPSB2/KRT1/SERPINA3/APOA4	38
GO:0043679	GO:0043679	axon terminus	20/443	114/19518	1.16211095097865e-12	1.78355913777226e-10	1.29704215734995e-10	CHRM2/NPY/DRD2/CHRM1/SLC6A3/UCN/PNOC/PRKCB/SNCA/HTR1B/GLUL/OPRK1/NTSR1/GAD1/CASR/GHRH/PRKCG/SLC8A2/CAD/SLC18A3	20
GO:0044306	GO:0044306	neuron projection terminus	21/443	129/19518	1.43835414336473e-12	1.78355913777226e-10	1.29704215734995e-10	CHRM2/MME/NPY/DRD2/CHRM1/SLC6A3/UCN/PNOC/PRKCB/SNCA/HTR1B/GLUL/OPRK1/NTSR1/GAD1/CASR/GHRH/PRKCG/SLC8A2/CAD/SLC18A3	21
GO:0097060	GO:0097060	synaptic membrane	34/443	390/19518	2.1431970571282e-11	1.99317326312922e-09	1.44947800968933e-09	CHRM2/GABRB1/DRD2/CNR1/KCNMA1/CHRM1/SLC6A3/F2R/GABRD/CHRM5/CHRM4/ADRA1A/DRD1/SLC6A4/HTR1B/NTRK3/GLRB/GABRG3/OPRK1/GRM1/GABRR1/ERBB2/ATP2B4/PRKCG/P2RY1/GRIK2/ATP2B2/CHRNA1/CHRNA3/CHRNB4/LPAR1/GRM2/NRP2/PDE2A	34
GO:0045211	GO:0045211	postsynaptic membrane	27/443	277/19518	2.21701108274278e-10	1.64945624556063e-08	1.19951968055767e-08	CHRM2/GABRB1/DRD2/KCNMA1/CHRM1/SLC6A3/F2R/GABRD/CHRM5/CHRM4/ADRA1A/DRD1/SLC6A4/NTRK3/GLRB/GABRG3/OPRK1/GRM1/GABRR1/P2RY1/GRIK2/ATP2B2/CHRNA1/CHRNA3/CHRNB4/LPAR1/NRP2	27
GO:0045121	GO:0045121	membrane raft	29/443	323/19518	3.34821210693468e-10	1.80073100228252e-08	1.30952990262198e-08	TLR2/MME/OLR1/CD55/CD79A/CNR1/KCNMA1/MAPK3/SLC6A3/F2R/ADRA1A/NOS1/CAV1/SLC6A4/CD36/KCNA5/ANGPT1/TRPC4/ABCG2/NTSR1/PTGIS/ACE2/ADCYAP1R1/ATP2B4/ATP2B2/CHRNA3/DPP4/ATP1A2/SLC2A4	29
GO:0098857	GO:0098857	membrane microdomain	29/443	324/19518	3.60139002840218e-10	1.80073100228252e-08	1.30952990262198e-08	TLR2/MME/OLR1/CD55/CD79A/CNR1/KCNMA1/MAPK3/SLC6A3/F2R/ADRA1A/NOS1/CAV1/SLC6A4/CD36/KCNA5/ANGPT1/TRPC4/ABCG2/NTSR1/PTGIS/ACE2/ADCYAP1R1/ATP2B4/ATP2B2/CHRNA3/DPP4/ATP1A2/SLC2A4	29
GO:0060205	GO:0060205	cytoplasmic vesicle lumen	29/443	325/19518	3.87253978985489e-10	1.80073100228252e-08	1.30952990262198e-08	KNG1/ALB/PPBP/LTF/SLPI/IGF2/GHRL/GRP/ADA/CTSG/GCG/EGF/FGA/TIMP1/S100A12/CXCL1/SERPINE1/ELANE/S100A8/APOA1/MMP8/GSN/ORM1/TCN1/MMRN1/S100A7/HP/RAB27A/SERPINA3	29
GO:0031983	GO:0031983	vesicle lumen	29/443	327/19518	4.47359158335641e-10	1.84908452112065e-08	1.34469361043579e-08	KNG1/ALB/PPBP/LTF/SLPI/IGF2/GHRL/GRP/ADA/CTSG/GCG/EGF/FGA/TIMP1/S100A12/CXCL1/SERPINE1/ELANE/S100A8/APOA1/MMP8/GSN/ORM1/TCN1/MMRN1/S100A7/HP/RAB27A/SERPINA3	29
GO:0072562	GO:0072562	blood microparticle	19/443	144/19518	7.06449572317431e-10	2.62799240902084e-08	1.91113200090084e-08	KNG1/ALB/BCHE/FGA/TFRC/C4A/APOA1/GSN/VTN/HBA1/ORM1/F2/APOE/HP/CP/KRT1/HBB/SERPINA3/APOA4	19
GO:0042734	GO:0042734	presynaptic membrane	20/443	164/19518	1.03661645456837e-09	3.5056483736312e-08	2.54938209401024e-08	CHRM2/GABRB1/DRD2/CNR1/CHRM1/SLC6A3/ADRA1A/DRD1/SLC6A4/HTR1B/OPRK1/GABRR1/ERBB2/ATP2B4/P2RY1/GRIK2/ATP2B2/LPAR1/GRM2/PDE2A	20
GO:0034774	GO:0034774	secretory granule lumen	28/443	322/19518	1.40433242689527e-09	4.35343052337535e-08	3.16590731326391e-08	KNG1/ALB/PPBP/LTF/SLPI/IGF2/GHRL/GRP/CTSG/GCG/EGF/FGA/TIMP1/S100A12/CXCL1/SERPINE1/ELANE/S100A8/APOA1/MMP8/GSN/ORM1/TCN1/MMRN1/S100A7/HP/RAB27A/SERPINA3	28
GO:0098982	GO:0098982	GABA-ergic synapse	14/443	84/19518	5.85536522619603e-09	1.67553528011148e-07	1.21848490941893e-07	SST/GABRB1/NPY/DRD2/CNR1/GABRD/ADRA1A/DRD1/GLRB/GABRG3/GABRR1/GAD1/ATP2B2/LPAR1	14
GO:0030139	GO:0030139	endocytic vesicle	28/443	347/19518	7.39322666668862e-09	1.96448594286298e-07	1.42861597995412e-07	ADRB2/CHRM2/TLR2/LTF/DRD2/CEMIP/SFTPD/EGF/TFRC/ELANE/CAV1/CD36/APOA1/CAMK2A/NOD2/GSN/MSR1/HBA1/FCGR1A/ACE2/APOE/DPP4/LPAR1/HP/SLC18A3/CAMK2B/WNT3A/HBB	28
GO:0005901	GO:0005901	caveola	13/443	83/19518	4.44847339009872e-08	1.10322140074448e-06	8.02286078073944e-07	KCNMA1/MAPK3/SLC6A3/F2R/ADRA1A/CAV1/CD36/KCNA5/TRPC4/PTGIS/ADCYAP1R1/ATP2B4/ATP1A2	13
GO:0005788	GO:0005788	endoplasmic reticulum lumen	25/443	312/19518	5.48131889694531e-08	1.27440664353979e-06	9.26775629286148e-07	KNG1/IL6/ALB/GHRL/MAPK3/GCG/SCG2/BCHE/FGA/TIMP1/F10/C4A/APOA1/VTN/COL17A1/FMO1/ADAMTSL1/F2/ACE2/APOE/CES1/COL4A5/CP/WNT3A/APOA4	25
GO:0150034	GO:0150034	distal axon	23/443	277/19518	9.86339895643835e-08	2.15834377164416e-06	1.5695935181453e-06	ADCY10/CHRM2/NPY/DRD2/CNR1/CHRM1/SLC6A3/UCN/PNOC/PRKCB/SNCA/HTR1B/GLUL/OPRK1/NTSR1/GAD1/CASR/GHRH/PRKCG/SLC8A2/CAD/SLC18A3/TUBB3	23
GO:0031091	GO:0031091	platelet alpha granule	13/443	91/19518	1.36770599049939e-07	2.82659238036541e-06	2.05555812607219e-06	KNG1/ALB/PPBP/IGF2/EGF/FGA/TIMP1/SERPINE1/CD36/SNCA/ORM1/MMRN1/SERPINA3	13
GO:0009897	GO:0009897	external side of plasma membrane	29/443	426/19518	1.64344984381156e-07	3.21770179946263e-06	2.33998121805856e-06	KIT/ENPP3/MS4A2/CD79A/CXCL9/CXCL10/AQP4/IL6R/ADA/NCAM1/THBD/IL2RA/ACE/FGA/F10/TFRC/CXCL12/ANXA1/CD36/ABCG2/GHR/IL13RA2/ITGAX/FCGR1A/F2/CD80/FCGR3A/SLC2A4/OSMR	29
GO:0016324	GO:0016324	apical plasma membrane	27/443	381/19518	1.99188650995524e-07	3.70490890851676e-06	2.69428859504473e-06	ADCY10/ADRB2/ENPP3/KCNMA1/IL6R/ANXA1/F2RL2/CD36/KCNA5/ABCG2/ATP4A/OXTR/SLC7A8/SLC9A4/CASR/ERBB2/ACE2/CYP4F12/P2RY1/PRKG2/ABCB11/ATP2B2/DPP4/SI/SLC47A2/RAB27A/OSMR	27
GO:0031093	GO:0031093	platelet alpha granule lumen	11/443	67/19518	2.97933256067758e-07	5.25027094837319e-06	3.8181087541933e-06	KNG1/ALB/PPBP/IGF2/EGF/FGA/TIMP1/SERPINE1/ORM1/MMRN1/SERPINA3	11
GO:0044853	GO:0044853	plasma membrane raft	14/443	114/19518	3.10499894796264e-07	5.25027094837319e-06	3.8181087541933e-06	KCNMA1/MAPK3/SLC6A3/F2R/ADRA1A/CAV1/CD36/KCNA5/TRPC4/PTGIS/ADCYAP1R1/ATP2B4/CHRNA3/ATP1A2	14
GO:0045177	GO:0045177	apical part of cell	29/443	446/19518	4.28047999331791e-07	6.92321111962722e-06	5.03470644522976e-06	ADCY10/ADRB2/ENPP3/KCNMA1/IL6R/CA2/ANXA1/F2RL2/CD36/KCNA5/ABCG2/ATP4A/OXTR/SLC7A8/SLC9A4/CASR/ERBB2/ACE2/CYP4F12/P2RY1/PRKG2/ABCB11/ATP2B2/DPP4/SI/SLC47A2/RAB27A/OSMR/FABP1	29
GO:0043025	GO:0043025	neuronal cell body	31/443	500/19518	4.78939487093456e-07	7.42356204994857e-06	5.39857228872887e-06	ADCY10/SST/VIP/TAC1/CHRM2/MME/NPY/DRD2/SLC6A3/GABRD/PVALB/UCN/PNOC/C4A/SNCA/GHR/GLUL/OPRK1/S100B/NTSR1/CASR/APOE/GHRH/SLC8A2/CAD/GRIK2/ATP2B2/CHRNA3/LPAR1/TUBB3/ATP1A2	31
GO:0098992	GO:0098992	neuronal dense core vesicle	7/443	28/19518	2.31919005444846e-06	3.45095480101931e-05	2.50960776418212e-05	SST/ADRB2/CHGA/NPY/GRP/SCG2/CADPS	7
GO:0045178	GO:0045178	basal part of cell	21/443	285/19518	2.47565243698216e-06	3.54208733291294e-05	2.57588128058468e-05	ADCY10/AQP4/ACE/TFRC/ANXA1/NOD2/TRPC4/SLCO1A2/SLC7A8/SLC9A4/CASR/ERBB2/ATP2B4/P2RY1/CLCA2/SLC8A2/SLCO1B1/ATP2B2/SLCO1B3/CA9/CALHM1	21
GO:0009925	GO:0009925	basal plasma membrane	20/443	266/19518	3.15967619006497e-06	4.34992892006708e-05	3.16336087282751e-05	AQP4/ACE/TFRC/ANXA1/NOD2/TRPC4/SLCO1A2/SLC7A8/SLC9A4/CASR/ERBB2/ATP2B4/P2RY1/CLCA2/SLC8A2/SLCO1B1/ATP2B2/SLCO1B3/CA9/CALHM1	20
GO:0031045	GO:0031045	dense core granule	8/443	41/19518	3.27414004736232e-06	4.34992892006708e-05	3.16336087282751e-05	SST/ADRB2/CHGA/NPY/GRP/SCG2/CADPS/MYRIP	8
GO:1904724	GO:1904724	tertiary granule lumen	9/443	55/19518	3.71421776258913e-06	4.76444485407986e-05	3.4648056805278e-05	PPBP/LTF/MMP9/CXCL1/MMP8/ORM1/TCN1/HP/HBB	9
GO:0005796	GO:0005796	Golgi lumen	12/443	106/19518	5.1596029315062e-06	6.39790763506769e-05	4.65269457332314e-05	MUC5AC/F10/DCN/MUC5B/DEFB1/VTN/F2/SOD3/MUC4/MUC6/MUC7/WNT3A	12
GO:0071682	GO:0071682	endocytic vesicle lumen	6/443	23/19518	9.61148776108893e-06	0.000115337853133067	8.38761410730002e-05	LTF/APOA1/HBA1/APOE/HP/HBB	6
GO:0035580	GO:0035580	specific granule lumen	9/443	62/19518	1.0298711171913e-05	0.000119722517373489	8.70647622099225e-05	LTF/SLPI/CXCL1/ELANE/MMP8/ORM1/TCN1/HP/RAB27A	9
GO:0070820	GO:0070820	tertiary granule	14/443	164/19518	2.34247164701722e-05	0.000264060440209214	0.000192030371063294	PPBP/LTF/OLR1/CD55/MMP9/PLAU/CXCL1/MMP8/ITGAX/ORM1/TCN1/CHRNB4/HP/HBB	14
GO:0016323	GO:0016323	basolateral plasma membrane	17/443	234/19518	2.67915804163057e-05	0.000293131409260757	0.000213171398358841	AQP4/TFRC/ANXA1/NOD2/TRPC4/SLC7A8/SLC9A4/CASR/ERBB2/ATP2B4/P2RY1/SLC8A2/SLCO1B1/ATP2B2/SLCO1B3/CA9/CALHM1	17
GO:1905370	GO:1905370	serine-type endopeptidase complex	5/443	17/19518	2.90836030036471e-05	0.000309117151924478	0.000224796570584581	THBD/PLAU/F10/MASP1/F2	5
GO:1905286	GO:1905286	serine-type peptidase complex	5/443	18/19518	3.9520979380155e-05	0.000408383453594935	0.000296985137447364	THBD/PLAU/F10/MASP1/F2	5
GO:0030666	GO:0030666	endocytic vesicle membrane	15/443	196/19518	4.3600762180806e-05	0.00043836441976378	0.000318787934010445	ADRB2/CHRM2/TLR2/EGF/TFRC/CAV1/CD36/CAMK2A/MSR1/FCGR1A/ACE2/APOE/SLC18A3/CAMK2B/WNT3A	15
GO:0042581	GO:0042581	specific granule	13/443	160/19518	7.59952227709443e-05	0.000726125795446542	0.000528054129682403	LTF/OLR1/SLPI/PLAU/CXCL1/ELANE/CD36/MMP8/ORM1/TCN1/CHRNB4/HP/RAB27A	13
GO:1904090	GO:1904090	peptidase inhibitor complex	4/443	11/19518	7.61260914581052e-05	0.000726125795446542	0.000528054129682403	PLAU/SERPINE1/VTN/CSTA	4
GO:0030667	GO:0030667	secretory granule membrane	19/443	319/19518	0.000136184967040084	0.00126652019347278	0.000921040434981618	TLR2/MME/OLR1/CD55/CLCA1/PLAU/LAMP3/CAV1/FCGR2A/CD36/PLA1A/SNCA/ITPR1/ITGAX/CADPS/CHRNB4/RAB27A/CXCR2/CPE	19
GO:0034702	GO:0034702	ion channel complex	18/443	299/19518	0.000177970577383096	0.00161475743381736	0.00117428596630182	GABRB1/KCNH2/KCNMA1/GABRD/KCNA5/TRPC4/KCNQ5/GLRB/GABRG3/GABRR1/TRPC1/GRIK2/CHRNA1/CHRNA3/CHRNB4/ABCC8/KCNE2/CACNA2D3	18
GO:0098978	GO:0098978	glutamatergic synapse	22/443	410/19518	0.000187303750237696	0.00165897607353388	0.00120644270203228	CHRM2/DRD2/GHRL/CNR1/MAPK3/CHRM1/ADRA1A/DRD1/NTRK3/GRM1/GABRR1/APOE/ATP2B4/P2RY1/CADPS/GRIK2/ATP2B2/ADGRL3/LPAR1/GRM2/NRP2/WNT3A	22
GO:0045334	GO:0045334	clathrin-coated endocytic vesicle	9/443	92/19518	0.000242261120525559	0.00209584039152344	0.00152413973011184	ADRB2/CHRM2/CEMIP/SFTPD/EGF/TFRC/FCGR1A/APOE/SLC18A3	9
GO:0042383	GO:0042383	sarcolemma	11/443	136/19518	0.000278445860548291	0.00235413318463555	0.00171197574547633	AQP4/ADRA1A/NOS1/CAV1/ANXA1/ATP2B4/SLC8A2/ABCC8/ATP1A2/SLC2A4/ALOX12	11
[truncated: 71 more rows]

## Sheet: go.mf.sig
	ID	Description	GeneRatio	BgRatio	pvalue	p.adjust	qvalue	geneID	Count
[truncated: 255 more rows]
