# Supplementary material for: A prognostic model for gastric cancer based on histamine-associated prognostic genes
Source: Hereditas. 2026 Mar 11;163:53. doi: 10.1186/s41065-026-00659-w (PMC13093977; doi:10.1186/s41065-026-00659-w)
Supplement: Supplementary file 1 — Supplementary Material 1. [file 41065_2026_659_MOESM1_ESM.zip › Supplementary Tables/Supplementary Table 4.xlsx]

## Sheet: 04_kegg.sig
	category	subcategory	ID	Description	GeneRatio	BgRatio	pvalue	p.adjust	qvalue	geneID	Count
hsa04080	Environmental Information Processing	Signaling molecules and interaction	hsa04080	Neuroactive ligand-receptor interaction	78/374	370/8541	2.27580595113666e-33	6.85017591292135e-31	4.69534701497669e-31	3274/3827/6750/7432/6863/154/1129/2560/10800/885/887/6865/4852/6869/1813/51738/1908/2922/1268/1907/1511/2641/1128/4295/5697/2149/2563/1133/3358/1132/148/7349/5368/146/1812/90226/155/2151/8862/5733/5021/2690/3363/3351/623/2743/2567/4986/3952/4923/2911/5029/23566/2569/2147/117/1241/2862/2691/5028/886/10911/2359/2898/1134/1136/1143/6866/1902/2912/2587/185/2798/4157/5737/4161/9934/57152	78
hsa04020	Environmental Information Processing	Signal transduction	hsa04020	Calcium signaling pathway	45/374	254/8541	3.24702351807291e-16	4.88677039469973e-14	3.34956110285416e-14	3274/154/1129/10800/887/6865/6869/2769/1128/1950/2149/1133/3358/148/4842/146/1812/155/4638/5579/5733/815/5021/2247/3363/4916/3708/623/4923/2911/85366/3707/5153/2767/2064/493/5582/2255/886/6543/491/185/816/5333/5737	45
hsa04081	NA	NA	hsa04081	Hormone signaling	41/374	219/8541	1.01651759541479e-15	1.01990598739951e-13	6.9907876737298e-14	2520/6750/7432/154/885/887/2770/3481/1813/51738/4879/4880/2769/2641/4295/7066/148/4842/7349/5368/146/1812/90226/155/2775/5021/2690/4986/3952/4881/4883/2767/2862/2691/5593/886/9370/185/2798/4157/4161	41
hsa04657	Organismal Systems	Immune system	hsa04657	IL-17 signaling pathway	21/374	95/8541	5.24025634150405e-10	3.4528837129976e-08	2.36672567843165e-08	3569/3576/3458/1437/6356/4586/2353/6354/5602/4314/3627/3725/5595/4318/2919/4312/6279/4322/727897/6278/6374	21
hsa04060	Environmental Information Processing	Signaling molecules and interaction	hsa04060	Cytokine-cytokine receptor interaction	39/374	298/8541	5.73568723089303e-10	3.4528837129976e-08	2.36672567843165e-08	3569/3576/3458/1437/6356/5473/6348/3603/6354/3589/4283/3627/3570/5008/3559/7066/654/2919/85480/1237/3557/9518/6387/6362/943/2690/3952/3598/10344/7292/282618/6373/3976/27178/3579/8600/9180/11009/6374	39
hsa04971	Organismal Systems	Digestive system	hsa04971	Gastric acid secretion	18/374	76/8541	2.83851434249482e-09	1.34113019200247e-07	9.19256924750775e-08	3274/2520/6750/887/2770/760/4638/5579/815/495/3772/3708/85366/389015/5582/9992/816/477	18
hsa04024	Environmental Information Processing	Signal transduction	hsa04024	cAMP signaling pathway	32/374	226/8541	3.11890742326156e-09	1.34113019200247e-07	9.19256924750775e-08	55811/6750/7432/154/1129/2770/2353/4852/5602/1813/51738/1908/1907/3725/5595/2641/1128/2149/1812/5733/815/5021/3351/5139/4881/117/493/491/10398/7074/816/477	32
hsa04061	Environmental Information Processing	Signaling molecules and interaction	hsa04061	Viral protein interaction with cytokine and cytokine receptor	20/374	100/8541	8.67879392092367e-09	3.26539621274753e-07	2.23821527434347e-07	3569/3576/6356/5473/6348/6354/4283/3627/3570/3559/2919/1237/6387/6362/10344/6373/27178/3579/11009/6374	20
hsa00982	Metabolism	Xenobiotics biodegradation and metabolism	hsa00982	Drug metabolism - cytochrome P450	17/374	73/8541	1.03844581508002e-08	3.47302433710096e-07	2.38053075737642e-07	4129/1565/4128/1576/131/1557/1559/2944/1555/2326/2330/54658/7366/54576/2327/125/126	17
hsa04022	Environmental Information Processing	Signal transduction	hsa04022	cGMP-PKG signaling pathway	26/374	166/8541	1.19098306535764e-08	3.5848590267265e-07	2.4571861137905e-07	3827/154/2770/3778/4879/5595/4880/8654/148/146/155/4638/5997/3708/5139/85366/4881/2767/493/5593/6543/491/10398/5138/185/477	26
hsa04726	Organismal Systems	Nervous system	hsa04726	Serotonergic synapse	21/374	115/8541	2.01242315478937e-08	5.50672154174181e-07	3.77449701759537e-07	2560/4129/2770/1565/4128/5595/3358/5742/1557/7166/6532/1559/1573/5579/2775/3363/3351/3708/7220/5582/239	21
hsa04924	Organismal Systems	Endocrine system	hsa04924	Renin secretion	16/374	69/8541	3.02858817999957e-08	7.59670868483225e-07	5.20704634456066e-07	154/2770/1908/3778/1907/1636/1179/155/3708/5139/5153/4881/117/5593/9635/185	16
hsa04614	Organismal Systems	Endocrine system	hsa04614	Renin-angiotensin system	9/374	23/8541	2.54719251767351e-07	5.89773036784406e-06	4.04250796327133e-06	4311/1215/1511/1636/3816/3817/1359/59272/185	9
hsa04725	Organismal Systems	Nervous system	hsa04725	Cholinergic synapse	19/374	116/8541	5.68296117376861e-07	1.22183665236025e-05	8.3748901508169e-06	1129/2770/2353/5595/1128/1133/1132/5579/2775/815/56479/3708/2767/5582/1136/1143/6572/816/1103	19
hsa05323	Human Diseases	Immune disease	hsa05323	Rheumatoid arthritis	17/374	95/8541	6.21436010493733e-07	1.24701492772409e-05	8.54747074082608e-06	3569/3576/3458/1437/6348/7097/2353/3589/4314/3725/2919/4312/6387/284/941/8600/6374	17
hsa04970	Organismal Systems	Digestive system	hsa04970	Salivary secretion	17/374	97/8541	8.44858463539206e-07	1.58938998453313e-05	1.08942275561635e-05	154/4586/3778/148/4842/146/155/5579/727897/3708/493/1469/5582/5593/491/4589/477	17
hsa04610	Organismal Systems	Immune system	hsa04610	Complement and coagulation cascades	16/374	88/8541	1.06798528375503e-06	1.8909621788839e-05	1.29613074684821e-05	3827/1604/7056/2243/2149/5328/2159/720/5054/2151/7448/5648/623/2160/3687/2147	16
hsa04270	Organismal Systems	Circulatory system	hsa04270	Vascular smooth muscle contraction	20/374	134/8541	1.32211263275279e-06	2.21086612476995e-05	1.51540395333069e-05	1908/3778/1907/4879/5595/4880/94274/5320/148/146/4638/5579/3708/85366/4881/2767/5582/10398/185/8399	20
hsa00910	Metabolism	Energy metabolism	hsa00910	Nitrogen metabolism	7/374	17/8541	3.87958440583299e-06	6.14607845345122e-05	4.2127343132591e-05	759/766/760/23632/2752/768/765	7
hsa05207	Human Diseases	Cancer: overview	hsa05207	Chemical carcinogenesis - receptor activation	25/374	215/8541	7.14046380480456e-06	0.000107463980262309	7.3659521354826e-05	154/2770/2353/3725/5595/1576/1950/155/332/5579/2944/2247/1555/1543/2052/9314/5582/2255/1136/1143/54658/7366/54576/367/8600	25
hsa05142	Human Diseases	Infectious disease: parasitic	hsa05142	Chagas disease	16/374	103/8541	9.07428846974509e-06	0.00013006480139968	8.91509042641623e-05	3827/3569/3576/3458/6348/7097/2770/2353/5602/3725/5595/2769/1636/5054/2775/2767	16
hsa04972	Organismal Systems	Digestive system	hsa04972	Pancreatic secretion	16/374	106/8541	1.32128667142577e-05	0.000180776040045071	0.000123910137607393	885/3778/760/1179/5320/5579/3708/1359/493/7220/5582/886/9635/491/477/8399	16
hsa04066	Environmental Information Processing	Signal transduction	hsa04066	HIF-1 signaling pathway	16/374	110/8541	2.13094604334808e-05	0.000278875982194683	0.000191151224025732	3569/3458/3570/5595/1950/7076/7037/5054/5579/284/815/2064/5582/1026/285/816	16
hsa04976	Organismal Systems	Digestive system	hsa04976	Bile secretion	14/374	90/8541	3.24304756375622e-05	0.000405129299126532	0.000277689605276448	361/1576/760/9429/2052/6579/10599/8647/570/54658/28234/7366/54576/477	14
hsa00980	Metabolism	Xenobiotics biodegradation and metabolism	hsa00980	Metabolism of xenobiotics by cytochrome P450	13/374	79/8541	3.36486128842634e-05	0.000405129299126532	0.000277689605276448	1565/1576/131/1559/2944/1555/1543/2052/54658/7366/54576/125/126	13
hsa04540	Cellular Processes	Cellular community - eukaryotes	hsa04540	Gap junction	14/374	92/8541	4.17435304820942e-05	0.000472122159825595	0.000323608824360261	2770/1813/5595/1950/3358/1812/5579/3708/2911/2767/5582/5593/1902/10381	14
hsa04630	Environmental Information Processing	Signal transduction	hsa04630	JAK-STAT signaling pathway	20/374	168/8541	4.23498282900036e-05	0.000472122159825595	0.000323608824360261	3569/3458/1437/3589/3570/5008/3559/1950/7066/85480/6772/2690/3952/3598/9021/282618/1026/3976/9180/11009	20
hsa00430	Metabolism	Metabolism of other amino acids	hsa00430	Taurine and hypotaurine metabolism	6/374	17/8541	5.55615891633624e-05	0.000597287083506145	0.000409401183308986	2326/2571/2330/570/124975/2327	6
hsa05417	Human Diseases	Cardiovascular disease	hsa05417	Lipid and atherosclerosis	23/374	216/8541	6.80447053827918e-05	0.000706257114490356	0.000484093003812239	3569/3576/6348/7097/2353/5602/4973/4314/3725/5595/4318/2919/4312/1559/1573/948/335/815/1555/1543/3708/816/337	23
hsa00590	Metabolism	Lipid metabolism	hsa00590	Arachidonic acid metabolism	11/374	63/8541	7.74385718893661e-05	0.000776967004623307	0.000532560003168974	5730/4056/5320/5742/1557/1559/1573/1555/5740/239/8399	11
hsa04925	Organismal Systems	Endocrine system	hsa04925	Aldosterone synthesis and secretion	14/374	98/8541	8.51267360383313e-05	0.000826553146694765	0.000566548056486008	1583/5579/3164/815/3708/4881/2767/493/5582/491/5138/185/816/477	14
hsa05171	Human Diseases	Infectious disease: viral	hsa05171	Coronavirus disease - COVID-19	24/374	238/8541	0.000112616213797346	0.00105929626103129	0.000726078220535524	3569/3576/1437/7097/2353/5602/4314/3627/3725/3570/5595/1636/2243/7098/720/4312/2212/5579/6772/5648/2147/59272/5582/185	24
hsa00350	Metabolism	Amino acid metabolism	hsa00350	Tyrosine metabolism	8/374	36/8541	0.000128976481703693	0.00117642184826702	0.00080636014079502	4129/4128/5409/131/8639/125/126/259307	8
hsa04921	Organismal Systems	Endocrine system	hsa04921	Oxytocin signaling pathway	18/374	155/8541	0.000140691863927279	0.0012455367953562	0.000853733911137666	2770/2353/3725/5595/4638/5579/2775/5997/815/5021/3708/85366/4881/5582/1026/10398/816/55799	18
hsa05032	Human Diseases	Substance dependence	hsa05032	Morphine addiction	13/374	91/8541	0.00015184807034445	0.00128827503854001	0.000883028178191442	2560/2770/2563/1812/5579/2775/2567/5139/5153/2569/5582/8622/5138	13
hsa00250	Metabolism	Amino acid metabolism	hsa00250	Alanine	aspartate and glutamate metabolism	8/374	37/8541	0.000158359390119537	0.00128827503854001	0.000883028178191442	2752/2571/5471/790/18/2875/64902/259307	8
hsa05143	Human Diseases	Infectious disease: parasitic	hsa05143	African trypanosomiasis	8/374	37/8541	0.000158359390119537	0.00128827503854001	0.000883028178191442	3827/3569/3458/5579/335/3039/5582/3043	8
hsa04730	Organismal Systems	Nervous system	hsa04730	Long-term depression	10/374	60/8541	0.000243880385753087	0.00193178937135998	0.00132411511378407	2770/5595/4842/5579/2775/3708/2911/2767/5582/5593	10
hsa04935	Organismal Systems	Endocrine system	hsa04935	Growth hormone synthesis	secretion and action	15/374	122/8541	0.000268177013479724	0.00203278299305784	0.00139333962804454	55811/6750/2770/2353/5602/51738/5595/5579/6772/2690/3708/2767/9021/2691/5582	15
hsa04620	Organismal Systems	Immune system	hsa04620	Toll-like receptor signaling pathway	14/374	109/8541	0.000270137274824962	0.00203278299305784	0.00139333962804454	3569/3576/6348/7097/2353/5602/4283/3627/3725/5595/7098/6772/6373/941	14
hsa04062	Organismal Systems	Immune system	hsa04062	Chemokine signaling pathway	20/374	193/8541	0.000290799965378962	0.00208610387626757	0.00142988760184803	3576/6356/5473/6348/2770/6354/4283/3627/5595/2919/1237/6387/6362/5579/6772/10344/6373/7074/3579/6374	20
hsa04713	Organismal Systems	Environmental adaptation	hsa04713	Circadian entrainment	13/374	97/8541	0.000291084261804778	0.00208610387626757	0.00142988760184803	55811/2770/2353/5595/4842/5579/2775/815/3708/117/5582/5593/816	13
hsa00260	Metabolism	Amino acid metabolism	hsa00260	Glycine	serine and threonine metabolism	8/374	41/8541	0.000336196475097559	0.00232011839660594	0.00159028923145572	4129/1610/4128/8639/2731/2593/29968/64902	8
hsa04911	Organismal Systems	Endocrine system	hsa04911	Insulin secretion	12/374	86/8541	0.000339153519769639	0.00232011839660594	0.00159028923145572	885/3778/2641/5579/815/2767/117/5582/886/6833/816/477	12
hsa04750	Organismal Systems	Sensory system	hsa04750	Inflammatory mediator regulation of TRP channels	13/374	99/8541	0.000356943538805388	0.00238755567067604	0.00163651306680365	3827/5602/3358/1573/5579/815/3708/623/5029/5582/816/239/162514	13
hsa04933	Human Diseases	Endocrine and metabolic disease	hsa04933	AGE-RAGE signaling pathway in diabetic complications	13/374	101/8541	0.00043508273419909	0.00284695441291144	0.00195140082157944	3569/3576/5602/3725/5595/7056/1958/5054/5579/6772/1287/185/5333	13
hsa04928	Organismal Systems	Endocrine system	hsa04928	Parathyroid hormone synthesis	secretion and action	14/374	115/8541	0.000472661169180345	0.00302704280687838	0.00207483962282973	2770/2353/5595/1958/5579/4322/1594/3708/2767/846/5582/1026/6446/8600	14
hsa04810	Cellular Processes	Cell motility	hsa04810	Regulation of actin cytoskeleton	22/374	232/8541	0.000513359956211139	0.00321919472540735	0.00220654718020577	3827/1129/5595/1128/85477/1950/2149/1133/1132/6387/4638/2934/2247/623/85366/3687/2147/2255/1902/3695/10398/7074	22
hsa05146	Human Diseases	Infectious disease: parasitic	hsa05146	Amoebiasis	13/374	103/8541	0.000527285518953547	0.00323903961642893	0.00222014955348862	3569/3576/3458/1437/7097/1511/2769/2919/5579/2767/5582/1287/3315	13
hsa04668	Environmental Information Processing	Signal transduction	hsa04668	TNF signaling pathway	14/374	119/8541	0.000670014865288894	0.00403348948903914	0.00276469291782364	3569/1437/2353/5602/4314/3627/3725/5595/4318/2919/64127/9021/3976/6374	14
hsa00830	Metabolism	Metabolism of cofactors and vitamins	hsa00830	Retinol metabolism	10/374	68/8541	0.000688796655306057	0.00406525084798281	0.00278646324953534	1576/131/1559/1555/1543/54658/7366/54576/125/126	10
hsa05031	Human Diseases	Substance dependence	hsa05031	Amphetamine addiction	10/374	69/8541	0.000774832630582759	0.00446602671307444	0.00306116886085886	4129/2353/3725/4128/6531/1812/5579/815/5582/816	10
hsa04072	Environmental Information Processing	Signal transduction	hsa04072	Phospholipase D signaling pathway	16/374	149/8541	0.000786376796654304	0.00446602671307444	0.00306116886085886	3576/3815/2205/2206/5595/1950/2149/2911/23566/2147/1902/2912/1606/185/3579/5737	16
hsa05204	Human Diseases	Cancer: overview	hsa05204	Chemical carcinogenesis - DNA adducts	10/374	71/8541	0.000973514856708657	0.00542644392350566	0.00371947196715199	1576/1557/1559/2944/1543/2052/10/54658/7366/54576	10
hsa05030	Human Diseases	Substance dependence	hsa05030	Cocaine addiction	8/374	49/8541	0.00116885719451177	0.00639683664632803	0.00438461263395801	4129/2770/1813/3725/4128/6531/1812/2912	8
hsa05144	Human Diseases	Infectious disease: parasitic	hsa05144	Malaria	8/374	50/8541	0.00133945499079005	0.00709557195283111	0.00486354993094911	3569/3576/3458/7097/948/3039/2995/3043	8
hsa04640	Organismal Systems	Immune system	hsa04640	Hematopoietic cell lineage	12/374	100/8541	0.00134367973857599	0.00709557195283111	0.00486354993094911	3569/3815/1437/4311/1604/3589/3570/3559/7066/7037/948/2209	12
hsa00591	Metabolism	Lipid metabolism	hsa00591	Linoleic acid metabolism	6/374	30/8541	0.00164427229023121	0.00846228917429612	0.00580034508886883	1576/5320/1557/1559/1573/8399	6
hsa04727	Organismal Systems	Nervous system	hsa04727	GABAergic synapse	11/374	89/8541	0.00165872113383213	0.00846228917429612	0.00580034508886883	2560/2770/2563/5579/2775/2752/2567/2569/2571/5582/18	11
hsa05219	Human Diseases	Cancer: specific types	hsa05219	Bladder cancer	7/374	41/8541	0.00180703443085781	0.00906528939480335	0.00621366225347598	3576/5595/4318/1950/4312/2064/1026	7
hsa04728	Organismal Systems	Nervous system	hsa04728	Dopaminergic synapse	14/374	132/8541	0.00185478504661683	0.00915229998412569	0.0062733023147006	4129/2770/2353/5602/1813/4128/6531/1812/5579/2775/815/3708/5582/816	14
hsa04961	Organismal Systems	Excretory system	hsa04961	Endocrine and other factor-regulated calcium reabsorption	8/374	53/8541	0.00197259947074528	0.00957665226926337	0.00656416801809974	5579/3816/3817/493/5582/6543/491/477	8
hsa05140	Human Diseases	Infectious disease: parasitic	hsa05140	Leishmaniasis	10/374	79/8541	0.00222753237909223	0.0106426547001073	0.00729484287889853	3458/7097/2353/3725/5595/2212/5579/6772/2209/2214	10
hsa00220	Metabolism	Amino acid metabolism	hsa00220	Arginine biosynthesis	5/374	23/8541	0.00274376423353808	0.0129042661608588	0.00884502943706355	4842/2752/790/2875/162417	5
hsa04611	Organismal Systems	Immune system	hsa04611	Platelet activation	13/374	126/8541	0.00339846305948191	0.0157374981677547	0.0107870244479102	2770/5595/2243/2149/5742/4638/2212/3708/64805/85366/2147/5028/5593	13
hsa05205	Human Diseases	Cancer: overview	hsa05205	Proteoglycans in cancer	18/374	204/8541	0.00358724282128086	0.0163600013515991	0.0112137096167631	7097/3481/5595/4318/5328/857/5579/1634/815/2247/7448/3708/2064/5582/1026/7074/816/89780	18
hsa04923	Organismal Systems	Endocrine system	hsa04923	Regulation of lipolysis in adipocytes	8/374	59/8541	0.00392970103656124	0.0176543285373871	0.0121008861455774	154/2770/4852/5742/155/5733/4881/5593	8
hsa04012	Environmental Information Processing	Signal transduction	hsa04012	ErbB signaling pathway	10/374	86/8541	0.00417723210787099	0.018490395065723	0.0126739550022092	5602/3725/5595/1950/5579/815/2064/5582/1026/816	10
hsa00360	Metabolism	Amino acid metabolism	hsa00360	Phenylalanine metabolism	4/374	16/8541	0.00432929693405964	0.0188857735819123	0.0129449610842973	4129/4128/8639/259307	4
hsa04151	Environmental Information Processing	Signal transduction	hsa04151	PI3K-Akt signaling pathway	27/374	362/8541	0.00462556584360724	0.0198899331275112	0.0136332466969477	3569/3815/1129/7097/3481/3570/5595/5008/1128/3559/1950/2149/3164/284/2247/2690/7448/23566/2064/2255/1026/6446/1902/1287/3695/285/9180	27
hsa05161	Human Diseases	Infectious disease: viral	hsa05161	Hepatitis B	15/374	163/8541	0.00513453802708944	0.0217675485373792	0.0149202291076283	3569/3576/7097/5111/2353/5602/3725/5595/4318/7098/332/5579/6772/5582/1026	15
hsa04015	Environmental Information Processing	Signal transduction	hsa04015	Rap1 signaling pathway	18/374	212/8541	0.00537146978827306	0.0224557278648637	0.0153919309722444	3815/2770/1813/1268/5595/1950/2149/5579/2775/284/2247/23566/5582/2255/5028/1902/7074/285	18
hsa05133	Human Diseases	Infectious disease: bacterial	hsa05133	Pertussis	9/374	78/8541	0.00677959916433104	0.0279542376501869	0.0191607993685491	3569/3576/2770/2353/5602/3725/5595/720/6374	9
hsa04912	Organismal Systems	Endocrine system	hsa04912	GnRH signaling pathway	10/374	93/8541	0.00727854844331909	0.0296059875870141	0.0202929657879167	5602/3725/5595/1958/5579/815/3708/2767/816/2798	10
hsa04975	Organismal Systems	Digestive system	hsa04975	Fat digestion and absorption	6/374	43/8541	0.0104706983342052	0.0420224026479437	0.0288036052421646	5320/948/335/2168/337/8399	6
hsa04926	Organismal Systems	Endocrine system	hsa04926	Relaxin signaling pathway	12/374	130/8541	0.0114269190161442	0.0452566134718344	0.0310204449745744	2770/2353/5602/3725/5595/2769/4318/4842/4312/2775/4322/1287	12
hsa04724	Organismal Systems	Nervous system	hsa04724	Glutamatergic synapse	11/374	116/8541	0.0125241991351018	0.0489582329826707	0.0335576627543398	2770/5595/5579/2775/2752/3708/2911/7220/5582/2898/2912	11
hsa04916	Organismal Systems	Endocrine system	hsa04916	Melanogenesis	10/374	101/8541	0.0127317381653198	0.0491314511251442	0.0336763924480793	3815/2770/5595/5579/2775/815/5582/816/89780/4157	10
hsa04723	Organismal Systems	Nervous system	hsa04723	Retrograde endocannabinoid signaling	13/374	149/8541	0.0135270997546835	0.0515399623564523	0.0353272691794532	2560/2770/5602/1268/5595/2563/5579/2775/3708/2567/2911/2569/5582	13
hsa00340	Metabolism	Amino acid metabolism	hsa00340	Histidine metabolism	4/374	22/8541	0.0141456156236859	0.053222878784118	0.0364807981874004	3067/4129/4128/10841	4
hsa04930	Human Diseases	Endocrine and metabolic disease	hsa04930	Type II diabetes mellitus	6/374	47/8541	0.0159402128619916	0.0592346181661662	0.040601451864202	5602/5595/9021/9370/6833/6517	6
hsa04974	Organismal Systems	Digestive system	hsa04974	Protein digestion and absorption	10/374	105/8541	0.0164038652582479	0.0602141883260077	0.0412728830631142	4311/1308/7512/1359/23428/59272/6543/1803/1287/477	10
hsa04261	Organismal Systems	Circulatory system	hsa04261	Adrenergic signaling in cardiomyocytes	13/374	154/8541	0.0174095484170545	0.063135832211246	0.0432754786270474	154/2770/5595/148/146/815/493/6543/491/185/816/477/55799	13
hsa04934	Human Diseases	Endocrine and metabolic disease	hsa04934	Cushing syndrome	13/374	155/8541	0.0182781981781006	0.0654968768048604	0.0448938200865628	2770/5595/1583/3164/815/3708/2767/5087/8622/1026/185/816/89780	13
hsa04371	Environmental Information Processing	Signal transduction	hsa04371	Apelin signaling pathway	12/374	140/8541	0.0196123451647522	0.0694507752304753	0.0476039585423086	55811/2770/5595/1958/4842/5054/4638/8862/3708/85366/6543/185	12
hsa04659	Organismal Systems	Immune system	hsa04659	Th17 cell differentiation	10/374	109/8541	0.0208085840286635	0.0728300441003221	0.0499202260663163	3569/3458/2353/5602/3725/3570/5595/3559/6772/861	10
hsa00330	Metabolism	Amino acid metabolism	hsa00330	Arginine and proline metabolism	6/374	50/8541	0.0211552473889032	0.0731922926903432	0.0501685237534788	4129/1610/4128/4842/2593/4942	6
hsa04380	Organismal Systems	Development and regeneration	hsa04380	Osteoclast differentiation	12/374	143/8541	0.0227618303036499	0.076241623320855	0.0522586402199251	3458/2353/5602/3725/5595/2212/6772/3708/9021/2209/2214/8600	12
hsa04927	Organismal Systems	Endocrine system	hsa04927	Cortisol synthesis and secretion	7/374	65/8541	0.0228966900575086	0.076241623320855	0.0522586402199251	1583/3164/3708/2767/5087/8622/185	7
hsa04929	Organismal Systems	Endocrine system	hsa04929	GnRH secretion	7/374	65/8541	0.0228966900575086	0.076241623320855	0.0522586402199251	5595/5579/7223/3708/2767/7220/5582	7
hsa04979	Organismal Systems	Digestive system	hsa04979	Cholesterol metabolism	6/374	51/8541	0.023122662847757	0.076241623320855	0.0522586402199251	948/335/1071/348/8647/337	6
hsa01521	Human Diseases	Drug resistance: antineoplastic	hsa01521	EGFR tyrosine kinase inhibitor resistance	8/374	80/8541	0.0233030875266401	0.076241623320855	0.0522586402199251	3569/3570/5595/1950/5579/2247/2064/5582	8
hsa04960	Organismal Systems	Excretory system	hsa04960	Aldosterone-regulated sodium reabsorption	5/374	38/8541	0.0239651404632215	0.0775645944024697	0.0531654502636267	5595/5579/5582/6446/477	5
hsa00230	Metabolism	Nucleotide metabolism	hsa00230	Purine metabolism	11/374	128/8541	0.0244339012879334	0.0782404711454038	0.0536287195121495	55811/5169/100/8654/7498/5139/5153/4881/8622/5471/5138	11
hsa00983	Metabolism	Xenobiotics biodegradation and metabolism	hsa00983	Drug metabolism - other enzymes	8/374	81/8541	0.0249088531086039	0.0783563018114871	0.053708113848755	1576/7498/2944/10/1066/54658/7366/54576	8
hsa05167	Human Diseases	Infectious disease: viral	hsa05167	Kaposi sarcoma-associated herpesvirus infection	15/374	196/8541	0.0249907141990125	0.0783563018114871	0.053708113848755	3569/3576/1437/2353/5602/3725/5595/7098/2919/1237/6772/2247/3708/1026/285	15
hsa04720	Organismal Systems	Nervous system	hsa04720	Long-term potentiation	7/374	67/8541	0.0265700467004408	0.0824493201735327	0.056513609910867	5595/5579/815/3708/2911/5582/816	7
hsa05215	Human Diseases	Cancer: specific types	hsa05215	Prostate cancer	9/374	98/8541	0.0273931559242972	0.0841361217674843	0.0576698019458889	4314/5595/4318/1950/5328/2064/1026/367/354	9
hsa05152	Human Diseases	Infectious disease: bacterial	hsa05152	Tuberculosis	14/374	182/8541	0.0286102020635176	0.086986573950695	0.0596236002599623	3569/3458/7097/5602/5595/2212/6772/815/64127/1594/3687/2209/2214/816	14
hsa01522	Human Diseases	Drug resistance: antineoplastic	hsa01522	Endocrine resistance	9/374	99/8541	0.0290178150501463	0.0873436233009405	0.059868334208723	2353/5602/1565/3725/5595/4318/2064/8647/1026	9
hsa04920	Organismal Systems	Endocrine system	hsa04920	Adipocytokine signaling pathway	7/374	70/8541	0.0328019532372722	0.0977563160833556	0.0670055532517493	4852/5602/948/3952/9021/9370/6517	7
hsa00380	Metabolism	Amino acid metabolism	hsa00380	Tryptophan metabolism	5/374	42/8541	0.0352741915510109	0.104093447616218	0.0713492419401253	4129/4128/7166/1543/259307	5
hsa00053	Metabolism	Carbohydrate metabolism	hsa00053	Ascorbate and aldarate metabolism	4/374	30/8541	0.0403398849170404	0.117886459806108	0.0808034485819102	9104/54658/7366/54576	4
hsa05214	Human Diseases	Cancer: specific types	hsa05214	Glioma	7/374	76/8541	0.0480257112895623	0.138997491328445	0.095273678266743	5595/1950/5579/815/5582/1026/816	7
hsa00860	Metabolism	Metabolism of cofactors and vitamins	hsa00860	Porphyrin metabolism	5/374	46/8541	0.0494043737380422	0.141625871382388	0.0970752606782584	54658/7366/54576/1356/645	5
