# Supplementary material for: A prognostic model for gastric cancer based on histamine-associated prognostic genes
Source: Hereditas. 2026 Mar 11;163:53. doi: 10.1186/s41065-026-00659-w (PMC13093977; doi:10.1186/s41065-026-00659-w)
Supplement: Supplementary file 1 — Supplementary Material 1. [file 41065_2026_659_MOESM1_ESM.zip › Supplementary Tables/Supplementary Table 5.xlsx]

## Sheet: 02_riskscore_gsea
	ID	Description	setSize	enrichmentScore	NES	pvalue	p.adjust	qvalue	rank	leading_edge	core_enrichment
hsa04820	hsa04820	Cytoskeleton in muscle cells	219	0.637254865000084	1.79342883203804	1e-10	8.35e-09	5.63157894736842e-09	2967	tags=45%, list=14%, signal=39%	72/88/1674/171024/4629/2318/27063/477/11155/84467/7060/1311/70/25802/10398/7057/7140/2199/3908/2192/8910/6442/2273/27295/2006/7111/287/2200/284217/165904/91977/7058/58/6444/1634/1281/4619/7169/2335/8516/480/1837/1288/89/4634/56776/482/1278/4626/633/4628/1277/23500/1293/131873/1292/1462/3679/1289/84675/22801/4606/1465/6445/8572/84676/9260/7168/8736/255631/1756/1290/23345/8515/3678/1158/8082/1286/1…
hsa04080	hsa04080	Neuroactive ligand-receptor interaction	286	0.630897173642102	1.78544367235091	1e-10	8.35e-09	5.63157894736842e-09	4297	tags=56%, list=20%, signal=45%	796/6863/5179/7432/2641/2922/11255/1136/2558/116/4922/117/1129/4852/2587/2899/9568/2862/2891/155/10886/6869/114131/4988/2925/185/4985/186/2147/9340/1511/5733/2695/2901/2690/147/3356/886/4161/344838/6750/6866/6344/554/5697/2894/6865/2566/1081/5737/1132/80763/7434/1268/7425/4295/1141/2898/8001/797/1137/552/4886/5745/2890/148/2917/4923/5443/1903/2914/90226/2831/2892/3363/1909/9934/283869/183/84634/2…
hsa04081	hsa04081	Hormone signaling	181	0.621363393871265	1.74135297241215	1e-10	8.35e-09	5.63157894736842e-09	3552	tags=45%, list=17%, signal=38%	9370/796/5179/7432/2641/4879/7066/4883/8471/2862/155/4842/114131/4988/185/4985/2775/186/3479/108/2695/2690/147/886/4161/6750/111/554/269/1081/7434/4295/5744/797/552/4881/5745/148/5443/4093/90226/5592/183/2099/1813/3953/4986/5021/2786/146/2740/4987/3952/59345/3481/6752/2691/2847/154/2852/2642/53919/2834/152/1734/2791/2692/4882/799/658/151/107/54331/10266/3690/2770/3480/1812/10268/2792/1395
hsa04020	hsa04020	Calcium signaling pathway	236	0.586319525318556	1.65371202093195	1e-10	8.35e-09	5.63157894736842e-09	4128	tags=46%, list=20%, signal=37%	845/774/1129/492/155/2248/6869/2250/4638/4842/4803/2925/185/4916/5733/108/844/2247/147/3356/886/84812/491/2255/6263/2252/5350/6865/5737/8913/2277/5136/8912/6543/6547/552/2260/5153/148/4923/775/5159/3363/1909/4776/2246/5731/5021/6261/146/493/9965/4915/7424/5156/91807/5979/623/3082/2911/3274/154/3357/810/3270/2903/815/2774/6588/10345/56034/4914/816/2254/1956/6546/10800/8877/135/2149/5023/3707/5579/…
hsa04512	hsa04512	ECM-receptor interaction	85	0.696610214400218	1.90249522342428	2.21665903319946e-10	1.48072823417724e-08	9.98663227588808e-09	4442	tags=71%, list=21%, signal=56%	1280/5649/7060/1311/7148/63923/22987/9899/7057/3908/7448/284217/7058/3371/7143/9900/2335/8516/1288/1278/1277/1293/131873/1292/3679/22798/948/22801/3381/8515/3678/1286/1291/3680/1287/3910/3915/3339/1284/3672/7450/1285/80144/1758/3690/7059/158326/2814/256076/1282/10319/3913/3918/3694/341640/3693/3912/3911/3674/3685
hsa05410	hsa05410	Hypertrophic cardiomyopathy	89	0.686332628182396	1.87833894215288	6.12231750053372e-10	3.35410548352341e-08	2.26214488961238e-08	3331	tags=49%, list=16%, signal=42%	59285/1674/4842/3479/70/3908/7043/8910/6442/3569/284217/6444/27091/7169/6543/8516/1837/6547/5563/4634/7042/3679/775/22801/6445/183/7168/1756/27092/8515/3678/8082/55799/3680/781/783/6546/785/7040/3672/6262/3690/4625/9254
hsa05414	hsa05414	Dilated cardiomyopathy	93	0.679317652942659	1.8659256880829	7.29328838856907e-10	3.35410548352341e-08	2.26214488961238e-08	4554	tags=59%, list=22%, signal=47%	59285/1674/4842/3479/70/108/3908/7043/8910/6442/111/284217/5350/6444/27091/7169/6543/8516/1837/6547/4634/7042/3679/775/22801/6445/183/7168/1756/27092/8515/3678/8082/55799/3680/781/783/6546/785/7040/3672/107/6262/3690/4625/9254/3694/3693/115/196883/7273/3674/3685/6640/5567
hsa04510	hsa04510	Focal adhesion	196	0.59336152472557	1.66530331588998	8.03378558927762e-10	3.35410548352341e-08	2.26214488961238e-08	4911	tags=47%, list=23%, signal=37%	1280/5649/7060/4638/1311/7148/3479/63923/10398/7057/3908/7448/284217/857/2316/7058/3371/2277/7143/5602/399694/4660/2335/8516/1288/10000/1278/1277/1293/131873/1292/3679/22798/22801/3381/5159/8515/3678/1286/1291/3680/1287/7424/5156/91807/3082/858/53358/3910/56034/3915/1956/1284/5063/3672/7450/55742/1285/5579/25759/3690/2324/3480/87/7059/80310/256076/5155/7423/1282/10319/3913/7094/3918/3611/2534/369…
hsa04261	hsa04261	Adrenergic signaling in cardiomyocytes	142	0.627324876204104	1.7455736666736	9.33440098375319e-10	3.46409992063729e-08	2.33632960295109e-08	3439	tags=41%, list=16%, signal=34%	59285/492/477/6332/185/64091/186/3776/70/108/147/5502/491/111/11149/5350/27091/7169/6543/480/6547/4634/10000/482/148/6331/775/6330/183/7168/5521/27092/64208/146/6324/493/55799/781/5522/154/810/486/815/816/783/6300/6546/785/4635/9586/5523/3753/107/6262/2770/4625/9254/5600
hsa04022	hsa04022	cGMP-PKG signaling pathway	154	0.614158003020691	1.70604706518908	1.3336742114636e-09	4.45447186628841e-08	3.00427664477063e-08	4246	tags=45%, list=20%, signal=36%	4879/492/8471/477/155/4638/185/4985/108/10398/147/491/3778/111/5350/3779/10335/6543/480/2982/6547/4881/10000/482/148/3764/775/1258/5138/5592/1909/4776/2983/2977/146/5139/493/91807/154/810/486/152/5997/6546/4882/4208/9586/151/3708/107/140/2770/4625/3827/8654/23533/84699/7225/10242/3667/4772/4846/115/1910/5294/4205/5593/196883/134
hsa03008	hsa03008	Ribosome biogenesis in eukaryotes	78	-0.542527	-2.58454	2.79203003283897e-09	8.47761846334743e-08	5.7176500194023e-08	6061	tags=76%, list=29%, signal=54%	23195/10171/780851/10607/29102/55813/83732/79631/9790/1457/10436/51119/29889/23560/84916/5901/6949/51367/780852/134430/29107/22803/55226/55127/1460/55505/55781/4809/7514/55272/10199/84135/55131/10885/28987/3692/27341/54913/10557/92856/51096/55651/2091/56000/84128/10528/51602/23160/102157402/10940/10799/65083/55916/10813/54433/26354/81691/1736/138716
hsa04514	hsa04514	Cell adhesion molecules	150	0.600859151943521	1.67276607066263	1.41765400382849e-08	3.94580364398931e-07	2.6612101475377e-07	5189	tags=53%, list=25%, signal=41%	9074/57863/4684/22854/9378/6900/5010/57689/4099/9073/9379/84631/22865/9080/26050/1000/152404/4685/83700/8506/9369/257194/6403/8516/23114/7122/3897/22871/58494/1462/149461/114798/139065/23705/57502/84628/57555/1272/6401/4359/3680/22829/6383/94030/54413/5797/5175/83692/947/1003/84189/5802/933/8174/1013/80380/7412/64101/6614/3384/927/6402/9672/5789/80381/3685/940/3689/3385/23562/3684/6404/3676/3688/…
hsa04151	hsa04151	PI3K-Akt signaling pathway	323	0.526621648526172	1.48925972460052	3.20884168416727e-08	8.24425478855283e-07	5.56026008430604e-07	5005	tags=41%, list=24%, signal=32%	1280/4804/1129/2248/5649/7060/2250/4803/1311/7148/3479/63923/2247/2690/7057/3908/2255/7448/3569/2252/284217/7058/3371/2277/7143/2335/8516/1288/5563/10000/1278/2260/1277/1293/131873/1292/3679/22798/22801/3381/5159/9863/2246/5521/8515/3678/3815/284/1286/2786/2846/1291/3680/9965/1287/51378/4915/7424/5156/5979/59345/8115/3481/3082/1902/5522/3910/7010/56034/4914/3915/2254/1956/1284/2791/3672/7450/9180…
hsa03460	hsa03460	Fanconi anemia pathway	51	-0.602401	-2.56178	8.65955855453562e-08	2.0659232551535e-06	1.39334250426363e-06	5556	tags=59%, list=26%, signal=43%	3280/5429/9894/7398/2178/545/2176/79728/84126/57697/29935/2188/641/2175/5888/197342/672/55215/83990/2177/116028/80010/6119/201254/146956/675/2187/378708/29089/2189
hsa05412	hsa05412	Arrhythmogenic right ventricular cardiomyopathy	79	0.657713854244488	1.7886632928004	1.55291018292127e-07	3.45781334063804e-06	2.3320896782116e-06	4487	tags=57%, list=21%, signal=45%	59285/88/1674/4842/3908/8910/6442/29119/284217/1000/6444/27091/6543/8516/1837/6547/89/1496/3679/775/83439/22801/6445/1756/27092/8515/3678/8082/55799/3680/781/783/6546/785/3672/6262/3690/9254/2697/3694/3693/51176/3674/3685/6640
hsa05205	hsa05205	Proteoglycans in cancer	195	0.558895017484484	1.56871488044246	2.0550082080459e-07	4.28982963429581e-06	2.89323524027515e-06	5872	tags=49%, list=28%, signal=36%	60495/3479/117581/7483/2247/7057/7476/7448/287/7291/857/2316/1634/4313/4660/2335/7484/10000/1278/2260/7042/51384/1277/4060/22808/2099/7078/3678/80326/3481/3082/2719/6608/6383/7482/858/815/8325/286/816/3339/1956/7475/6300/8321/7040/5962/8322/8326/79923/5579/3708/5328/7471/2535/3690/4478/3480/7477/5600/7472/8324/3845/7074/7099/11211/3693/2817/6237/3059/54776/3685/5567/3593/5336/7474/7480/2549/7409/…
hsa03440	hsa03440	Homologous recombination	41	-0.627757	-2.52213	4.23865643619352e-07	7.86506249827019e-06	5.30451741137668e-06	5503	tags=63%, list=26%, signal=47%	4361/29086/7517/5890/9577/5932/79728/11073/580/4683/5424/29935/6742/641/5888/5425/672/8438/7516/83990/6119/146956/675/10714/79184/25788
hsa04024	hsa04024	cAMP signaling pathway	204	0.552521999979755	1.55291793457039	4.13031225863428e-07	7.86506249827019e-06	5.30451741137668e-06	4303	tags=38%, list=20%, signal=30%	7432/2641/116/117/1129/4852/492/477/9568/2891/64091/3776/5733/10021/108/2695/10398/6750/2737/491/1261/111/11149/5350/1081/7434/5602/2735/480/4881/10000/482/4886/2890/5443/775/1258/2892/1909/1813/5021/64208/2740/5139/493/610/6752/154/810/486/2903/815/816/3355/135/2149/9586/107/139760/6262/2770/1812/64399/5142/1395/7074/84699/27198/2550/4772/814/115/6237/196883/54714/134/55811
hsa03420	hsa03420	Nucleotide excision repair	60	-0.535966	-2.36928	5.08253014139902e-07	8.9345529854067e-06	6.0258252091933e-06	8334	tags=83%, list=40%, signal=51%	8450/548644/246721/2074/4331/5886/728340/2073/6117/5434/56655/2068/2965/5440/5436/5433/1069/5426/9978/6118/5981/5887/5438/7507/5982/5431/2967/5439/404672/902/57654/5435/5985/1643/1022/5441/2966/8451/5984/5437/5424/54107/29935/3978/5427/5425/6119/5983/10714/5111
hsa03030	hsa03030	DNA replication	36	-0.64667	-2.53703	6.38736210065573e-07	1.06668947080951e-05	7.19418678705435e-06	6715	tags=86%, list=32%, signal=59%	5426/79621/6118/5981/5982/5557/4176/5422/5985/4174/10535/4171/5984/5558/5424/4175/54107/2237/29935/3978/6742/23649/1763/5427/5425/4173/4172/6119/5983/10714/5111
hsa03050	hsa03050	Proteasome	44	-0.601565	-2.4924	9.27981567152358e-07	1.41734467252846e-05	9.55914780715699e-06	5959	tags=66%, list=28%, signal=47%	5719/5683/5701/5718/5693/9491/5688/9861/5695/5687/5706/5707/10197/5690/10213/5685/5689/51371/5684/5691/5686/3458/5682/5720/5698/5696/5699/5721/5709
hsa04360	hsa04360	Axon guidance	179	0.558656034538901	1.56538366883486	9.33580323222341e-07	1.41734467252846e-05	9.55914780715699e-06	5487	tags=45%, list=26%, signal=33%	56896/22854/9353/2045/285220/91653/57689/56963/6586/4917/91584/10398/2044/1073/2042/2051/3897/1949/9423/7220/7223/6585/4776/84628/137970/10371/223117/2046/56920/8482/6608/10500/815/10501/6387/816/22885/2043/5063/8829/10512/6091/658/54437/9723/8633/10154/2770/2242/54910/151449/5365/3845/7225/84552/64101/7852/3611/59277/2534/1946/6237/1808/2771/6092/29984/5336/7474/659/80031/5293/3688/54434/25/2196…
hsa04740	hsa04740	Olfactory transduction	52	0.690473624852982	1.80800296682085	1.3415973371703e-06	1.9482326548473e-05	1.31396718606153e-05	3247	tags=50%, list=15%, signal=42%	219453/1261/5136/390431/6543/6547/5153/1258/284433/5138/341152/5592/81285/390275/283159/810/815/2774/816/5997/26664/6546/162998/123041/5137/3000
hsa03013	hsa03013	Nucleocytoplasmic transport	104	-0.397972	-2.01313	1.90168740599884e-06	2.64651497334838e-05	1.78491712668312e-05	8115	tags=74%, list=38%, signal=46%	55705/7329/51068/3842/23279/8021/9939/22916/5903/23534/5976/23214/4928/8086/1915/22985/3843/3839/51194/9688/23039/9631/6613/7175/55746/3837/23636/25909/23511/10921/6396/79228/5901/26019/9984/9775/84305/79902/65110/7919/29107/23165/4116/10284/81929/5905/7514/55110/8480/57510/10250/80145/7341/348995/64328/10762/53371/4686/9818/84321/10189/5411/11097/4927/1434/2733/56000/79023/55161/129401/57187/559…
hsa00970	hsa00970	Aminoacyl-tRNA biosynthesis	44	-0.589371	-2.44188	2.01564105658704e-06	2.69289645160029e-05	1.81619867835633e-05	7330	tags=80%, list=35%, signal=52%	55278/51520/6897/124454/54938/23438/123263/51067/118672/25973/57176/57505/6301/5188/8565/3735/79731/80222/7407/23395/2193/79587/10352/5917/2617/51091/3376/55157/4677/2058/5859/55699/10056/7453/92935
hsa00020	hsa00020	Citrate cycle (TCA cycle)	29	-0.667403	-2.46564	4.54284606419183e-06	5.83580994400027e-05	3.93590711634434e-05	5208	tags=76%, list=25%, signal=57%	5105/8803/50/48/4190/1737/5106/4191/3420/1431/3421/3419/8802/6390/8801/1738/6392/2271/6389/3418/5160/3417
hsa03410	hsa03410	Base excision repair	44	-0.564085	-2.33712	9.20771908803699e-06	0.000113902895385346	7.68207362510688e-05	7527	tags=73%, list=36%, signal=47%	142/79661/11232/11284/5426/8505/8930/5981/5982/7374/328/4595/10038/5985/3146/55775/5423/5984/5424/10039/4913/143/54107/2237/3978/54840/5427/5425/55247/5983/10714/5111
hsa04371	hsa04371	Apelin signaling pathway	128	0.572429027338224	1.58519320876569	1.01034100568198e-05	0.000120519248534922	8.12830733894526e-05	5039	tags=46%, list=24%, signal=35%	5346/5054/4638/4842/185/108/111/6263/59/6543/6547/5563/4634/10000/1490/22808/440738/6261/100506013/2786/91807/59345/810/6546/8877/4854/2791/4635/187/1958/4208/5327/3708/107/54331/6262/2770/2792/3845/23533/814/4846/115/5294/4205/6237/196883/10681/55811/7046/2771/2784/5567/10014/9759/146850/6696/4209/113
hsa04921	hsa04921	Oxytocin signaling pathway	141	0.559104962086853	1.55488872149248	1.05214757010303e-05	0.000121178375315314	8.17276152457523e-05	4554	tags=40%, list=22%, signal=32%	59285/4638/2775/108/10398/111/6263/27091/4660/2982/4881/5563/775/4776/2983/27092/2977/5021/6261/55799/781/91807/810/815/816/783/1956/5997/8605/785/3765/3768/4882/4208/5579/3708/107/6262/3763/2770/9254/3845/23533/1827/4772/814/8536/4846/115/5294/196883/5743/54776/57118/57172/2771/5567
hsa04923	hsa04923	Regulation of lipolysis in adipocytes	52	0.66635537982877	1.74484941976455	1.58034518475669e-05	0.00015524567403198	0.000104703984377068	5039	tags=58%, list=24%, signal=44%	2167/4852/5346/8471/155/5733/108/111/1081/4881/10000/4886/5592/154/107/2770/5742/3667/115/5593/196883/134/5743/2771/5567/11145/7253/8660/5293/113
hsa04610	hsa04610	Complement and coagulation cascades	77	0.618954052301065	1.67556904525236	1.54979934700452e-05	0.00015524567403198	0.000104703984377068	5020	tags=66%, list=24%, signal=51%	5054/730/3078/2162/2147/7448/5104/2266/5648/716/715/721/710/2/720/9002/2157/5055/3075/3053/623/5270/728/1675/5345/7056/718/7450/2149/10878/11326/5327/1191/2160/5328/1361/5627/5624/1380/3827/1379/2159/966/2151/719/1378/3689/7035/3684/462/3687
hsa04713	hsa04713	Circadian entrainment	91	0.604661756464035	1.65707004411759	1.45266941902391e-05	0.00015524567403198	0.000104703984377068	4554	tags=48%, list=22%, signal=38%	116/117/2891/4842/2775/108/111/6263/8913/8912/2982/2890/775/2892/5592/2983/5187/2977/6261/2786/59345/810/2903/815/816/2791/3765/5579/51655/3708/107/54331/6262/3763/2770/2792/115/5593/196883/10681/55811/2771/2784/5567
hsa04725	hsa04725	Cholinergic synapse	107	0.585580993604835	1.61024551134269	1.56549469487472e-05	0.00015524567403198	0.000104703984377068	5039	tags=50%, list=24%, signal=38%	6572/60482/1136/1103/774/1129/2775/108/111/1132/1141/1137/10000/775/2786/1143/56479/59345/815/816/2791/3768/8973/9586/5579/3708/107/54331/3763/2770/773/2792/3786/3845/23533/84699/2534/814/115/5294/196883/10681/9132/1133/2771/2784/5567/596/3785/146850/5293/64764/113
hsa04270	hsa04270	Vascular smooth muscle contraction	125	0.570072196655841	1.57745798458156	1.44248035496262e-05	0.00015524567403198	0.000104703984377068	3479	tags=35%, list=16%, signal=30%	796/4879/72/4629/4638/185/5322/108/10398/147/3778/111/3779/59/10335/4660/797/94274/2982/552/4881/4628/391013/148/775/800/5592/1909/2983/183/2977/146/5739/91807/810/8605/135/4882/5579/3708/107/10266/10203/10268
hsa04911	hsa04911	Insulin secretion	79	0.607310397325495	1.65159028964037	3.5078368983166e-05	0.000334747864010784	0.000225767547741279	4603	tags=47%, list=22%, signal=37%	2641/6616/9699/116/117/477/108/2695/886/3778/111/3779/480/482/3780/6514/775/2740/2645/6833/486/815/816/3782/3781/9586/5579/107/139760/6262/84699/10242/115/196883/27445/5567/6804
hsa04146	hsa04146	Peroxisome	82	-0.410366	-1.9729	3.94890841707169e-05	0.000366370947583874	0.000247095438962966	4671	tags=45%, list=22%, signal=35%	3155/8443/25824/5052/390916/8799/5190/5828/2181/84769/84188/1384/5189/1962/6342/5827/373156/5825/23305/8800/10901/3295/6647/26063/2053/55711/3418/83594/5191/3417/11001/7498/570/23600/51703/54363/4843
hsa05200	hsa05200	Pathways in cancer	498	0.463186526155864	1.32108269300293	4.68652260294322e-05	0.000423053661995415	0.000285324562455149	5039	tags=35%, list=24%, signal=27%	8900/2248/2250/185/3479/7704/2147/5733/108/7483/2247/238/367/10683/3908/7476/7043/2737/2255/111/29119/3569/2252/284217/6258/2277/79444/4313/8643/5602/2335/2735/7484/26508/2949/1288/10000/2260/7042/1496/51384/22798/83439/5159/1909/2246/183/862/2099/5731/3815/1286/2786/9002/2736/2846/9965/1287/653689/80326/7424/5156/354/5979/59345/3481/623/3082/6608/7482/1902/3910/4616/810/815/8325/4914/3915/6387/8…
hsa04010	hsa04010	MAPK signaling pathway	286	0.49642852237129	1.40489639369527	5.30390186480664e-05	0.000466185058643531	0.000314414127165823	5950	tags=41%, list=28%, signal=30%	59285/774/4804/2248/2250/4803/3479/1852/2247/7043/2255/2252/2316/8913/2277/8912/27091/84867/5602/10000/2260/7042/1843/775/3554/4137/22808/5159/2246/27092/9479/3815/284/55799/9965/51378/4915/7424/781/5156/5979/3481/3082/4616/7010/1847/56034/4914/2254/783/7786/1956/6300/8605/785/7040/10235/4208/2069/5579/2322/2668/1436/115727/2324/9254/27330/3480/23542/5600/4215/80310/773/5924/5155/3845/7423/51776/…
hsa04926	hsa04926	Relaxin signaling pathway	121	0.5602906412752	1.54893196177323	6.06548891615484e-05	0.000519454691793773	0.000350341330109888	5039	tags=45%, list=24%, signal=35%	4842/2775/108/111/59/2277/1281/4313/5602/399694/1288/10000/1278/1277/1286/2786/1287/7424/59345/53358/59350/1956/6300/7040/1284/2791/9586/1285/107/54331/25759/2770/4322/5600/2792/3845/7423/1282/84699/4846/115/1910/196883/10681/7046/2771/2784/1906/5567/4312/5293/4318/7048/64764/113
hsa03020	hsa03020	RNA polymerase	34	-0.571807	-2.23303	7.45519914344401e-05	0.000622509128477575	0.000419845425446584	8299	tags=82%, list=39%, signal=50%	171568/5434/10621/55718/10623/5440/5436/5433/84265/10849/11128/5438/55703/64425/5431/5439/5435/27297/25885/5441/221830/5437/30834/51082/84172/51728/9533/10622
hsa04916	hsa04916	Melanogenesis	96	0.575598746168089	1.58075572060766	7.69128913472421e-05	0.000626558675853143	0.000422576604577916	5039	tags=47%, list=24%, signal=36%	2775/108/7483/7476/111/7484/51384/5443/83439/1638/7306/3815/80326/7482/810/815/8325/816/7475/8321/8322/8326/5579/107/7471/2535/2770/7477/7472/8324/3845/84699/11211/115/1910/196883/51176/2771/1906/5567/4286/7474/7480/64764/113
hsa04925	hsa04925	Aldosterone synthesis and secretion	90	0.592539697304264	1.62228985523514	0.000106645745432657	0.000848087594631127	0.000571984699814249	5055	tags=46%, list=24%, signal=35%	492/3777/477/185/108/491/111/8913/5587/8912/480/4881/482/5443/775/5138/183/493/1583/810/815/816/9586/5579/3708/107/3284/84699/1589/814/8536/115/196883/51305/57118/57172/5567/3762/64764/113/3164
hsa00051	hsa00051	Fructose and mannose metabolism	34	-0.555616	-2.1698	0.000153151633495341	0.00118959640901032	0.000802312106927855	4838	tags=59%, list=23%, signal=45%	26007/226/197258/5373/8790/7167/80201/29925/55556/29926/3099/2203/3795/7264/5208/57016/2762/8789/6652/441282
hsa04540	hsa04540	Gap junction	83	0.582481798682252	1.58934068559295	0.00016670885550747	0.00126547176680671	0.000853485528196139	4554	tags=43%, list=22%, signal=34%	7278/10382/108/3356/111/2982/7846/347733/5592/5159/2983/84617/1813/2977/260334/5156/2911/1902/3357/56034/1956/5579/3708/107/10381/2770/2697/80310/1812/5155/3845/115/5593/196883/2771/5567
hsa05165	hsa05165	Human papillomavirus infection	308	0.483539851751286	1.36843552826667	0.000173446213487218	0.00128735634010513	0.000868245372778123	5143	tags=34%, list=24%, signal=26%	1280/8900/5649/7060/1311/7148/63923/7483/7057/3908/7476/7448/284217/7058/3371/1740/7143/2335/8516/7484/26508/1288/10000/1278/11317/51384/1277/1293/131873/1292/3679/22798/83439/22801/3381/5159/534/5521/8515/3678/1286/1291/3680/1287/80326/7482/5522/3910/8325/3915/1956/7475/4854/8321/1284/8322/3672/8326/7450/23493/9586/1285/5523/7471/2535/3690/7059/7477/7472/256076/8324/3845/23462/4853/1282/10319/84…
hsa04340	hsa04340	Hedgehog signaling pathway	52	0.634936340181745	1.6625787654603	0.000208354517250446	0.00151283497307932	0.00102031731559715	2197	tags=25%, list=10%, signal=22%	4036/2619/91653/2737/50937/2121/8643/2735/50846/132884/2736/57758/6608
hsa04920	hsa04920	Adipocytokine signaling pathway	66	0.602781653376087	1.61111558929034	0.00022578334131021	0.00160450289356617	0.00108214188220347	2085	tags=20%, list=10%, signal=18%	9370/4852/8471/6517/6258/5602/5563/10000/5443/126129/948/3953/3952
hsa00910	hsa00910	Nitrogen metabolism	16	-0.70729	-2.14065	0.000241940822355997	0.00168350488889381	0.00113542403474086	1413	tags=44%, list=7%, signal=41%	377677/760/759/765/762/768/1373
hsa04810	hsa04810	Regulation of actin cytoskeleton	217	0.497891087297033	1.40107430632803	0.00026658197117744	0.00181710976271969	0.00122553258500477	5950	tags=42%, list=28%, signal=31%	4629/1129/2248/730/2250/4638/2147/10398/2247/2255/2252/1073/1132/2245/4660/2335/8516/10000/2260/4628/3679/22801/22808/5159/2246/8515/3678/2846/3680/9965/5156/91807/623/1902/56034/2934/6387/2254/1956/81553/5962/5063/3672/2149/3645/8936/3690/4478/9459/87/80310/3827/5155/3845/7074/5217/7852/3694/7414/3693/6237/50649/26999/54776/3674/23396/1133/3685/3689/3684/3071/7409/5293/3676/3688/54434/5305/3687/…
hsa04350	hsa04350	TGF-beta signaling pathway	106	0.561505278092184	1.54468197225696	0.000283080493713671	0.00189097769800732	0.00127535211904685	4363	tags=37%, list=21%, signal=29%	7044/392255/7018/56963/9241/64388/7057/8200/26585/7043/2200/269/1634/8646/7042/2615/83729/4093/4052/3400/3624/4838/10468/3626/2014/654/7040/658/3547/653/375387/151449/79875/353500/2331/1030/57817/7046/4092
hsa01230	hsa01230	Biosynthesis of amino acids	68	-0.400525	-1.85906	0.000341176953289476	0.00223437455683696	0.00150695289997828	3857	tags=46%, list=18%, signal=37%	7167/3420/7086/2597/6888/65263/6472/6120/587/1431/3421/5832/5230/3419/5634/2806/84706/6470/5831/22934/3418/2805/435/1491/3417/445/29968/2875/95/5009/1373
hsa04550	hsa04550	Signaling pathways regulating pluripotency of stem cells	136	0.529225222700716	1.47267894527062	0.000362638317125986	0.00232925380615537	0.00157094331710447	3948	tags=33%, list=19%, signal=27%	9421/7044/3175/80712/3479/1852/7483/2247/7476/7484/10000/2260/51384/83729/4093/64211/3400/3624/4838/1749/80326/7482/3626/8325/7475/6300/8321/8322/4211/8326/79923/658/7471/3231/2535/3977/3480/7477/5600/3572/7472/8324/3845/3670/11211
hsa04015	hsa04015	Rap1 signaling pathway	202	0.498958055124457	1.40143024344614	0.000416958543405087	0.00262762553768489	0.00177217732450226	5951	tags=45%, list=28%, signal=33%	4804/2248/2250/4803/2775/3479/108/2247/7057/2255/111/2252/2277/5587/1268/10000/2260/22808/5159/9863/2246/1813/3815/284/9002/2846/9965/51378/7424/5156/3082/1902/810/2357/7010/2903/56034/2254/1956/6300/135/2149/10235/23566/5579/107/1436/3690/2324/2770/3480/51466/5600/80310/5155/3845/7074/5217/7423/84552/7094/1946/5228/115/6237/196883/3674/9732/2771/6494/3689/3684/7409/5293/3688/113/8822/10411/2321/…
hsa04934	hsa04934	Cushing syndrome	144	0.516616149441433	1.43657548784065	0.000601711068975873	0.00372169438959151	0.00251006176921709	5055	tags=38%, list=24%, signal=29%	3777/185/3776/108/7483/7476/111/8913/8912/7484/51384/5443/775/83439/2516/183/1583/80326/7482/815/8325/816/1956/7475/8321/8322/8326/9586/51655/3708/107/7471/3284/2535/2770/7477/5087/7472/8324/1395/84699/1030/11211/1589/8622/115/196883/51176/2771/5567/7474/7480/64764/113/3164
hsa04724	hsa04724	Glutamatergic synapse	109	0.549124277693287	1.51342773692925	0.000676556973142586	0.0041085459823568	0.00277097018665098	4554	tags=43%, list=22%, signal=34%	2899/2891/6511/2775/108/2901/57030/246213/111/2898/50944/2890/2917/775/2914/7220/9229/2892/2786/59345/1742/2911/2916/2903/8605/2791/5579/3708/107/2913/54331/85358/2770/9455/773/2792/6512/6506/115/196883/2900/6507/10681/2897/2771/2784/5567
hsa05144	hsa05144	Malaria	46	0.632028516979885	1.63714325213818	0.000692201644490441	0.00412848837963941	0.00278442014889012	5015	tags=59%, list=24%, signal=45%	7060/1311/2532/7057/7043/3569/7058/6403/7042/948/6401/2995/3082/6383/6347/3586/7040/5175/4035/7059/7412/7099/1379/1378/3689/7097/3383
hsa05032	hsa05032	Morphine addiction	82	0.562557074147316	1.53456594080288	0.000729169450301525	0.00419901028277085	0.00283198298302226	4554	tags=46%, list=22%, signal=36%	2558/774/9568/4988/2775/108/111/2566/5136/5153/27115/5138/2786/5139/59345/2567/2791/3765/5579/107/54331/5137/3763/2770/1812/773/2792/5142/2550/8622/115/196883/134/10681/2771/2784/2568/5567
hsa04974	hsa04974	Protein digestion and absorption	99	0.557020085211893	1.52882196890431	0.000718425018798267	0.00419901028277085	0.00283198298302226	3104	tags=48%, list=15%, signal=42%	643847/1280/477/1360/7373/1295/5222/2006/1281/1310/1296/6543/480/6547/1300/1288/84570/482/1278/1277/1293/131873/1292/1289/63036/81578/1294/255631/1290/1286/1303/1307/1291/1287/1301/136227/91522/169044/1359/80781/486/643834/6546/1306/1284/6564/1285/1361
hsa03430	hsa03430	Mismatch repair	23	-0.612811	-2.10533	0.000799843090744925	0.00437946872637385	0.00295369148264735	4632	tags=74%, list=22%, signal=58%	6118/5981/5982/5985/27030/4436/5984/5424/29935/3978/6742/5425/9156/6119/5983/10714/5111
hsa04933	hsa04933	AGE-RAGE signaling pathway in diabetic complications	100	0.548712629273127	1.50942334752596	0.000799428962251636	0.00437946872637385	0.00295369148264735	5556	tags=50%, list=26%, signal=37%	5054/185/7043/84812/3569/2277/1281/4313/5602/2335/1288/10000/1278/7042/1277/183/50507/1286/6401/1287/7424/6347/7056/6300/7040/1284/1958/1285/5579/5600/3845/7412/7423/1282/5292/4772/4846/7046/1906/2308/5336/596/5293/7048/3383/6777/5290/1536/5333/3725
hsa04072	hsa04072	Phospholipase D signaling pathway	142	0.521018739023992	1.44976968901176	0.000776250202193428	0.00437946872637385	0.00295369148264735	5109	tags=43%, list=24%, signal=33%	139189/185/2147/108/1607/111/554/5737/9162/399694/552/10000/2917/2914/22808/5159/183/3815/2205/2846/5156/2911/2916/1902/53358/56034/1608/1956/8877/8605/2149/23566/56895/107/2913/8611/25759/26052/80310/2206/5155/3845/23533/2534/8613/1759/115/5294/6237/196883/9265/23396/5336/3577/2549/146850/5293/2912/27128/113/9846
hsa04927	hsa04927	Cortisol synthesis and secretion	57	0.607460538020127	1.60279246115177	0.000983397472672993	0.00521356755353619	0.00351624158984161	5055	tags=46%, list=24%, signal=35%	3777/185/3776/108/111/8913/8912/5443/775/2516/183/1583/9586/3708/107/3284/5087/84699/1589/8622/115/196883/5567/64764/113/3164
hsa04390	hsa04390	Hippo signaling pathway	154	0.509753975814363	1.4160269346474	0.000970315703037642	0.00521356755353619	0.00351624158984161	4759	tags=36%, list=23%, signal=28%	392255/5054/7483/8200/7476/7043/29119/1740/7484/122786/174/7042/1496/23418/51384/1490/6591/83439/25937/2246/5521/2736/80326/1742/126374/7482/5522/654/8325/7475/8321/7040/8322/8326/658/7471/2535/7477/7003/7472/8324/653/151449/26524/353500/84552/11211/286204/8463/51176/7046/4092/3689/7474/659/7480
hsa01232	hsa01232	Nucleotide metabolism	81	-0.343601	-1.65863	0.00106057537670612	0.00553487774718507	0.00373294622722221	3896	tags=37%, list=18%, signal=30%	7298/203/1841/204/3704/1854/1633/353/51020/56474/4831/93034/122481/6240/79077/3615/7371/4860/102157402/955/51727/3251/51251/9615/124583/7083/4830/6241/7498/377841
hsa04970	hsa04970	Salivary secretion	82	0.556205647408278	1.51724026204575	0.00112949812781941	0.00580388268756433	0.00391437407859681	4353	tags=44%, list=21%, signal=35%	492/477/1470/155/4842/108/147/491/3778/111/6263/480/2982/54831/482/1469/148/5592/2983/2977/146/493/1473/154/810/486/5579/3708/107/6779/1472/3346/115/5593/196883/683
hsa05224	hsa05224	Breast cancer	141	0.508826922920595	1.41506389191741	0.00144938713368807	0.00733477731290631	0.00494687155676631	3956	tags=33%, list=19%, signal=27%	2248/2250/3479/5241/7483/2247/10683/7476/2255/2252/399694/7484/26508/10000/2260/51384/83439/2246/2099/3815/9965/80326/7482/53358/4616/8325/2254/1956/7475/4854/8321/8322/8326/23493/7471/2535/25759/2324/3480/7477/7472/8324/3845/23462/4853/11211/4855
hsa00920	hsa00920	Sulfur metabolism	10	-0.76218	-2.05944	0.00184436601190064	0.00904426850463637	0.00609982180898892	3815	tags=60%, list=18%, signal=49%	58472/4357/10380/8991/7263/23474
hsa04145	hsa04145	Phagosome	144	0.504453723978057	1.40275493787862	0.00181865325446771	0.00904426850463637	0.00609982180898892	5565	tags=38%, list=26%, signal=28%	7278/7060/4842/1311/10382/7057/81035/7058/7846/347733/1780/9902/715/948/534/84617/3678/4353/260334/718/2204/78989/2213/9103/10381/6441/3690/7059/79659/4973/7099/338382/4481/10333/3693/929/2212/4360/3685/3689/2209/3684/3688/30835/11151/7097/2214/1514/3118/4688/64581/81027/1536/8685
hsa04014	hsa04014	Ras signaling pathway	224	0.471325502968519	1.32735508346092	0.00186842672700572	0.00904426850463637	0.00609982180898892	6122	tags=43%, list=29%, signal=31%	4804/2248/2250/4803/3479/5322/2247/2255/2252/2277/5602/399694/10000/2260/391013/22808/5159/3363/2246/3815/284/2786/9965/51378/4915/7424/5156/59345/3481/3082/53358/810/7010/2903/56034/4914/2254/1956/8605/2791/5063/23179/10235/5579/2322/1436/54331/115727/25759/2324/3480/80310/2792/2113/5924/5155/3845/7074/7423/1946/5228/10156/6237/10681/2784/5567/5336/11145/22821/8831/2549/5293/100271927/27/9846/25…
hsa04260	hsa04260	Cardiac muscle contraction	73	0.561433958824221	1.51552767815004	0.00194229073630256	0.00923911700436705	0.00623123554659486	3331	tags=38%, list=16%, signal=32%	845/59285/477/70/170712/27091/7169/6543/480/6547/4634/482/775/7168/27092/55799/1346/781/3270/486/10345/783/6546/785/4635/6262/4625/9254
hsa05146	hsa05146	Amoebiasis	97	0.53471375792574	1.46828058084425	0.00196400391410198	0.00923911700436705	0.00623123554659486	5080	tags=53%, list=24%, signal=40%	1511/3908/7043/3569/284217/1281/2335/1288/1278/7042/1277/22798/3554/1286/1287/6318/3910/3586/2774/3915/7040/1284/1285/5579/107/5272/6317/87/911/913/1282/10319/3913/7099/3918/7414/912/338382/5275/9630/929/3912/3911/5567/3593/3689/3684/5293/3315/7097/383
hsa03060	hsa03060	Protein export	30	-0.521231	-1.93417	0.0021471553046167	0.00996041488530527	0.00671770811678326	8529	tags=73%, list=40%, signal=44%	7095/23478/51608/6730/9789/90701/6449/6728/8266/6731/23480/83943/10952/6729/3309/29100/196294/28972/5018/7485/58477/6726
hsa04924	hsa04924	Renin secretion	64	0.583931744752556	1.56055247544416	0.00218638196324338	0.0100034462427848	0.00674673021101778	4920	tags=45%, list=23%, signal=35%	116/117/155/185/3778/111/5136/2982/4881/5153/775/1909/2983/183/2977/5139/154/810/3708/5137/2770/5593/134/9635/2771/1906/5567/358/1907
hsa03018	hsa03018	RNA degradation	72	-0.341637	-1.60129	0.00226133237090983	0.0102065542146471	0.0068837144719019	7125	tags=57%, list=34%, signal=38%	57472/22894/64282/5214/28960/10140/5211/255967/23019/9924/27257/5394/84186/22803/9125/10200/80336/2023/56915/25904/87178/23517/5042/219988/51010/26986/23404/154197/57819/5393/54512/11157/23016/3313/27258/11340/51691/25804/51690/23658/3329
hsa00640	hsa00640	Propanoate metabolism	32	-0.500902	-1.90701	0.00233400880422454	0.0103941192081466	0.00701021591724986	6191	tags=66%, list=29%, signal=46%	3030/3945/51/55862/31/4594/8803/3939/594/84693/5096/84532/1962/8802/8801/1738/35/26275/1892/3948/55902
hsa04657	hsa04657	IL-17 signaling pathway	89	-0.321645	-1.5949	0.00250480879997288	0.0110079755156703	0.00742422552900548	414	tags=13%, list=2%, signal=13%	2920/727897/1673/2921/27189/6278/6374/112744/4586/6364/3934/3605
hsa04721	hsa04721	Synaptic vesicle cycle	71	0.565212830055039	1.5225697127747	0.0028910135468997	0.0125402405800584	0.00845764728689727	4263	tags=32%, list=20%, signal=26%	6572/6616/774/10814/23025/6511/22999/440279/57030/246213/534/6540/6530/6857/6571/6529/26052/773/6512/6506/2054/1759/6507
hsa04611	hsa04611	Platelet activation	121	0.507993397827823	1.4043554403737	0.00325358946618512	0.0139320369449465	0.00939633125187066	5664	tags=45%, list=27%, signal=33%	4638/2147/108/111/1281/2266/2982/10000/1278/1277/5592/2983/2977/9002/5739/91807/6300/8605/64805/7450/2149/5023/10235/3708/107/6915/3690/2770/5600/2814/23533/7094/5742/2534/4846/115/5294/5593/196883/2212/695/3674/2771/5567/5336/146850/5293/3688/113/54518/5290/4659/51206/10125
hsa04310	hsa04310	Wnt signaling pathway	165	0.494116890700587	1.38197949611102	0.00346278363197326	0.0146401232035325	0.00987389336765192	3520	tags=28%, list=17%, signal=23%	11197/6422/6423/284654/164284/22943/1501/7483/4920/6424/7476/5176/5602/144165/84870/7484/166336/8840/27123/51384/9350/23500/83439/4776/340419/2487/4163/4316/80326/64321/7482/6425/815/8325/816/7475/8321/8322/8326/5579/7471/80319/2535/7477/7472/8324
hsa04728	hsa04728	Dopaminergic synapse	125	0.505935778067614	1.39998483960455	0.00369237704619063	0.0154156741678459	0.0103969564195368	4554	tags=35%, list=22%, signal=28%	50632/774/2891/2775/3798/111/5602/10000/2890/775/6323/2892/5521/1813/2786/59345/3800/5522/810/2903/815/2774/816/6300/2791/3765/6571/9586/5579/5523/3708/54331/3763/2770/5600/1812/773/2792/84699/4129/10681/2771/2784/5567
hsa00900	hsa00900	Terpenoid backbone biosynthesis	21	-0.571421	-1.91515	0.00432019889811454	0.0178141534811143	0.0120145882286746	7672	tags=76%, list=36%, signal=49%	79947/2342/10654/9453/10269/4597/4598/2339/116150/38/3157/2224/3156/3422/39/23590
hsa00030	hsa00030	Pentose phosphate pathway	29	-0.49765	-1.83851	0.004886762980627	0.0199046199454807	0.0134244836695016	5532	tags=62%, list=26%, signal=46%	230/25796/226/64080/55276/23729/7086/6888/6120/51071/5634/5226/414328/132158/2203/22934/2821/8789
hsa04930	hsa04930	Type II diabetes mellitus	45	0.592520785435739	1.53279153025424	0.00500181247078677	0.0201277754848528	0.0135749888236952	4116	tags=36%, list=20%, signal=29%	9370/774/8471/6517/8913/5602/6514/775/5313/2645/6833/389692/9021/773/3667/777
hsa00630	hsa00630	Glyoxylate and dicarboxylate metabolism	28	-0.503127	-1.83922	0.00642580578078219	0.0255502277473959	0.0172321107404435	5243	tags=64%, list=25%, signal=48%	38/4594/50/48/4190/4191/6472/1431/84693/5096/84532/1738/132158/6470/125061/39/55902/54363
hsa01210	hsa01210	2-Oxocarboxylic acid metabolism	30	-0.476027	-1.76642	0.00723554960626614	0.0284314537469752	0.0191753265107239	4039	tags=53%, list=19%, signal=43%	1737/3420/594/587/1431/3421/3419/2806/1738/84706/3418/5160/2805/3417/2875/95
hsa04730	hsa04730	Long-term depression	57	0.56559891115285	1.49234001896828	0.00744359857176545	0.0289088595694147	0.0194973083764725	3652	tags=37%, list=17%, signal=31%	2891/4842/2775/3479/2982/2890/2892/5592/2983/2977/6261/2911/8605/2895/2781/5579/3708/2770/3480/773/3845
hsa05218	hsa05218	Melanoma	68	0.544737911517576	1.45694750141409	0.00763544186677234	0.0293130756724363	0.0197699281244922	3652	tags=31%, list=17%, signal=26%	2248/2250/3479/2247/2255/2252/10000/2260/5159/2246/9965/5156/3082/4616/56034/2254/1956/3480/80310/5155/3845
hsa00040	hsa00040	Pentose and glucuronate interconversions	29	-0.481257	-1.77795	0.00851932634215676	0.0323347158895495	0.0218078449428415	2587	tags=38%, list=12%, signal=33%	10327/51084/54575/54578/51181/55277/57016/6652/54658/441282/54576
hsa03450	hsa03450	Non-homologous end-joining	12	-0.665132	-1.88613	0.00876724897434291	0.0325790874328338	0.0219726590312841	6342	tags=75%, list=30%, signal=52%	2547/7520/4361/7518/5591/27434/64421/79840/2237
hsa00563	hsa00563	Glycosylphosphatidylinositol (GPI)-anchor biosynthesis	29	-0.479746	-1.77237	0.00877879601483546	0.0325790874328338	0.0219726590312841	4804	tags=48%, list=23%, signal=37%	9487/23556/5277/55650/8818/51227/128869/284098/80055/27315/84720/5281/84302/93210
hsa04929	hsa04929	GnRH secretion	62	0.554606781011828	1.47494363564176	0.00931203027900165	0.034178221024028	0.0230511796380145	3958	tags=34%, list=19%, signal=28%	9568/1081/8913/8912/10000/3780/775/7220/7223/84634/610/348980/2852/3782/3765/3781/5579/3708/3763/3845/2550
hsa00983	hsa00983	Drug metabolism - other enzymes	68	-0.331474	-1.53855	0.0106197245809196	0.0380474422496216	0.0256607394939144	2492	tags=34%, list=12%, signal=30%	4831/2941/6240/8824/3615/7371/54575/51727/3251/7083/2948/54578/4258/4830/7172/119391/6241/7498/4257/9/54658/10/54576
hsa04211	hsa04211	Longevity regulating pathway	84	0.512886250364601	1.39908743441108	0.0107079627888157	0.0380474422496216	0.0256607394939144	5039	tags=30%, list=24%, signal=23%	9370/8471/3479/108/111/5563/10000/9365/143686/9586/107/3480/3845/84699/3667/814/115/196883/2308/5567/8408/8660/5293/64764/113
hsa04935	hsa04935	Growth hormone synthesis, secretion and action	113	0.499124037404107	1.37592911959316	0.0106110094034039	0.0380474422496216	0.0256607394939144	5894	tags=41%, list=28%, signal=29%	8471/3479/108/2690/6750/111/5602/399694/10000/775/6752/2691/53358/3486/6300/2692/9586/5579/3708/107/25759/2770/9021/5600/3845/84699/3667/6753/3483/115/196883/55811/2771/5567/5336/8660/5293/64764/1442/113/6777/3726/5290/8835/2353/6464
hsa00220	hsa00220	Arginine biosynthesis	21	-0.525333	-1.76069	0.0117320290755832	0.040243898840083	0.0271421189781839	968	tags=38%, list=5%, signal=36%	2805/435/445/2875/95/5009/4843/1373
hsa00620	hsa00620	Pyruvate metabolism	45	-0.376827	-1.59734	0.0118219428991231	0.040243898840083	0.0271421189781839	6068	tags=67%, list=29%, signal=48%	3945/501/5315/38/31/5105/217/4190/1737/5106/4191/3939/130/4200/223/2739/84532/10327/127/1738/97/197257/4199/2271/126/39/224/5160/3948/55902
hsa05217	hsa05217	Basal cell carcinoma	62	0.548129494425508	1.45771767852438	0.0119285807939168	0.040243898840083	0.0271421189781839	4759	tags=47%, list=23%, signal=36%	7483/7476/2737/8643/2735/7484/51384/83439/2736/80326/6608/7482/4616/8325/7475/8321/8322/8326/7471/2535/7477/7472/8324/64399/11211/51176/374654/7474/7480
hsa04979	hsa04979	Cholesterol metabolism	48	0.560602752420052	1.45458606086828	0.011538467048318	0.040243898840083	0.0271421189781839	4664	tags=38%, list=22%, signal=29%	4036/336/335/338/350/8435/337/345/948/51129/5360/4023/4035/19/348/8647/27329/3990
hsa04640	hsa04640	Hematopoietic cell lineage	89	0.517153687022523	1.41533	0.0118628141010494	0.040243898840083	0.0271421189781839	6356	tags=62%, list=30%, signal=43%	7066/3569/948/3554/3678/3815/3589/3672/3568/2208/2322/1436/947/3690/3575/1380/2814/911/933/913/1379/912/927/931/929/966/3674/1378/945/930/3563/2209/3684/3676/926/951/920/1441/3118/3581/3570/960/1438/7124/1437/3559/910/921/3590/1435/952/3566/925/2811/1440
hsa03320	hsa03320	PPAR signaling pathway	72	0.532166003927076	1.43591871935826	0.0125688471708812	0.0419799495507432	0.0283129820480903	1812	tags=21%, list=9%, signal=19%	9370/2167/5346/336/729359/335/1582/28965/10580/6258/345/126129/948/51129/2170
hsa04670	hsa04670	Leukocyte transendothelial migration	106	0.500601078459169	1.37713658510138	0.0130585572548987	0.0431837437934274	0.0291248697503733	5499	tags=42%, list=26%, signal=32%	9074/5010/9073/10398/9080/29119/83700/4313/7122/1496/58494/149461/7070/6387/6300/5175/5579/83692/1003/2770/4478/87/5600/7412/7852/3702/7414/2771/6494/3689/5336/399/23562/3684/7409/5293/3676/4318/3688/3383/90952/10411/4688/5290/1536
hsa00480	hsa00480	Glutathione metabolism	52	-0.352355	-1.48983	0.0138727559216126	0.0454264752727314	0.0306374588980917	2526	tags=38%, list=12%, signal=34%	5226/2941/373156/6240/10314/2937/4953/26873/2948/4258/3418/79094/3417/119391/6241/4257/494143/79017/2877/124975
hsa04928	hsa04928	Parathyroid hormone synthesis, secretion and action	106	0.49842664515585	1.3711547928466	0.0151720590736091	0.0491987158309264	0.0331816110552104	6725	tags=50%, list=32%, signal=34%	108/111/4325/6258/5744/1591/2260/65267/5745/10893/9365/6559/4326/846/1956/4323/9935/1958/4208/9586/5579/3708/107/2770/4322/5142/2625/84699/115/4205/196883/2771/5567/596/64764/4209/113/10568/2768/6446/2353/5141/5144/860/11214/2778/65125/23236/1026/8600/5330/9138/3709
hsa00532	hsa00532	Glycosaminoglycan biosynthesis - chondroitin sulfate / dermatan sulfate	21	0.66003349367765	1.54982008785741	0.0155154660288374	0.0498285159003047	0.0336063737871579	4832	tags=57%, list=23%, signal=44%	9469/92126/166012/337876/56548/50515/55790/51363/55454/29940/113189/22856
