# Supplementary material for: A prognostic model for gastric cancer based on histamine-associated prognostic genes
Source: Hereditas. 2026 Mar 11;163:53. doi: 10.1186/s41065-026-00659-w (PMC13093977; doi:10.1186/s41065-026-00659-w)
Supplement: Supplementary file 1 — Supplementary Material 1. [file 41065_2026_659_MOESM1_ESM.zip › Supplementary Tables/Supplementary Table 6.xlsx]

## Sheet: 07_immune_cor_pvalue
	Activated B cell	Activated dendritic cell	CD56bright natural killer cell	Central memory CD4 T cell	Central memory CD8 T cell	Effector memeory CD4 T cell	Effector memeory CD8 T cell	Eosinophil	Gamma delta T cell	Immature B cell	Immature dendritic cell	Macrophage	Mast cell	MDSC	Memory B cell	Monocyte	Natural killer cell	Natural killer T cell	Plasmacytoid dendritic cell	Regulatory T cell	T follicular helper cell	Type 1 T helper cell	Type 2 T helper cell
Activated B cell	0	1.29168043126002e-29	4.6885080979904e-11	5.40734902101744e-60	9.35830479950388e-15	4.74988221473362e-38	1.7575582078059e-70	1.73412693403332e-37	4.36764559228871e-13	1.75041516057599e-229	6.67967560711002e-11	1.6726716925147e-51	7.46939423345748e-36	1.49036495689e-61	2.12572567042372e-60	3.33121207889149e-30	3.09585886670754e-40	7.50806981627438e-36	4.6885080979904e-11	2.07393813071692e-28	6.29593710319479e-52	2.21029313849686e-75	4.21026690880436e-22
Activated dendritic cell	2.26610601975443e-31	0	1.98960519582896e-20	8.96111578750252e-60	6.54474460440949e-62	1.29642953054413e-37	9.78479603787381e-63	2.13258700710537e-40	1.58471666105553e-67	4.2230805738339e-45	3.08192858355051e-39	1.11557351901285e-95	2.85505702024022e-54	9.90728832953776e-102	6.01038535853871e-40	4.83943111376944e-44	1.17710885623558e-56	3.16778908552191e-73	3.19487012945973e-43	7.3549589693331e-92	2.27226773544915e-90	2.86464648942888e-75	2.82724893534801e-35
CD56bright natural killer cell	9.37701619598081e-12	7.10573284224629e-22	0	2.65403302774154e-15	5.44377940749785e-21	3.0932334885221e-12	5.58954302673592e-13	1.88554863932259e-13	8.54694151532072e-21	8.20395377157827e-12	2.47347370178489e-25	1.90659432621189e-20	5.88388241881866e-23	9.35830479950388e-15	1.10832357683528e-13	2.69564273594051e-16	1.66812795412129e-14	9.6164119419613e-19	1.26739471380028e-15	7.70996812901237e-16	6.77064660459565e-31	4.4837315380343e-20	5.74938689097674e-11
Central memory CD4 T cell	3.10767185115945e-62	5.17983571531938e-62	1.47446279318974e-16	0	9.86622427560479e-44	2.24919778117703e-45	1.19315169089679e-81	1.06142205814825e-34	7.75238320752382e-37	2.82691966995957e-79	1.04892921850784e-21	2.03219863262706e-78	2.10458507227938e-52	2.39061668600164e-114	1.83510200677328e-43	1.32076371915149e-33	9.8450875464e-72	1.57745622460937e-65	1.19334346903645e-22	1.23606728486812e-79	1.55174515301083e-80	1.60530699670353e-101	1.9507018268701e-39
Central memory CD8 T cell	5.69195097441393e-16	3.67682281146601e-64	1.6496301234842e-22	8.29094476941579e-46	0	1.11818670103812e-44	1.40424487344227e-35	4.3920334103313e-31	4.59247513536477e-79	9.93016283099515e-25	9.07389834660942e-47	9.11239752402857e-77	2.03715519772746e-75	2.69572271435297e-59	6.14834336416372e-26	1.87726252478173e-26	4.16730033359445e-58	5.52398952126115e-57	2.1188824988291e-41	1.88790195099038e-78	4.95213181481197e-69	1.75386946084661e-67	2.36538781580408e-34
Effector memeory CD4 T cell	4.94779397368085e-40	1.37918035164269e-39	4.41890498360301e-13	1.73015213936694e-47	9.01763468579128e-47	0	9.91755875820253e-44	6.51334114039411e-45	4.01584311436835e-34	2.00234085298366e-44	6.27868237063369e-35	3.35701231850171e-80	1.3563426337065e-98	2.79163563111925e-52	9.92970297098029e-48	2.84363164998705e-27	2.80039759266647e-74	1.09686635176282e-47	3.64688028527283e-36	3.28483813842095e-57	6.82823887651116e-75	7.40686259606973e-81	1.66646390983798e-32
Effector memeory CD8 T cell	9.20187543353872e-73	5.46636650160548e-65	6.9869287834199e-14	5.6280740136641e-84	1.69186129330394e-37	8.40471081203604e-46	0	3.50637223734912e-37	3.71187605546063e-29	8.70420694274065e-100	1.75529182526746e-16	9.52191398771513e-74	1.53530509416308e-46	1.75661228778822e-126	5.60782174224586e-38	2.07393813071692e-28	1.21481839384453e-94	4.99006949091176e-78	3.00969683539177e-14	4.72797456325962e-67	1.66536125300168e-91	1.52372066674361e-113	1.08044928694868e-41
Eosinophil	1.884920580471e-39	1.93871546100488e-42	1.88554863932259e-14	1.36079751044648e-36	6.86255220364266e-33	5.12861507117647e-47	3.89596915261013e-39	0	7.19682646174644e-27	1.35350044812163e-44	7.61869563969222e-26	2.91207970030562e-51	7.34837417174637e-57	1.8463381665712e-40	1.35254099639883e-38	8.4773318193167e-21	2.2947709929695e-37	9.43304330782436e-35	1.31304525459774e-32	5.84346684803808e-34	2.61979169150542e-52	7.11032639326014e-52	8.38586332484608e-29
Gamma delta T cell	4.85293954698746e-14	8.47442064735576e-70	2.84898050510691e-22	8.80952637218616e-39	2.24023177334867e-81	5.42681501941669e-36	6.74886555538297e-31	1.49933884619717e-28	0	3.9035438629212e-20	8.05237490201489e-45	2.88989996431966e-79	8.29276341352039e-58	1.4926712711425e-54	9.54329048482232e-24	4.9294749114354e-35	1.35779082803472e-39	1.1820976977458e-55	4.47074113083708e-44	4.03561684424424e-91	1.21550312718738e-65	2.9202043525251e-49	3.45199554497923e-21
Immature B cell	6.91863699832409e-232	3.27370587118907e-47	1.36732562859638e-12	1.36566167630897e-81	2.48254070774879e-26	1.6412629942489e-46	3.76805495356738e-102	1.10040686839157e-46	1.44575698626711e-21	0	1.66812795412129e-14	1.01775481155969e-65	5.17863104128125e-45	2.77572825651186e-92	1.22867192056633e-68	1.39755973324371e-34	4.06883212654942e-56	3.06697013085528e-49	1.93001216153481e-14	2.17301716048215e-45	1.00026595834813e-69	1.02655890172745e-97	5.33221357118374e-31
Immature dendritic cell	5.47091858331716e-11	2.96339286879857e-41	5.88922309948783e-27	2.99694062430812e-23	6.77156593030554e-49	7.84835296329211e-37	7.97859920576119e-18	1.73152173629369e-27	6.39077373175785e-47	1.11208530274753e-15	0	2.97695865667687e-54	3.19011443896043e-59	4.35380166470814e-33	5.56026732466701e-21	2.2212760910611e-33	2.28927687170544e-30	9.85033323953947e-31	2.25880741433906e-57	1.93562115907311e-51	8.1040531467326e-52	3.86772946135083e-39	3.03645444998628e-19
Macrophage	1.14566554281829e-53	4.93616601333119e-98	6.57446319383412e-22	1.00108307025964e-80	4.53353110648188e-79	1.60622598971373e-82	4.9082030864511e-76	2.02227756965668e-53	1.40286406034935e-81	5.56150170251195e-68	1.94572461220711e-56	0	4.97724239058372e-118	2.16168461047975e-124	3.4313519526729e-49	2.96824440043707e-58	2.20278741088198e-89	1.36920135996531e-83	4.39688609245276e-57	4.99684678210847e-116	1.58425721191158e-133	6.6393899631914e-134	1.78016455744791e-34
Mast cell	8.78752262759703e-38	1.85393313002612e-56	1.54839011021544e-24	1.38459544228906e-54	1.02369607926003e-77	5.89714188568043e-101	1.15436473245344e-48	4.56420756009091e-59	4.96572659492239e-60	4.04580550100098e-47	1.86556399939206e-61	2.04824789735956e-120	0	7.47183706382372e-67	4.84603979736538e-43	5.87042885324712e-34	1.23066223129184e-83	1.1166213072612e-64	1.48008204055882e-55	5.29098279469536e-76	4.54997050684624e-101	2.38976748031164e-105	1.38639793441112e-36
MDSC	8.42014099937852e-64	4.21586737427139e-104	5.50488517617875e-16	9.91957131121011e-117	1.56728064787964e-61	1.86109042074617e-54	7.16984607260498e-129	1.66336771763171e-42	9.63013723317741e-57	1.24472119126092e-94	6.40264950692374e-35	8.85936315770388e-127	4.06078101294767e-69	0	8.05237490201489e-45	1.67484295322627e-48	1.79393608337264e-91	2.26096698484522e-95	4.8241384679135e-33	1.02573576446263e-141	7.39475373397031e-129	1.00710840192459e-132	1.25979420628326e-38
Memory B cell	1.21470038309927e-62	5.56517162827658e-42	1.00756688803207e-14	1.56846325365238e-45	1.36629852536972e-27	7.24795837297832e-50	5.90297025499564e-40	1.38014387387636e-40	2.44699756021085e-25	6.53548893918261e-71	1.73758353895844e-22	2.43358294515809e-51	4.21394764988294e-45	6.43615708307139e-47	0	1.62886544448524e-29	4.04194133835683e-37	6.36057259238362e-29	7.07901726165822e-25	8.08698413188879e-39	4.39688609245276e-57	3.82485120744117e-59	8.36079677486106e-29
Monocyte	5.74346910153705e-32	4.03285926147453e-46	1.28363939806691e-17	1.88680531307356e-35	3.99417558464199e-28	5.80332989793276e-29	4.06654535434691e-30	2.73462316752152e-22	6.08577149559926e-37	1.81501264057625e-36	3.21924071168275e-35	1.75635763339472e-60	8.26820965246074e-36	1.20492298793257e-50	2.90868829372365e-31	0	1.00263934374983e-25	3.59563066327646e-41	7.83655768453926e-39	5.90086009388094e-39	5.14244192526464e-61	2.91726472972102e-55	6.67967560711002e-11
Natural killer cell	2.84023749239224e-42	7.35693035147241e-59	1.13076260083116e-15	5.12764976375e-74	2.48053591285384e-60	1.43610132957255e-76	5.42329640109167e-97	2.52172636590055e-39	1.26896339068665e-41	2.55901391606881e-58	3.81546145284239e-32	1.0151094059364e-91	5.72401037810158e-86	8.1542549244211e-94	4.54150712174925e-39	2.33171940406938e-27	0	2.95855205653244e-96	2.52209298848263e-26	1.4099849130857e-83	8.01302133730362e-104	2.07432930291279e-130	8.24784075102675e-49
Natural killer T cell	8.9381783527076e-38	1.64134149508907e-75	4.00683830915054e-20	8.71522776027277e-68	3.40987007485256e-59	8.0651937629619e-50	2.47033143114443e-80	1.19405611491448e-36	7.48163099839116e-58	2.15983812032062e-51	1.61480872779336e-32	6.39813719609956e-86	6.20345170700664e-67	1.00487421548676e-97	1.17788381340437e-30	3.21038452078256e-43	1.30332689715085e-98	0	2.32129472362228e-30	7.04263940433118e-85	1.99320087396297e-97	5.88428188069979e-109	1.97587339884963e-39
Plasmacytoid dendritic cell	9.80311030165666e-12	2.75419838746529e-45	6.67049849368567e-17	3.22525261901743e-24	1.87511725560098e-43	4.24055847124747e-38	2.50808069615981e-15	1.98946250696628e-34	3.69482738085709e-46	1.48462473964216e-15	1.36072735803558e-59	2.68102810515412e-59	9.42727414368675e-58	7.20020666852761e-35	1.7265895760142e-26	7.75896800449432e-41	5.48281084452745e-28	3.93439783664793e-32	0	2.94076935385558e-47	8.95070857976825e-48	1.44764024257325e-37	7.03485110002482e-17
Regulatory T cell	4.07397827258885e-30	3.31304458078068e-94	3.85498406450619e-17	5.94263117725056e-82	9.25442132838424e-81	1.9908109929824e-59	2.55566192608628e-69	8.11592617783067e-36	1.84274741746312e-93	1.65879172555889e-47	1.33491114418835e-53	2.06481271987953e-118	2.64549139734768e-78	4.08659667116586e-144	8.08698413188879e-41	5.78515695478523e-41	6.61964747927558e-86	3.26048120570888e-87	2.17834766952265e-49	0	1.9040843593321e-113	4.05856724649692e-100	4.17207745659143e-34
T follicular helper cell	4.22546114308375e-54	1.0423246492886e-92	1.09203977493478e-32	7.38926263338491e-83	2.62017556339258e-71	3.48379534515876e-77	7.53557128055058e-94	1.73496138510292e-54	6.67858861091969e-68	5.26455767551645e-72	5.51296132430789e-54	6.36247876269712e-136	1.95277704156491e-103	3.00599745283346e-131	2.69171738563062e-59	2.92184200299127e-63	3.39534802428119e-106	8.74210909632882e-100	6.48602070997699e-50	7.96688016456945e-116	0	3.31968211654412e-154	4.64638802660998e-38
Type 1 T helper cell	1.11630966590751e-77	1.45413527382177e-77	1.72451213001319e-21	6.86028631069884e-104	9.42940570347642e-70	3.51036141993826e-83	6.34883611143169e-116	4.80427459004064e-54	2.04210094582175e-51	4.48278996387533e-100	3.75507714694255e-41	2.65575598527656e-136	1.00834070899225e-107	4.06092097550238e-135	2.24991247496539e-61	1.87004149341091e-57	8.39809434377647e-133	2.47238734483184e-111	1.55660241136909e-39	1.74938243383488e-102	1.31733417323179e-156	0	2.86338424271284e-46
Type 2 T helper cell	1.16951858577899e-23	3.44786455530245e-37	1.91646229699225e-11	1.84028474233028e-41	3.15385042107211e-36	2.56379063051997e-34	9.47762532411125e-44	1.61266602400886e-30	1.01529280734683e-22	8.46383106537102e-33	1.21458177999451e-20	2.34232178611567e-36	1.59356084415071e-38	1.27251940028612e-40	1.57750882544548e-30	3.33983780355501e-11	5.89131482216197e-51	1.8817841893806e-41	3.05863091305427e-18	5.71517459807045e-36	4.79009074908245e-40	2.16923048690367e-48	0
