# Supplementary material for: A prognostic model for gastric cancer based on histamine-associated prognostic genes
Source: Hereditas. 2026 Mar 11;163:53. doi: 10.1186/s41065-026-00659-w (PMC13093977; doi:10.1186/s41065-026-00659-w)
Supplement: Supplementary file 1 — Supplementary Material 1. [file 41065_2026_659_MOESM1_ESM.zip › Supplementary Tables/Supplementary Table 7.xlsx]

## Sheet: 07_immune_genes_cor_pvalue
	GRP	NPPB	SERPINE1	GAMT	MMRN1	SLC22A16	Activated B cell	Activated dendritic cell	CD56bright natural killer cell	Central memory CD4 T cell	Central memory CD8 T cell	Effector memeory CD4 T cell	Effector memeory CD8 T cell	Eosinophil	Gamma delta T cell	Immature B cell	Immature dendritic cell	Macrophage	Mast cell	MDSC	Memory B cell	Monocyte	Natural killer cell	Natural killer T cell	Plasmacytoid dendritic cell	Regulatory T cell	T follicular helper cell	Type 1 T helper cell	Type 2 T helper cell
GRP	0	1	3.90960194820394e-06	0.998444395954889	0.026178831361855	1	1	1	1	1	0.310248885854137	0.026178831361855	1	1	1	1	1	1	0.0295225541398489	1	1	1	3.4251583621589e-07	1	1	1	1	0.0659616344300961	1
NPPB	0.0492497285330286	0	0.141002919077134	9.79221888286366e-05	1	6.96970542997936e-06	1	0.00200736414472579	0.0276109302327347	1	0.906309347704987	0.309514623486223	0.023021025514527	0.0220007339957354	1	0.203784287635368	1	0.741009360630542	1	0.511186841140068	0.858738664392546	1	0.224947164732793	0.224947164732793	1	1	1	1	0.207038550609662
SERPINE1	3.58679077816875e-08	0.00188003892102845	0	0.0468881169556596	6.05016543559623e-08	7.12259943840251e-07	1	1.26497262360245e-06	0.000194416499710541	4.52492718929424e-08	8.70039567403652e-17	6.89035283577777e-12	0.000717266024310577	1.98475790769925e-10	7.78162480312574e-13	0.0761079023358507	2.49187547175893e-14	2.70298484317653e-11	1.85370136587384e-18	1.471356665996e-07	0.00207326530630255	0.000937526790600139	2.3486425947556e-14	1.11837645883474e-15	4.73169767673224e-18	4.03667087452407e-19	7.73091676206996e-12	8.22138757394109e-14	2.13210347993823e-07
GAMT	0.0166407399325815	9.41559507967659e-07	0.000558191868519758	0	3.03831533403149e-06	0.0637322424630435	0.000222848048538909	1	1	1	1	3.1253991522991e-05	1	1	1	0.134660914884433	0.000133377520392881	0.000781302815589196	3.47820446646644e-05	1	0.355723156037453	2.51088134259007e-07	0.377411330183925	1	0.00550566026588827	1	0.00472951104623811	0.00186231609970435	1
MMRN1	0.000300502233813763	0.769923660159849	5.08417263495481e-10	2.73722102164999e-08	0	0.00161671058828827	1.9309930042541e-32	3.84481452880362e-06	0.000194499867937053	2.56612502534796e-19	4.89380946088683e-16	2.70173946827566e-44	6.53278227824431e-17	2.90379039481277e-28	1.16698472639103e-08	4.22046961669074e-29	1.51238846833847e-15	1.86613419339175e-27	4.66346603426629e-44	1.14638178854544e-15	6.37748932539726e-24	2.12289360091566e-06	3.67597449605019e-27	3.54507951669249e-11	3.32711628551861e-12	9.35197945509373e-14	1.29369160728114e-24	7.33825571888214e-33	1.23889912453073e-14
SLC22A16	0.0606637509881266	6.45343095368459e-08	6.24789424421273e-09	0.000767858342928235	1.68407352946694e-05	0	1	1	1	0.132268128812826	0.0742874529836679	0.906309347704987	1	1	0.126048255078475	1	1	0.291621781722077	1	0.0887391762512652	1	1	1	1	1	4.74776812612975e-05	1	1	1
Activated B cell	0.804235452118741	0.0271682692577167	0.0186303859181474	2.22848048538909e-06	8.93978242710233e-35	0.974355922559112	0	4.64551734049658e-29	1.18150404069358e-09	1.01620869532914e-59	8.25332891290019e-14	1.22210511149917e-37	3.16544514913732e-70	4.58035701054454e-37	6.55146838843307e-12	2.80896662131958e-229	6.67452067164694e-09	3.42553997302669e-51	2.0738553401129e-35	2.77864652979491e-61	3.9842172565656e-60	1.18889810401817e-29	7.38461748021982e-40	2.10047191288629e-35	1.22538878770708e-09	8.05175980160689e-28	1.27608926521129e-51	3.91824692733535e-75	2.09343826854439e-21
Activated dendritic cell	0.289213448914044	2.13549377098488e-05	1.11944479964819e-08	0.70762896087802	3.49528593527602e-08	0.481798482966373	2.26610601975443e-31	0	1.21508031602412e-19	1.68862644319412e-59	1.21702835059525e-61	3.37899186152459e-37	1.81483367853302e-62	5.06004735322275e-40	2.88130302010096e-67	9.23185055675318e-45	7.55665181543634e-39	1.87080691905252e-95	5.69157470918018e-54	1.6357565412173e-101	1.44137945172364e-39	1.0929048598596e-43	2.30271920001086e-56	5.6790415730082e-73	7.35370969453232e-43	1.24239171779275e-91	3.86702444886071e-90	5.08947345837618e-75	8.03352441385471e-35
CD56bright natural killer cell	0.475422020247449	0.000321057328287613	1.90604411480923e-06	0.116597049426803	1.92574126670349e-06	0.18644223899721	9.37701619598081e-12	7.10573284224629e-22	0	2.21169418978461e-14	2.90334901733219e-20	5.70038742884788e-11	9.22274599411427e-12	2.58320163587194e-12	4.92873627383495e-20	1.75017680460336e-10	1.10128471960422e-24	1.13080766933947e-19	2.80258609948994e-22	8.09218120898277e-14	1.39044230548426e-12	1.97680467302304e-15	1.60568289318025e-13	6.53114644391538e-18	1.01391577104022e-14	5.89812561869447e-15	2.30420392511239e-30	2.89718037842216e-19	2.37641324827038e-09
Central memory CD4 T cell	0.0786970724609331	0.0179942811392195	3.7707726577452e-10	0.0397187752464933	1.51841717476211e-21	0.00171776790666008	3.10767185115945e-62	5.17983571531938e-62	1.47446279318974e-16	0	2.23855508774226e-43	4.89633055440845e-45	2.0542470149874e-81	3.11622629892243e-34	2.10547680295249e-36	4.9163820347123e-79	5.33455431126846e-21	3.5638557301243e-78	4.22301609898164e-52	3.90831109661678e-114	4.20348151978837e-43	4.16983974189256e-33	1.76903916849375e-71	2.91088607193111e-65	5.80545471423137e-22	2.14528985498745e-79	2.68230233591872e-80	2.65493080224045e-101	4.72953178778883e-39
Central memory CD8 T cell	0.00456248361550202	0.0147065399294041	5.40397246834566e-19	0.648741648071996	3.06564114744111e-18	0.000917129049181085	5.69195097441393e-16	3.67682281146601e-64	1.6496301234842e-22	8.29094476941579e-46	0	2.49788480796419e-44	3.95895542633123e-35	1.46172361937589e-30	8.02002974858823e-79	4.56787490225777e-24	1.94343942199769e-46	1.60487001169458e-76	3.60341019899531e-75	5.09366210560882e-59	2.59596719820246e-25	7.66881712251262e-26	7.96252028026082e-58	1.07410907357856e-56	4.95030955478658e-41	3.30382841423317e-78	8.96100042680261e-69	3.19656853347851e-67	7.12770195162296e-34
Effector memeory CD4 T cell	0.00029748672002108	0.00448571918095976	5.14205435505803e-14	2.92093378719542e-07	9.78891111694081e-47	0.0146178927049191	4.94779397368085e-40	1.37918035164269e-39	4.41890498360301e-13	1.73015213936694e-47	9.01763468579128e-47	0	2.26086720843769e-43	1.43601221992941e-44	1.22103337936876e-33	4.497060604242e-44	1.81296953452048e-34	5.81453808276372e-80	2.2586053422156e-98	5.63910397486088e-52	2.10190792816371e-47	1.12584600019896e-26	4.99763262691247e-74	2.33084099749599e-47	1.00501235768565e-35	6.33077895768402e-57	1.21584457546041e-74	1.27777155685753e-80	5.48651194931275e-32
Effector memeory CD8 T cell	0.59710975643918	0.000258663208028394	7.24511135667249e-06	0.248083613095472	4.03258165323723e-19	0.317890268820912	9.20187543353872e-73	5.46636650160548e-65	6.9869287834199e-14	5.6280740136641e-84	1.69186129330394e-37	8.40471081203604e-46	0	9.38928565779042e-37	1.37001970774274e-28	1.44693310216987e-99	1.24466147609875e-15	1.70314647099853e-73	3.30148313481684e-46	2.85359873689678e-126	1.45213068272893e-37	8.05175980160689e-28	2.04458274321156e-94	8.76967658056274e-78	3.51131297462373e-13	8.63813731017163e-67	2.81830365892592e-91	2.49509259179265e-113	2.51157071088948e-41
Eosinophil	0.156931245339411	0.000244452599952616	1.56280150212539e-12	0.117585834633616	1.44467183821531e-30	0.517131382453251	1.884920580471e-39	1.93871546100488e-42	1.88554863932259e-14	1.36079751044648e-36	6.86255220364266e-33	5.12861507117647e-47	3.89596915261013e-39	0	2.89372397316055e-26	3.02611888807681e-44	3.27257608159507e-25	6.00616438188035e-51	1.43316117386855e-56	4.35802342019508e-40	3.43655824595213e-38	4.75824431148744e-20	6.10257780547933e-37	2.7463290643033e-34	4.27734438997749e-32	1.80985153765624e-33	5.27428261071289e-52	1.44608665160223e-51	3.20920538777764e-28
Gamma delta T cell	0.459847115484781	0.062056410983629	5.59829122527031e-15	0.191930014049978	9.64450187100022e-11	0.00161600327023686	4.85293954698746e-14	8.47442064735576e-70	2.84898050510691e-22	8.80952637218616e-39	2.24023177334867e-81	5.42681501941669e-36	6.74886555538297e-31	1.49933884619717e-28	0	2.45778687665409e-19	1.78302587116044e-44	5.03628197665416e-79	1.58903251037516e-57	2.96608226781864e-54	4.45353555958375e-23	1.41189898697903e-34	3.27392554797156e-39	2.32678724049965e-55	1.00499304759313e-43	6.85502039296281e-91	2.2373271846581e-65	6.04461879963238e-49	1.79706826900389e-20
Immature B cell	0.839486033331895	0.00275384172480227	0.000951348779198133	0.00177185414321622	2.04877165858774e-31	0.339644847588845	6.91863699832409e-232	3.27370587118907e-47	1.36732562859638e-12	1.36566167630897e-81	2.48254070774879e-26	1.6412629942489e-46	3.76805495356738e-102	1.10040686839157e-46	1.44575698626711e-21	0	1.59028198292897e-13	1.86866457204401e-65	1.13687134578128e-44	4.68015167914107e-92	2.22860172826127e-68	4.13822882051385e-34	7.9841234181347e-56	6.37152245494583e-49	2.09332088289545e-13	4.71096850058725e-45	1.80574328270214e-69	1.71242576620038e-97	1.79433218585866e-30
Immature dendritic cell	0.191499223979407	0.481500420701416	1.68369964308036e-16	1.29492738245515e-06	9.7573449570224e-18	0.0719849191904537	5.47091858331716e-11	2.96339286879857e-41	5.88922309948783e-27	2.99694062430812e-23	6.77156593030554e-49	7.84835296329211e-37	7.97859920576119e-18	1.73152173629369e-27	6.39077373175785e-47	1.11208530274753e-15	0	5.95391731335375e-54	6.04442735803029e-59	1.39577759250937e-32	3.04077119317727e-20	7.08232956570204e-33	7.9743144364406e-30	3.39109832836605e-30	4.34072027213349e-57	3.9780352096813e-51	1.65388839729237e-51	9.53789595323407e-39	2.00405993699094e-18
Macrophage	0.0336991777369292	0.0115782712598522	2.0633472085317e-13	7.97247771009383e-06	9.52109282342732e-30	0.00416602545317254	1.14566554281829e-53	4.93616601333119e-98	6.57446319383412e-22	1.00108307025964e-80	4.53353110648188e-79	1.60622598971373e-82	4.9082030864511e-76	2.02227756965668e-53	1.40286406034935e-81	5.56150170251195e-68	1.94572461220711e-56	0	8.11106167354385e-118	3.51716717360844e-124	7.15473385876477e-49	5.65547157953099e-58	3.75590480196467e-89	2.34811635096854e-83	8.49885909333857e-57	8.15601024352415e-116	2.55771646260424e-133	1.07026966206645e-133	5.31707045448257e-34
Mast cell	0.000347324166351163	0.0411159702730443	1.11668756980352e-20	3.28132496836456e-07	1.70822931658106e-46	0.018939119730777	8.78752262759703e-38	1.85393313002612e-56	1.54839011021544e-24	1.38459544228906e-54	1.02369607926003e-77	5.89714188568043e-101	1.15436473245344e-48	4.56420756009091e-59	4.96572659492239e-60	4.04580550100098e-47	1.86556399939206e-61	2.04824789735956e-120	0	1.36848320136337e-66	1.12091007486886e-42	1.83554254284628e-33	2.10643581914138e-83	2.06574941843321e-64	2.92245498454289e-55	9.33858463263732e-76	7.53771938044055e-101	3.93252876506978e-105	3.7926748090787e-36
MDSC	0.693671501667947	0.00786441294061643	1.24691242881017e-09	0.0224015167886235	7.30179483149965e-18	0.00112328071204133	8.42014099937852e-64	4.21586737427139e-104	5.50488517617875e-16	9.91957131121011e-117	1.56728064787964e-61	1.86109042074617e-54	7.16984607260498e-129	1.66336771763171e-42	9.63013723317741e-57	1.24472119126092e-94	6.40264950692374e-35	8.85936315770388e-127	4.06078101294767e-69	0	1.78925166909385e-44	3.51837512476311e-48	3.04153708680907e-91	3.79842453453997e-95	1.56244484707049e-32	1.65098505515101e-141	1.19939298368055e-128	1.62842931117646e-132	3.1812985007153e-38
Memory B cell	0.926437034321977	0.0136307724506753	2.22931753365866e-05	0.00530930083637989	3.48496684447938e-26	0.224091854506809	1.21470038309927e-62	5.56517162827658e-42	1.00756688803207e-14	1.56846325365238e-45	1.36629852536972e-27	7.24795837297832e-50	5.90297025499564e-40	1.38014387387636e-40	2.44699756021085e-25	6.53548893918261e-71	1.73758353895844e-22	2.43358294515809e-51	4.21394764988294e-45	6.43615708307139e-47	0	5.93372411919624e-29	1.08996170921982e-36	2.37932530307683e-28	3.19419071562627e-24	2.02983301710409e-38	8.50582693859275e-57	7.26721729413822e-59	3.15501765089097e-28
Monocyte	0.621458373774346	0.720821036678049	9.66522464536225e-06	2.16455288154316e-09	1.89544071510327e-08	0.617474395346505	5.74346910153705e-32	4.03285926147453e-46	1.28363939806691e-17	1.88680531307356e-35	3.99417558464199e-28	5.80332989793276e-29	4.06654535434691e-30	2.73462316752152e-22	6.08577149559926e-37	1.81501264057625e-36	3.21924071168275e-35	1.75635763339472e-60	8.26820965246074e-36	1.20492298793257e-50	2.90868829372365e-31	0	4.38363247965044e-25	8.44331128965812e-41	1.95525993713257e-38	1.46364470956066e-38	9.61286018984128e-61	5.77842821463972e-55	4.10800049837266e-09
Natural killer cell	2.97839857579035e-09	0.00314040959340435	1.57627019782255e-16	0.00571835348763523	1.88511512617958e-29	0.0588923481963814	2.84023749239224e-42	7.35693035147241e-59	1.13076260083116e-15	5.12764976375e-74	2.48053591285384e-60	1.43610132957255e-76	5.42329640109167e-97	2.52172636590055e-39	1.26896339068665e-41	2.55901391606881e-58	3.81546145284239e-32	1.0151094059364e-91	5.72401037810158e-86	8.1542549244211e-94	4.54150712174925e-39	2.33171940406938e-27	0	4.95264220917324e-96	1.04721687130474e-25	2.42279097741486e-83	1.32079038144538e-103	3.35923773751059e-130	1.72615524289346e-48
Natural killer T cell	0.0856848047639823	0.00312426617684435	7.07833201794138e-18	0.0536302823161829	2.72698424360961e-13	0.188935365074964	8.9381783527076e-38	1.64134149508907e-75	4.00683830915054e-20	8.71522776027277e-68	3.40987007485256e-59	8.0651937629619e-50	2.47033143114443e-80	1.19405611491448e-36	7.48163099839116e-58	2.15983812032062e-51	1.61480872779336e-32	6.39813719609956e-86	6.20345170700664e-67	1.00487421548676e-97	1.17788381340437e-30	3.21038452078256e-43	1.30332689715085e-98	0	8.1835475002277e-30	1.20311756490658e-84	3.33074356570128e-97	9.66703451829251e-109	4.81736752481434e-39
Plasmacytoid dendritic cell	0.686254002740255	0.24109348196732	2.88518151020258e-20	6.05017611636073e-05	2.44640903346957e-14	0.0291769059848891	9.80311030165666e-12	2.75419838746529e-45	6.67049849368567e-17	3.22525261901743e-24	1.87511725560098e-43	4.24055847124747e-38	2.50808069615981e-15	1.98946250696628e-34	3.69482738085709e-46	1.48462473964216e-15	1.36072735803558e-59	2.68102810515412e-59	9.42727414368675e-58	7.20020666852761e-35	1.7265895760142e-26	7.75896800449432e-41	5.48281084452745e-28	3.93439783664793e-32	0	6.27364128822524e-47	1.8874320266033e-47	3.79810988374058e-37	4.89380946088683e-16
Regulatory T cell	0.0823417854243659	0.125067118866253	2.41716818833776e-21	0.0282702341006921	6.49443017714842e-16	4.52168392964738e-07	4.07397827258885e-30	3.31304458078068e-94	3.85498406450619e-17	5.94263117725056e-82	9.25442132838424e-81	1.9908109929824e-59	2.55566192608628e-69	8.11592617783067e-36	1.84274741746312e-93	1.65879172555889e-47	1.33491114418835e-53	2.06481271987953e-118	2.64549139734768e-78	4.08659667116586e-144	8.08698413188879e-41	5.78515695478523e-41	6.61964747927558e-86	3.26048120570888e-87	2.17834766952265e-49	0	3.12301702451123e-113	6.73512237026428e-100	1.28019910996778e-33
T follicular helper cell	0.100930267564502	0.0312403127855869	5.81271936997741e-14	5.14077287634578e-05	6.95533122194163e-27	0.083881181857493	4.22546114308375e-54	1.0423246492886e-92	1.09203977493478e-32	7.38926263338491e-83	2.62017556339258e-71	3.48379534515876e-77	7.53557128055058e-94	1.73496138510292e-54	6.67858861091969e-68	5.26455767551645e-72	5.51296132430789e-54	6.36247876269712e-136	1.95277704156491e-103	3.00599745283346e-131	2.69171738563062e-59	2.92184200299127e-63	3.39534802428119e-106	8.74210909632882e-100	6.48602070997699e-50	7.96688016456945e-116	0	5.33520340158877e-154	1.18794250577245e-37
Type 1 T helper cell	0.000804410175976781	0.0306083363838608	5.6310873794117e-16	1.96033273653089e-05	3.3508016981197e-35	0.0601724694231293	1.11630966590751e-77	1.45413527382177e-77	1.72451213001319e-21	6.86028631069884e-104	9.42940570347642e-70	3.51036141993826e-83	6.34883611143169e-116	4.80427459004064e-54	2.04210094582175e-51	4.48278996387533e-100	3.75507714694255e-41	2.65575598527656e-136	1.00834070899225e-107	4.06092097550238e-135	2.24991247496539e-61	1.87004149341091e-57	8.39809434377647e-133	2.47238734483184e-111	1.55660241136909e-39	1.74938243383488e-102	1.31733417323179e-156	0	6.18230688767546e-46
Type 2 T helper cell	0.445239698269745	0.00283614452889947	1.82231066661387e-09	0.579668687472266	8.20462996377964e-17	0.353501993929637	1.16951858577899e-23	3.44786455530245e-37	1.91646229699225e-11	1.84028474233028e-41	3.15385042107211e-36	2.56379063051997e-34	9.47762532411125e-44	1.61266602400886e-30	1.01529280734683e-22	8.46383106537102e-33	1.21458177999451e-20	2.34232178611567e-36	1.59356084415071e-38	1.27251940028612e-40	1.57750882544548e-30	3.33983780355501e-11	5.89131482216197e-51	1.8817841893806e-41	3.05863091305427e-18	5.71517459807045e-36	4.79009074908245e-40	2.16923048690367e-48	0
