# Supplementary material for: A prognostic model for gastric cancer based on histamine-associated prognostic genes
Source: Hereditas. 2026 Mar 11;163:53. doi: 10.1186/s41065-026-00659-w (PMC13093977; doi:10.1186/s41065-026-00659-w)
Supplement: Supplementary file 1 — Supplementary Material 1. [file 41065_2026_659_MOESM1_ESM.zip › Supplementary Tables/Supplementary Table 8.xlsx]

## Sheet: 02_dugs_sig_score
dug	p.value
A.770041	0.000111242179238733
ABT.263	0.00359781759268511
AG.014699	1.68270597543441e-16
AKT.inhibitor.VIII	1.94643581369006e-05
AMG.706	4.82024860116045e-19
AP.24534	3.39484523118159e-26
AS601245	2.05506854410752e-08
AUY922	1.08355511708633e-06
Axitinib	2.9093940516879e-09
AZD.0530	1.16348665275865e-06
AZD.2281	4.37326771686335e-16
AZD6244	0.0229988645997469
AZD6482	1.33462796158259e-17
AZD7762	4.33670683229459e-08
AZD8055	2.34408140576384e-23
Bexarotene	5.29098137427989e-14
BIBW2992	3.70224446040787e-15
BI.D1870	0.0165787998321721
BMS.509744	0.0351060068746276
BMS.536924	0.00799143686093753
BMS.754807	5.21466145536619e-11
Bortezomib	0.0403606634991355
Bryostatin.1	5.37316188217195e-08
BX.795	3.67041461121137e-13
CCT007093	4.22475432582581e-13
CCT018159	0.0085570297212241
CEP.701	5.36189519040976e-17
CGP.60474	1.03784557636247e-05
CHIR.99021	5.65298444754472e-05
CMK	6.23624874594882e-12
Dasatinib	5.71389319160887e-09
DMOG	8.28774003760306e-13
Docetaxel	1.84091799030294e-05
EHT.1864	0.00733164497006698
Elesclomol	4.06174896295866e-08
Embelin	3.82526802139985e-10
FH535	0.0242216954211978
FTI.277	2.35991793352377e-08
GDC.0449	5.20321399831211e-06
GDC0941	4.75702351645711e-15
Gefitinib	1.16074885662795e-09
GNF.2	0.00658818887871652
GSK269962A	2.49093973343975e-11
GW.441756	1.65127662524557e-12
GW843682X	0.00338461849930601
Imatinib	3.13739159955931e-11
IPA.3	2.70379574292254e-06
JNJ.26854165	9.86954464189875e-13
JNK.9L	0.00037533115694404
JNK.Inhibitor.VIII	5.60173758393123e-09
JW.7.52.1	0.0143632471099886
KIN001.135	2.159676965774e-10
KU.55933	8.79739262348241e-08
Lapatinib	0.0319371147972935
Lenalidomide	0.0332834309049488
LFM.A13	1.63254214489423e-08
Metformin	9.48493853781888e-10
Methotrexate	0.000138473518637742
MG.132	9.92094336327116e-07
Midostaurin	1.28131023947277e-19
Mitomycin.C	4.49134448216135e-05
MK.2206	1.45310447181403e-11
MS.275	0.0290166620501016
Nilotinib	3.72679511047536e-15
NU.7441	7.14875812110454e-17
NVP.BEZ235	2.26202047096246e-12
NVP.TAE684	2.71475564238228e-06
Obatoclax.Mesylate	0.000525358824111819
OSI.906	3.22166782653775e-07
Parthenolide	0.00400838368261082
Pazopanib	4.24378986644058e-25
PD.0325901	0.00200049301506631
PD.0332991	0.0326043215717053
PD.173074	2.80047667441566e-17
PF.02341066	7.1879700312584e-11
PF.4708671	0.00102724008805833
PF.562271	5.71294031807052e-05
PHA.665752	4.58826262973584e-05
PLX4720	5.59279598748558e-17
Pyrimethamine	0.00974978383056732
Rapamycin	0.000123530010221222
RO.3306	0.00597328094742908
Roscovitine	5.38098590231278e-05
SB.216763	0.00284280077063645
Shikonin	2.65952410050265e-14
Sorafenib	3.88691086126809e-07
Sunitinib	4.9756593747702e-07
Temsirolimus	2.41661616897463e-13
TW.37	3.62573419923259e-13
Vinblastine	0.00145840740008108
Vorinostat	0.000199334701790616
VX.680	0.00116813117580382
VX.702	4.94159214717138e-12
WH.4.023	1.0714787433294e-08
WO2009093972	2.89620458756907e-19
X17.AAG	0.000599365957266201
X681640	0.00837144654372992
XMD8.85	9.32316784043971e-06
Z.LLNle.CHO	2.99457824442201e-10
ZM.447439	0.000134811478448026
